# Supplementary material for: Climate Mitigation through Biological Conservation: Extensive and Valuable Blue Carbon Natural Capital in Tristan da Cunha’s Giant Marine Protected Zone
Source: Biology (Basel). 2021 Dec 16;10(12):1339. doi: 10.3390/biology10121339 (PMC8698552; doi:10.3390/biology10121339)
Supplement: Supplementary file 1 [file biology-10-01339-s001.zip]

Archive with 1 entries (1 files):
- biology-1467637-supplementary.xlsx
