# Supplementary material for: Climate Mitigation through Biological Conservation: Extensive and Valuable Blue Carbon Natural Capital in Tristan da Cunha’s Giant Marine Protected Zone
Source: Biology (Basel). 2021 Dec 16;10(12):1339. doi: 10.3390/biology10121339 (PMC8698552; doi:10.3390/biology10121339)
Supplement: Supplementary file 1 [file biology-10-01339-s001.zip › biology-1467637-supplementary.xlsx]

## Sheet: 1 Biodiversity & Table 1 & 2
	site	Folder	ODA Image ID		Event Number	Location	Latitude	Longitude	Depth	temp	oxygen	chla	salinity	substrate	rugosity	richmness	density	mean site rugosity	total site richness	locality richness	FG area richness	FG locality richness	Polychaete annelids	gymnolaemate bryozoan	stenolaemate bryozoan	balanomorph barnacle crustaceans	colonial ascidian, chordates	solitary ascidian, chordates	Hemichordate	priapulans	demospongiae, poiferans	hexactinellid sponge	rigid calcified gymonlaemate bryozoans	articulate brachiopod	crinoid echinoderm	basket star, echinoderms	holothuroid echinoderm	deposit feeding polychaetes	sipunculans	echiurans	scaphopod molluscs	bivalve molluscs	burrowing echinoid, echinoderms	Aplacophora mollusc	polyplacophora mollusc	gastropod mollusc	regular echinoid echinoderm	soft coral anthozoan cnidarians	Zoantharia
	1	Gough_1_1020130519002534.png		Gough	43	Gough shelf	-40.389	-9.88522	180	6.9	241	0.02	34.07	3	2	2	2								1																					1
	1	Gough_1_1120130519002917.png		Gough	43	Gough shelf	-40.389	-9.88523	182	6.9	241	0.02	34.07	3	2	4	4						2
	1	Gough_1_1220130519003238.png		Gough	43	Gough shelf	-40.389	-9.88524	184	6.9	241	0.02	34.08	3	2	3	3						1		1
	1	Gough_1_12b20130519003304.png		Gough	43	Gough shelf	-40.389	-9.88525	185	6.9	241	0.02	34.08	3	2	2	3						2	1
	1	Gough_1_1320130519003728.png		Gough	43	Gough shelf	-40.389	-9.88526	187	6.9	241	0.02	34.08	6	4	7	35						1	3	1						2
	1	Gough_1_1420130519004136.png		Gough	43	Gough shelf	-40.389	-9.88527	188	6.9	241	0.02	34.08	6	4	8	22						1	4							3															1	1
	1	Gough_1_1520130519004532.png		Gough	43	Gough shelf	-40.389	-9.88528	190	6.9	241	0.02	34.08	7	5	7	27						2	2							5
	1	Gough_1_1620130519004911.png		Gough	43	Gough shelf	-40.389	-9.88529	191	6.9	241	0.02	34.08	7	5	8	36						6	12							10																1
	1	Gough_1_1720130519005226.png		Gough	43	Gough shelf	-40.389	-9.8853	193	6.9	241	0.02	34.08	6	4	7	40						2	4							5
	1	Gough_1_1820130519005528.png		Gough	43	Gough shelf	-40.389	-9.88531	194	6.9	241	0.02	34.08	8	3	6	20	3.3	21		8		1	7							4																1
	1	Gough_1_1920130519010606.png		Gough	43	Gough shelf	-40.389	-9.88532	195	6.9	241	0.02	34.09	8	3	5	37						1		1						2
	1	Gough_1_1_20130518233815.png		Gough	43	Gough shelf	-40.389	-9.88533	197	6.9	241	0.02	34.09	7	6	7	20						2	9							3
	1	Gough_1_2020130519011119.png		Gough	43	Gough shelf	-40.389	-9.88535	201	6.9	241	0.02	34.1	8	4	7	66						11	2							35
	1	Gough_1_220130518234510.png		Gough	43	Gough shelf	-40.389	-9.88536	203	6.9	241	0.02	34.11	8	3	5	50						2	2							2
	1	Gough_1_2b20130518234546.png		Gough	43	Gough shelf	-40.389	-9.88537	205	6.9	241	0.02	34.11	8	3	6	59						2	3							3															2
	1	Gough_1_320130518235209.png		Gough	43	Gough shelf	-40.389	-9.88538	207	6.9	241	0.02	34.11	7	5	9	21							5	1						8											1				1
	1	Gough_1_520130518235900.png		Gough	43	Gough shelf	-40.389	-9.88539	209	6.9	241	0.02	34.11	7	5	6	12						1	4							4
	1	Gough_1_620130519000705.png		Gough	43	Gough shelf	-40.389	-9.8854	211	6.9	240	0.02	34.11	8	4	7	20						2	2							3
	1	Gough_1_820130519001320.png		Gough	43	Gough shelf	-40.389	-9.88541	213	6.9	240	0.02	34.11	3	2	5	15							3							3
	1	Gough_1_920130519002045.png		Gough	43	Gough shelf	-40.389	-9.8842	214	6.9	240	0.02	34.12	3	2	3	4	3.7	26		8		1								1											1
	2	Gough_2_1020130519220409.png		Gough	50	Gough shelf	-40.3154	-10.0543	170	7.2	242	0.03	34.02	8	3	5	9						1		1						2
	2	Gough_2_220130519211738.png		Gough	50	Gough shelf	-40.3154	-10.0544	170	7.2	242	0.03	34.02	6	4	10	28								1						1											1				1	1
	2	Gough_2_320130519213006.png		Gough	50	Gough shelf	-40.3153	-10.0544	171	7.2	242	0.03	34.02	4	2	3	11						1
	2	Gough_2_420130519213554.png		Gough	50	Gough shelf	-40.3153	-10.0544	171	7.2	242	0.03	34.02	5	4	7	19						1								2															1	2
	2	Gough_2_520130519214031.png		Gough	50	Gough shelf	-40.3153	-10.0544	171	7.2	242	0.03	34.02	8	4	7	45									1															1	1
	2	Gough_2_620130519214457.png		Gough	50	Gough shelf	-40.3152	-10.0544	171	7.2	242	0.03	34.02	8	5	9	42						1				1				1																1
	2	Gough_2_620130519214856.png		Gough	50	Gough shelf	-40.3152	-10.0545	171	7.2	242	0.03	34.02	8	5	10	58							1	1		1				3
	2	Gough_2_720130519212530.png		Gough	50	Gough shelf	-40.3151	-10.0545	171	7.2	242	0.03	34.02	3	2	5	7														1										1						1
	2	Gough_2_820130519215332.png		Gough	50	Gough shelf	-40.3151	-10.0546	171	7.2	242	0.03	34.02	4	3	3	9							1							1															1	1
	2	Gough_2_920130519220009.png		Gough	50	Gough shelf	-40.3151	-10.0547	171	7.2	242	0.03	34.02	4	3	5	12	3.5	20		8			1							1															1
	3	Gough_3_1020130520002727.png		Gough	51	Gough shelf	-40.2449	-9.94863	187	7.1	242	0.03	34.08	5	4	8	24							1			1				2										1
	3	Gough_3_1120130520003259.png		Gough	51	Gough shelf	-40.2449	-9.94864	187	7.1	242	0.03	34.08	5	4	7	24								4						3															1
	3	Gough_3_120130519234356.png		Gough	51	Gough shelf	-40.2449	-9.94865	187	7.1	242	0.03	34.08	5	3	7	21
	3	Gough_3_1220130520003741.png		Gough	51	Gough shelf	-40.2449	-9.94866	187	7.1	242	0.03	34.08	5	4	5	15														3										1
	3	Gough_3_1320130520004234.png		Gough	51	Gough shelf	-40.245	-9.94868	187	7.1	242	0.03	34.08	4	2	6	21										1				4
	3	Gough_3_1420130520004717.png		Gough	51	Gough shelf	-40.245	-9.94869	187	7.1	242	0.03	34.08	5	3	7	16							1	1						2										1
	3	Gough_3_1520130520005408.png		Gough	51	Gough shelf	-40.245	-9.9487	187	7.1	242	0.03	34.08	5	3	6	32										1				3
	3	Gough_3_1620130520005854.png		Gough	51	Gough shelf	-40.245	-9.94871	187	7.1	242	0.03	34.08	5	4	7	25							2							3
	3	Gough_3_1720130520010434.png		Gough	51	Gough shelf	-40.245	-9.94872	187	7.1	242	0.03	34.08	4	3	5	13														1										1
	3	Gough_3_1820130520010755.png		Gough	51	Gough shelf	-40.245	-9.94873	187	7.1	242	0.03	34.08	4	2	4	7	3.2	18		8										1										1
	3	Gough_3_1920130520011256.png		Gough	51	Gough shelf	-40.245	-9.94874	187	7.1	242	0.03	34.08	4	2	5	14																								1
	3	Gough_3_2020130520011840.png		Gough	51	Gough shelf	-40.245	-9.94875	187	7.1	242	0.03	34.08	4	2	5	8						1								2										2
	3	Gough_3_220130519234919.png		Gough	51	Gough shelf	-40.245	-9.94876	187	7.1	242	0.03	34.08	5	3	7	21							1							5										1
	3	Gough_3_320130519235342.png		Gough	51	Gough shelf	-40.245	-9.94877	187	7.1	242	0.03	34.08	5	3	8	30						1	1							2											1
	3	Gough_3_420130519235737.png		Gough	51	Gough shelf	-40.2451	-9.94878	187	7.1	242	0.03	34.08	5	3	7	32						2	5							6
	3	Gough_3_5b20130520000354.png		Gough	51	Gough shelf	-40.2451	-9.94879	187	7.1	242	0.03	34.08	5	3	6	37						1	3							3
	3	Gough_3_620130520000911.png		Gough	51	Gough shelf	-40.2451	-9.94881	187	7.1	242	0.03	34.08	5	4	8	27						2	2							2										4
	3	Gough_3_7b20130520001409.png		Gough	51	Gough shelf	-40.2451	-9.94882	187	7.1	242	0.03	34.08	5	3	6	44							2							5										1	1
	3	Gough_3_820130520001849.png		Gough	51	Gough shelf	-40.2451	-9.94884	186	7.1	242	0.03	34.08	5	4	6	32							2							3											1
	3	Gough_3_920130520002305.png		Gough	51	Gough shelf	-40.2451	-9.94885	187	7.1	242	0.03	34.08	4	3	4	19	3.1	17	41	6	10									3
	4	Tristan_1_1020130522013206.png		TdC	61	Tristan da Cunha Island	-37.164	-12.3344	130	12.66	244	0.05	35.07	8	4	5	36						1	6							5
	4	Tristan_1_1120130522013621.png		TdC	61	Tristan da Cunha Island	-37.164	-12.3344	130.8	12.64	244	0.05	35.07	8	4	4	86							25							3
	4	Tristan_1_120130522004329.png		TdC	61	Tristan da Cunha Island	-37.164	-12.3343	131.8	12.61	244	0.04	35.07	4	2	3	6							3																								2
	4	Tristan_1_1320130522014321.png		TdC	61	Tristan da Cunha Island	-37.1641	-12.3342	132.8	12.58	244	0.05	35.07	4	2	4	28							3							2
	4	Tristan_1_14b20130522014933.png		TdC	61	Tristan da Cunha Island	-37.1641	-12.3341	134.3	12.55	244	0.04	35.07	8	4	6	55							11																						1		2
	4	Tristan_1_1520130522020138.png		TdC	61	Tristan da Cunha Island	-37.1641	-12.334	134.8	12.53	244	0.04	35.07	3	2	2	2							1																								1
	4	Tristan_1_1620130522020504.png		TdC	61	Tristan da Cunha Island	-37.1641	-12.334	135.3	12.53	244	0.04	35.07	2	2	2	4							2																								2
	4	Tristan_1_1720130522020824.png		TdC	61	Tristan da Cunha Island	-37.1641	-12.3339	135.8	12.5	244	0.04	35.07	2	2	2	3							2																								1
	4	Tristan_1_1820130522021253.png		TdC	61	Tristan da Cunha Island	-37.1642	-12.3339	136.3	12.5	244	0.04	35.07	4	2	0	0
	4	Tristan_1_1920130522021625.png		TdC	61	Tristan da Cunha Island	-37.1642	-12.3339	136.8	12.47	244	0.04	35.07	2	2	0	0	2.6	14		6
	4	Tristan_1_2020130522022100.png		TdC	61	Tristan da Cunha Island	-37.1642	-12.3338	137.3	12.47	244	0.04	35.07	4	2	2	2							1																						1
	4	Tristan_1_220130522004949.png		TdC	61	Tristan da Cunha Island	-37.1642	-12.3338	138.3	12.44	244	0.04	35.07	5	3	2	2																													1		1
	4	Tristan_1_320130522005422.png		TdC	61	Tristan da Cunha Island	-37.1642	-12.3337	139.4	12.41	244	0.04	35.07	4	2	3	7							2																								2
	4	Tristan_1_420130522005910.png		TdC	61	Tristan da Cunha Island	-37.1642	-12.3337	139.9	12.38	244	0.04	35.06	4	2	3	19							1							2
	4	Tristan_1_620130522010506.png		TdC	61	Tristan da Cunha Island	-37.1643	-12.3336	140.8	12.38	244	0.04	35.06	8	5	5	55							4							5															1
	4	Tristan_1_620130522011107.png		TdC	61	Tristan da Cunha Island	-37.1643	-12.3336	141.3	12.38	244	0.04	35.06	6	4	3	36							7							2
	4	Tristan_1_720130522011632.png		TdC	61	Tristan da Cunha Island	-37.1643	-12.3336	142.8	12.38	244	0.04	35.06	6	4	4	27							4							2																	1
	4	Tristan_1_820130522012152.png		TdC	61	Tristan da Cunha Island	-37.1643	-12.3335	144.1	12.38	244	0.04	35.06	8	5	5	51							7	1						5																	1
	4	Tristan_1_920130522012715.png		TdC	61	Tristan da Cunha Island	-37.1644	-12.3334	146.3	12.38	244	0.04	35.06	3	2	1	1	3.22222	13		5			1
	5	Tristan_2_1020130522063030.png		TdC	62	Tristan da Cunha Island	-37.1235	-12.2106	206	11.3	238	0.03	35.1	6	4	6	17							1							3																	1
	5	Tristan_2_11_20130522063339.png		TdC	62	Tristan da Cunha Island	-37.1234	-12.2173	204	11.3	238	0.03	35.1	6	3	3	5						1	1																								3
	5	Tristan_2_120130522054046.png		TdC	62	Tristan da Cunha Island	-37.1212	-12.2384	199	11.4	238	0.03	35.1	8	5	8	41							5	1						12																	4
	5	Tristan_2_1220130522063705.png		TdC	62	Tristan da Cunha Island	-37.12	-12.2454	198	11.5	238	0.03	35.1	5	3	3	5							1
	5	Tristan_2_1320130522064301.png		TdC	62	Tristan da Cunha Island	-37.1176	-12.2595	194	11.5	238	0.03	35.1	4	3	4	7							2							1
	5	Tristan_2_1420130522064706.png		TdC	62	Tristan da Cunha Island	-37.1164	-12.2665	192	11.5	238	0.03	35.1	6	4	4	9														4
	5	Tristan_2_1520130522065119.png		TdC	62	Tristan da Cunha Island	-37.1152	-12.2735	190	11.5	238	0.03	35.1	6	4	5	12							2							4
	5	Tristan_2_220130522055013.png		TdC	62	Tristan da Cunha Island	-37.114	-12.2805	189	11.5	239	0.03	35.1	6	4	3	8	3.75	22		5										3
	5	Tristan_2_320130522055515.png		TdC	62	Tristan da Cunha Island	-37.1127	-12.2875	187	11.6	239	0.03	35.1	6	4	5	20							1							2															1
	5	Tristan_2_420130522060007.png		TdC	62	Tristan da Cunha Island	-37.1103	-12.3016	186	11.6	239	0.03	35.1	8	5	8	29							1							4																	4
	5	Tristan_2_520130522060533.png		TdC	62	Tristan da Cunha Island	-37.1079	-12.3156	183	11.6	239	0.03	35.1	8	5	8	23							2							2																	2
	5	Tristan_2_620130522060853.png		TdC	62	Tristan da Cunha Island	-37.1067	-12.3226	181	11.6	239	0.03	35.1	8	4	5	15														2																	2
	5	Tristan_2_720130522061455.png		TdC	62	Tristan da Cunha Island	-37.1055	-12.3297	180	11.6	239	0.03	35.1	8	5	8	40							6							9																	1
	5	Tristan_2_720130522061526.png		TdC	62	Tristan da Cunha Island	-37.1043	-12.3367	181	11.6	239	0.03	35.1	8	5	7	37							2	1						7
	5	Tristan_2_820130522061955.png		TdC	62	Tristan da Cunha Island	-37.1019	-12.3507	175	11.6	240	0.03	35.1	8	4	3	9														1																	3
	5	Tristan_2_920130522062603.png		TdC	62	Tristan da Cunha Island	-37.0994	-12.3651	173	11.7	240	0.03	35.1	8	4	6	10	4.5	21		6			1							2																	2
	6	Tristan_3_1020130522104418.png		TdC	64	Tristan da Cunha Island	-37.0471	-12.3121	212	10	236	0.02	35.1	3	2	3	4														2
	6	Tristan_3_1120130522105320.png		TdC	64	Tristan da Cunha Island	-37.047	-12.312	212	10	236	0.02	35.1	3	2	2	2														1
	6	Tristan_3_1120130522110836.png		TdC	64	Tristan da Cunha Island	-37.047	-12.312	212	10	236	0.02	35.1	6	4	5	15						1	8							3
	6	Tristan_3_120130522095151.png		TdC	64	Tristan da Cunha Island	-37.047	-12.312	212	10	236	0.02	35.1	8	5	7	23						1	5	2						4																	1
	6	Tristan_3_220130522095759.png		TdC	64	Tristan da Cunha Island	-37.047	-12.3119	212	10	236	0.02	35.1	6	4	3	20							4							4
	6	Tristan_3_320130522100317.png		TdC	64	Tristan da Cunha Island	-37.0469	-12.3119	212	10	236	0.02	35.1	6	5	5	13						1	5							5																	2
	6	Tristan_3_420130522100644.png		TdC	64	Tristan da Cunha Island	-37.0469	-12.3119	212	10	236	0.02	35.1	5	4	4	8							3																								1
	6	Tristan_3_520130522101242.png		TdC	64	Tristan da Cunha Island	-37.0469	-12.3119	212	10	236	0.02	35.1	2	1	0	0
	6	Tristan_3_620130522102156.png		TdC	64	Tristan da Cunha Island	-37.0468	-12.3118	212	10	236	0.02	35.1	4	2	1	1							1
	6	Tristan_3_720130522102855.png		TdC	64	Tristan da Cunha Island	-37.0468	-12.3118	212	10	236	0.02	35.1	6	4	4	6						1	2							2
	6	Tristan_3_820130522103429.png		TdC	64	Tristan da Cunha Island	-37.0466	-12.3119	212	10	236	0.02	35.1	5	3	2	2						1	1
	6	Tristan_3_920130522103845.png		TdC	64	Tristan da Cunha Island	-37.0465	-12.3119	212	10	236	0.02	35.1	5	2	0	0	3.4	15		5
	7	Tristan 4_120130525070805.png		TdC	92	Tristan da Cunha Island	-37.1233	-12.2103	119.6	12.88	244	0.04	35.08	5	3	6	16							3	1						2
	7	Tristan 4_220130525071353.png		TdC	92	Tristan da Cunha Island	-37.1234	-12.2103	119.2	12.89	244	0.04	35.08	2	1	0	0
	7	Tristan 4_320130525071743.png		TdC	92	Tristan da Cunha Island	-37.1234	-12.2103	119	12.89	244	0.04	35.08	5	3	6	13							1							4																	1
	7	Tristan 4_420130525072338.png		TdC	92	Tristan da Cunha Island	-37.1234	-12.2103	118.6	12.89	244	0.04	35.08	5	3	4	12							4							3
	7	Tristan_4_1020130525081746.png		TdC	92	Tristan da Cunha Island	-37.1234	-12.2103	118.4	12.9	244	0.04	35.08	5	2	1	1							1
	7	Tristan_4_1120130525082241.png		TdC	92	Tristan da Cunha Island	-37.1234	-12.2104	118.2	12.9	244	0.04	35.08	5	2	3	7							3							1
	7	Tristan_4_1220130525083024.png		TdC	92	Tristan da Cunha Island	-37.1234	-12.2104	117.8	12.9	244	0.04	35.08	6	5	8	21							2	1						3																	1
	7	Tristan_4_1220130525083419.png		TdC	92	Tristan da Cunha Island	-37.1234	-12.2104	117.6	12.9	244	0.04	35.08	2	1	0	0
	7	Tristan_4_1320130525084848.png		TdC	92	Tristan da Cunha Island	-37.1234	-12.2104	117.4	12.92	244	0.04	35.09	2	1	0	0
	7	Tristan_4_1420130525085339.png		TdC	92	Tristan da Cunha Island	-37.1235	-12.2104	117	12.92	244	0.04	35.09	5	3	3	5	2.4	11		5			2
	7	Tristan_4_1520130525085835.png		TdC	92	Tristan da Cunha Island	-37.1235	-12.2104	116.8	12.92	244	0.04	35.09	6	2	3	7							3							1
	7	Tristan_4_1620130525090236.png		TdC	92	Tristan da Cunha Island	-37.1235	-12.2104	116.6	12.92	244	0.04	35.09	6	4	7	26						2	5							6															2
	7	Tristan_4_1720130525090752.png		TdC	92	Tristan da Cunha Island	-37.1236	-12.2104	116.4	12.93	244	0.04	35.09	6	3	5	9							2							4
	7	Tristan_4_1820130525091144.png		TdC	92	Tristan da Cunha Island	-37.1236	-12.2104	116.2	12.93	244	0.04	35.09	6	5	6	32						2	3							10
	7	Tristan_4_1920130525091749.png		TdC	92	Tristan da Cunha Island	-37.1236	-12.2104	115.8	12.93	244	0.04	35.09	6	4	5	19							7	1						9
	7	Tristan_4_2020130525092439.png		TdC	92	Tristan da Cunha Island	-37.1236	-12.2104	115.7	12.93	244	0.04	35.09	6	5	7	26							7	2						6
	7	Tristan_4_520130525073104.png		TdC	92	Tristan da Cunha Island	-37.1236	-12.2104	115.4	12.94	244	0.04	35.09	8	4	6	30							4							21
	7	Tristan_4_620130525074125.png		TdC	92	Tristan da Cunha Island	-37.1237	-12.2104	114.9	12.94	244	0.04	35.09	8	5	7	28							5							16																	1
	7	Tristan_4_7b20130525075206.png		TdC	92	Tristan da Cunha Island	-37.1237	-12.2104	114.6	12.94	244	0.04	35.09	8	4	6	21							4	1						6
	7	Tristan_4_8b20130525080251.png		TdC	92	Tristan da Cunha Island	-37.1238	-12.2105	113.5	12.99	244	0.04	35.09	6	4	5	24							6							10
	7	Tristan_4_9d20130525081018.png		TdC	92	Tristan da Cunha Island	-37.1238	-12.2105	110.96	13.11	244	0.04	35.09	8	5	9	42	4.09091	20		6			3	1						21																	6
	8	TDC test	DY100_005_TDCW_0120190321210145	TdC	5	Tristan da Cunha Island	-37.3266	-12.5463	252.15	10.5	239	0.02	35.1	9	4	12	191														1				3
	8	TDC test	DY100_005_TDCW_0220190321210257	TdC	5	Tristan da Cunha Island	-37.3266	-12.5463	253.45	10.5	239	0.02	35.1	9	4	8	132
	8	TDC test	DY100_005_TDCW_0320190321210402	TdC	5	Tristan da Cunha Island	-37.3265	-12.5463	253.66	10.5	239	0.02	35.1	9	4	10	94														1	3			2											1
	8	TDC test	DY100_005_TDCW_0420190321210529	TdC	5	Tristan da Cunha Island	-37.3264	-12.5462	254.42	10.5	239	0.02	35.1	9	3	5	15																															1
	8	TDC test	DY100_005_TDCW_0520190321211503	TdC	5	Tristan da Cunha Island	-37.3261	-12.5461	253.32	10.5	239	0.02	35.1	9	4	9	110														1				4
	8	TDC test	DY100_005_TDCW_0620190321221608	TdC	5	Tristan da Cunha Island	-37.3243	-12.5466	251.5	10.5	239	0.02	35.1	9	2	2	5
	8	TDC test	DY100_005_TDCW_0720190321221701	TdC	5	Tristan da Cunha Island	-37.3242	-12.5466	253.65	10.5	239	0.02	35.1	9	2	3	3																													1
	8	TDC test	DY100_005_TDCW_0820190321221753	TdC	5	Tristan da Cunha Island	-37.3242	-12.5465	250.79	10.5	239	0.02	35.1	9	2	4	11
	8	TDC test	DY100_005_TDCW_0920190321221846	TdC	5	Tristan da Cunha Island	-37.3241	-12.5465	184.05	10.5	239	0.02	34.9	9	3	7	11														3			1
	8	TDC test	DY100_005_TDCW_1020190321221936	TdC	5	Tristan da Cunha Island	-37.3241	-12.5464	182.88	10.5	239	0.02	34.9	9	3	6	10																	1
	8	TDC test	DY100_005_TDCW_1120190321222027	TdC	5	Tristan da Cunha Island	-37.324	-12.5464	184.49	10.5	239	0.02	34.9	9	3	5	20														3																	2
	8	TDC test	DY100_005_TDCW_1220190321222107	TdC	5	Tristan da Cunha Island	-37.3239	-12.5463	181.92	10.5	239	0.02	34.9	9	2	3	27																														1
	8	TDC test	DY100_005_TDCW_1320190321222149	TdC	5	Tristan da Cunha Island	-37.3239	-12.5463	184.9	10.5	239	0.02	34.9	9	2	4	7							1
	8	TDC test	DY100_005_TDCW_1420190321222216	TdC	5	Tristan da Cunha Island	-37.3239	-12.5462	183.32	10.5	239	0.02	34.9	9	2	3	7														1																1
	8	TDC test	DY100_005_TDCW_1520190321222248	TdC	5	Tristan da Cunha Island	-37.3238	-12.5462	184.04	10.5	239	0.02	34.9	8	4	8	23	2.93333	16	38	7	8	1								2																1
	9	Nightingale_1_1020130522163602.png		Nightingale	65	Nightingale shelf	-37.4141	-12.5136	142.83	12.39	240	0.03	35.06	2	1	3	11																													1
	9	Nightingale_1_1120130522164004.png		Nightingale	65	Nightingale shelf	-37.4141	-12.5136	143	12.39	240	0.03	35.06	2	1	1	1																					1
	9	Nightingale_1_120130522155456.png		Nightingale	65	Nightingale shelf	-37.414	-12.5136	143.2	12.39	240	0.03	35.06	2	1	1	1
	9	Nightingale_1_1220130522164325.png		Nightingale	65	Nightingale shelf	-37.414	-12.5136	143.5	12.39	240	0.03	35.06	2	1	1	1
	9	Nightingale_1_1320130522164650.png		Nightingale	65	Nightingale shelf	-37.4139	-12.5136	143.9	12.39	240	0.03	35.06	2	1	2	2
	9	Nightingale_1_1420130522165017.png		Nightingale	65	Nightingale shelf	-37.4139	-12.5136	144	12.39	240	0.03	35.06	2	1	1	1																													1
	9	Nightingale_1_1520130522165340.png		Nightingale	65	Nightingale shelf	-37.4138	-12.5136	144.4	12.39	240	0.03	35.06	2	1	2	2																					1
	9	Nightingale_1_1620130522165704.png		Nightingale	65	Nightingale shelf	-37.4138	-12.5136	144.7	12.39	240	0.03	35.06	2	1	1	1																					1
	9	Nightingale_1_1720130522170011.png		Nightingale	65	Nightingale shelf	-37.4138	-12.5136	145	12.39	240	0.03	35.06	2	1	1	1
	9	Nightingale_1_1820130522170420.png		Nightingale	65	Nightingale shelf	-37.4137	-12.5136	144.5	12.39	240	0.03	35.06	2	1	2	2	1	7		6										1															1
	9	Nightingale_1_1920130522170757.png		Nightingale	65	Nightingale shelf	-37.4137	-12.5136	144.7	12.39	240	0.03	35.06	2	1	1	1														1
	9	Nightingale_1_2020130522171116.png		Nightingale	65	Nightingale shelf	-37.4136	-12.5136	144.9	12.39	240	0.03	35.06	2	1	2	3							1							2
	9	Nightingale_1_220130522160045.png		Nightingale	65	Nightingale shelf	-37.4136	-12.5136	145.1	12.39	240	0.03	35.06	2	1	1	1																					1
	9	Nightingale_1_320130522160447.png		Nightingale	65	Nightingale shelf	-37.4135	-12.5136	145.5	12.39	240	0.03	35.06	2	1	2	2
	9	Nightingale_1_420130522160836.png		Nightingale	65	Nightingale shelf	-37.4135	-12.5136	145.7	12.39	240	0.03	35.06	2	1	1	1														1
	9	Nightingale_1_520130522161133.png		Nightingale	65	Nightingale shelf	-37.4134	-12.5136	145.9	12.39	240	0.03	35.06	2	2	2	2														1															1
	9	Nightingale_1_620130522161529.png		Nightingale	65	Nightingale shelf	-37.4134	-12.5136	146.1	12.39	240	0.03	35.06	2	1	2	2														1																	1
	9	Nightingale_1_720130522161901.png		Nightingale	65	Nightingale shelf	-37.4134	-12.5136	146.5	12.39	240	0.03	35.06	2	1	1	1
	9	Nightingale_1_820130522162519.png		Nightingale	65	Nightingale shelf	-37.4133	-12.5136	146.8	12.39	240	0.03	35.06	2	1	1	7
	9	Nightingale_1_920130522163140.png		Nightingale	65	Nightingale shelf	-37.4132	-12.5136	147	12.39	240	0.03	35.06	2	1	1	1	1.1	8		7										1
	10	Nightingale 2 1 20130523020055.png		Nightingale	71	Nightingale shelf	-37.34	-12.5	169.75	12	239	0.03	35.06	2	2	2	4																														1
	10	nightingale 2_1020130523025811.png		Nightingale	71	Nightingale shelf	-37.34	-12.5	170.3	12	239	0.03	35.06	6	3	5	32							2																							1
	10	nightingale 2_1120130523030133.png		Nightingale	71	Nightingale shelf	-37.34	-12.5001	171	12	239	0.03	35.06	5	2	3	8							1																							2
	10	nightingale 2_1220130523030525.png		Nightingale	71	Nightingale shelf	-37.34	-12.5001	172.3	12	239	0.03	35.06	2	1	1	1
	10	Nightingale_2_220130523021013.png		Nightingale	71	Nightingale shelf	-37.3399	-12.5001	173	12	239	0.03	35.06	5	3	5	28							2
	10	Nightingale_2_320130523021530.png		Nightingale	71	Nightingale shelf	-37.3399	-12.5002	174	12	239	0.03	35.06	5	2	4	20							2							1
	10	Nightingale_2_420130523022058.png		Nightingale	71	Nightingale shelf	-37.3399	-12.5002	175	12	239	0.03	35.06	5	3	5	27							3							2																3
	10	Nightingale_2_520130523022959.png		Nightingale	71	Nightingale shelf	-37.3398	-12.5002	176	12	239	0.03	35.06	6	3	5	27						1	2
	10	Nightingale_2_620130523023520.png		Nightingale	71	Nightingale shelf	-37.3398	-12.5003	177	12	239	0.03	35.06	5	2	5	14
	10	Nightingale_2_720130523023951.png		Nightingale	71	Nightingale shelf	-37.3398	-12.5003	177.5	12	239	0.03	35.06	6	4	6	33							2							2																	1
	10	Nightingale_2_820130523024441.png		Nightingale	71	Nightingale shelf	-37.3397	-12.5003	178	12	239	0.03	35.06	5	3	6	10							1							1																	1
	10	Nightingale_2_920130523024958.png		Nightingale	71	Nightingale shelf	-37.3396	-12.5004	178.35	12	239	0.03	35.06	5	3	4	13																														2
	10	Nightingale_3_220130523094936.png		Nightingale	75	Nightingale shelf	-37.4456	-12.5114	149	12	240	0.035	35.06	3	1	2	3																													1
	10	Nightingale_3_320130523095414.png		Nightingale	75	Nightingale shelf	-37.4456	-12.5115	149	12	240	0.035	35.06	4	2	2	5														5
	10	test20130523094433.png		Nightingale	75	Nightingale shelf	-37.4456	-12.5116	148	12	240	0.035	35.06	4	1	1	1	2.4	14		6
	11	Nightingale3_noSoya_1020130523135923.png		Nightingale	77	Nightingale shelf	-37.4433	-12.5009	115	12.94	243	0.045	35.09	7	2	1	1
	11	Nightingale3_noSoya_11b20130523140433.png		Nightingale	77	Nightingale shelf	-37.4433	-12.501	115	12.94	243	0.04	35.09	6	2	1	1
	11	Nightingale3_noSoya_12b20130523140923.png		Nightingale	77	Nightingale shelf	-37.4433	-12.5011	115	12.94	243	0.045	35.09	3	1	0	0
	11	Nightingale3_noSoya_1320130523141328.png		Nightingale	77	Nightingale shelf	-37.4433	-12.5011	115	12.94	243	0.04	35.09	3	1	1	1
	11	Nightingale3_noSoya_1420130523141901.png		Nightingale	77	Nightingale shelf	-37.4433	-12.5012	115	12.94	243	0.04	35.09	3	1	0	0
	11	Nightingale3_noSoya_1520130523142312.png		Nightingale	77	Nightingale shelf	-37.4433	-12.5012	115	12.94	243	0.04	35.09	7	2	1	1
	11	Nightingale3_noSoya_1620130523142833.png		Nightingale	77	Nightingale shelf	-37.4432	-12.5013	116	12.93	243	0.04	35.09	6	3	6	24										3																						7
	11	Nightingale3_noSoya_1720130523143339.png		Nightingale	77	Nightingale shelf	-37.4432	-12.5014	116	12.93	243	0.04	35.09	7	4	4	5										1				2
	11	Nightingale3_noSoya_1820130523144156.png		Nightingale	77	Nightingale shelf	-37.4432	-12.5015	116	12.93	243	0.04	35.09	7	4	3	14							1
	11	Nightingale3_noSoya_1920130523144611.png		Nightingale	77	Nightingale shelf	-37.4432	-12.5015	116	12.93	243	0.04	35.09	7	4	3	4	2.4	11		6										2
	11	Nightingale3_noSoya_2020130523145313.png		Nightingale	77	Nightingale shelf	-37.4432	-12.5016	117	12.92	243	0.04	35.09	7	4	5	18							2							4																	2
	11	Nightingale3_noSoya_420130523132219.png		Nightingale	77	Nightingale shelf	-37.4432	-12.5016	117	12.92	243	0.04	35.09	7	4	2	4
	11	Nightingale3_noSoya_4b20130523132300.png		Nightingale	77	Nightingale shelf	-37.4431	-12.5017	117	12.92	243	0.04	35.09	7	4	6	32							6							1																	10
	11	Nightingale3_noSoya_520130523133159.png		Nightingale	77	Nightingale shelf	-37.4431	-12.5017	117	12.92	243	0.04	35.09	7	4	4	15							2							2
	11	Nightingale3_noSoya_620130523133622.png		Nightingale	77	Nightingale shelf	-37.4431	-12.5017	117	12.92	243	0.04	35.08	3	2	2	2							1
	11	Nightingale3_noSoya_720130523134101.png		Nightingale	77	Nightingale shelf	-37.4431	-12.5017	117	12.92	243	0.04	35.08	7	4	4	15														1																	5	4
	11	Nightingale3_noSoya_820130523134431.png		Nightingale	77	Nightingale shelf	-37.4431	-12.5018	118	12.9	243	0.04	35.08	6	3	3	9														2																	2
	11	Nightingale3_noSoya_920130523135210.png		Nightingale	77	Nightingale shelf	-37.4431	-12.5018	118	12.9	243	0.04	35.08	7	4	4	25							2							7																	5
	11	Nightingale3_Soya_220130523130631.png		Nightingale	77	Nightingale shelf	-37.443	-12.5019	120	12.88	243	0.04	35.08	3	2	1	1
	11	Nightingale3_Soya_320130523131429.png		Nightingale	77	Nightingale shelf	-37.443	-12.502	121	12.84	243	0.04	35.08	3	1	0	0	3.2	14	29	6	9
	12	Inaccesible_1_1020130524030610.png		Inaccessible	78	Inaccessible shelf	-37.3128	-12.5997	156	11.6	240	0.03	34.8	3	2	5	17														2																		12
	12	Inaccesible_1_1120130524031232.png		Inaccessible	78	Inaccessible shelf	-37.3129	-12.5997	155	11.6	240	0.03	34.8	3	2	7	15										1				1															1		1	5
	12	Inaccesible_1_120130524021801.png		Inaccessible	78	Inaccessible shelf	-37.3129	-12.5997	156	11.6	240	0.03	34.8	3	2	8	22							1							4															4			9
	12	Inaccesible_1_1220130524031754.png		Inaccessible	78	Inaccessible shelf	-37.3129	-12.5997	155	11.6	240	0.03	34.8	3	2	6	37							4							1																		14
	12	Inaccesible_1_1320130524032206.png		Inaccessible	78	Inaccessible shelf	-37.313	-12.5998	154	11.6	240	0.03	34.8	3	2	11	36							5			1				6															4			10
	12	Inaccesible_1_1420130524032759.png		Inaccessible	78	Inaccessible shelf	-37.313	-12.5998	156	11.6	240	0.03	34.8	3	2	6	39							4			1				2															5			19
	12	Inaccesible_1_1520130524033150.png		Inaccessible	78	Inaccessible shelf	-37.313	-12.5998	155	11.6	240	0.03	34.8	3	2	8	22							2			1				3															2			6
	12	Inaccesible_1_1620130524033534.png		Inaccessible	78	Inaccessible shelf	-37.313	-12.5998	155	11.6	240	0.03	34.8	3	2	10	46							1							6															2			31
	12	Inaccesible_1_1720130524033924.png		Inaccessible	78	Inaccessible shelf	-37.3131	-12.5998	155	11.6	240	0.03	34.8	3	2	8	30										3				15											1				5
	12	Inaccesible_1_1820130524034326.png		Inaccessible	78	Inaccessible shelf	-37.3131	-12.5998	156	11.6	240	0.03	34.8	3	2	6	30	2	17		8										12																		4
	12	Inaccesible_1_1920130524034828.png		Inaccessible	78	Inaccessible shelf	-37.3131	-12.5999	154	11.6	240	0.03	34.8	3	2	8	25														15											2
	12	Inaccesible_1_2020130524035440.png		Inaccessible	78	Inaccessible shelf	-37.3132	-12.5999	154	11.6	240	0.03	34.8	3	3	6	21														5															5			7
	12	Inaccesible_1_220130524022448.png		Inaccessible	78	Inaccessible shelf	-37.3132	-12.5999	153	11.6	240	0.03	34.8	3	2	7	21														3																		8
	12	Inaccesible_1_320130524023043.png		Inaccessible	78	Inaccessible shelf	-37.3132	-12.6	154	11.6	240	0.03	34.8	3	2	8	21														13
	12	Inaccesible_1_420130524023857.png		Inaccessible	78	Inaccessible shelf	-37.3132	-12.6	153	11.6	240	0.03	34.8	3	2	8	15														3
	12	Inaccesible_1_520130524024316.png		Inaccessible	78	Inaccessible shelf	-37.3133	-12.6	153	11.6	240	0.03	34.8	3	2	9	29														14															1			3
	12	Inaccesible_1_620130524024742.png		Inaccessible	78	Inaccessible shelf	-37.3133	-12.6001	154	11.6	240	0.03	34.8	3	2	7	20														8																		7
	12	Inaccesible_1_820130524025516.png		Inaccessible	78	Inaccessible shelf	-37.3133	-12.6001	152	11.6	240	0.03	34.8	3	2	8	23														3																		14
	12	Inaccesible_1_920130524030009.png		Inaccessible	78	Inaccessible shelf	-37.3135	-12.6002	153	11.6	240	0.03	34.8	3	2	7	12	2.11111	15		6										3																		5
	13	Inaccesible_2_1020130524114231.png		Inaccessible	84	Inaccessible shelf	-37.3443	-12.6631	164	11.6	240	0.03	34.8	3	1	4	16
	13	Inaccesible_2_120130524104737.png		Inaccessible	84	Inaccessible shelf	-37.3443	-12.6632	164	11.6	240	0.03	34.8	3	1	1	6
	13	Inaccesible_2_220130524105801.png		Inaccessible	84	Inaccessible shelf	-37.3443	-12.6632	164	11.6	240	0.03	34.8	3	1	4	14														1
	13	Inaccesible_2_320130524110159.png		Inaccessible	84	Inaccessible shelf	-37.3443	-12.6632	164	11.6	240	0.03	34.8	3	1	3	8																													1
	13	Inaccesible_2_420130524110614.png		Inaccessible	84	Inaccessible shelf	-37.3443	-12.6633	164	11.6	240	0.03	34.8	3	1	3	8
	13	Inaccesible_2_520130524111056.png		Inaccessible	84	Inaccessible shelf	-37.3443	-12.6633	164	11.6	240	0.03	34.8	3	1	5	11																													1
	13	Inaccesible_2_5b20130524111123.png		Inaccessible	84	Inaccessible shelf	-37.3443	-12.6633	164	11.6	240	0.03	34.8	3	1	3	9
	13	Inaccesible_2_620130524111614.png		Inaccessible	84	Inaccessible shelf	-37.3443	-12.6634	164	11.6	240	0.03	34.8	3	1	2	17
	13	Inaccesible_2_720130524112223.png		Inaccessible	84	Inaccessible shelf	-37.3443	-12.6634	164	11.6	240	0.03	34.8	3	1	1	2
	13	Inaccesible_2_820130524112645.png		Inaccessible	84	Inaccessible shelf	-37.3443	-12.6634	164	11.6	240	0.03	34.8	3	1	2	5
	13	Inaccesible_2_920130524113333.png		Inaccessible	84	Inaccessible shelf	-37.3443	-12.6635	164	11.6	240	0.03	34.8	3	1	1	7	1	6		5
	14	Inaccessible_3_1020130524174323.png		Inaccessible	85	Inaccessible shelf	-37.2755	-12.6446	125	12.69	243	0.04	35.08	3	2	2	13
	14	Inaccessible_3_1120130524174634.png		Inaccessible	85	Inaccessible shelf	-37.2755	-12.6447	124	12.73	243	0.04	35.08	3	2	1	1
	14	Inaccessible_3_120130524170308.png		Inaccessible	85	Inaccessible shelf	-37.2755	-12.6447	125	12.69	243	0.04	35.08	3	2	1	10
	14	Inaccessible_3_1220130524175033.png		Inaccessible	85	Inaccessible shelf	-37.2755	-12.6448	125	12.69	243	0.04	35.08	3	2	1	3
	14	Inaccessible_3_1320130524175459.png		Inaccessible	85	Inaccessible shelf	-37.2755	-12.6448	124	12.73	243	0.04	35.08	3	2	2	11
	14	Inaccessible_3_1420130524180148.png		Inaccessible	85	Inaccessible shelf	-37.2755	-12.6449	125	12.69	243	0.04	35.08	3	2	2	4														1
	14	Inaccessible_3_1520130524180803.png		Inaccessible	85	Inaccessible shelf	-37.2755	-12.6449	125	12.69	243	0.04	35.08	3	2	1	1
	14	Inaccessible_3_1620130524181232.png		Inaccessible	85	Inaccessible shelf	-37.2755	-12.645	124	12.73	243	0.04	35.08	3	2	1	1
	14	Inaccessible_3_17b20130524181820.png		Inaccessible	85	Inaccessible shelf	-37.2756	-12.6451	125	12.69	243	0.04	35.08	3	2	1	1
	14	Inaccessible_3_1820130524182306.png		Inaccessible	85	Inaccessible shelf	-37.2756	-12.6451	124	12.73	243	0.04	35.08	3	2	3	3
	14	Inaccessible_3_1920130524182706.png		Inaccessible	85	Inaccessible shelf	-37.2756	-12.6452	124	12.73	243	0.04	35.08	3	2	2	2	2	6		4
	14	Inaccessible_3_1b20130524170337.png		Inaccessible	85	Inaccessible shelf	-37.2756	-12.6453	124	12.73	243	0.04	35.08	3	2	2	10
	14	Inaccessible_3_2020130524183136.png		Inaccessible	85	Inaccessible shelf	-37.2756	-12.6453	124	12.73	243	0.04	35.08	3	2	0	0
	14	Inaccessible_3_20b20130524183208.png		Inaccessible	85	Inaccessible shelf	-37.2756	-12.6454	124	12.73	243	0.04	35.08	3	2	0	0
	14	Inaccessible_3_220130524170742.png		Inaccessible	85	Inaccessible shelf	-37.2756	-12.6454	124	12.73	243	0.04	35.08	3	2	2	7
	14	Inaccessible_3_2b20130524170812.png		Inaccessible	85	Inaccessible shelf	-37.2756	-12.6454	124	12.73	243	0.04	35.08	3	2	2	3
	14	Inaccessible_3_320130524171213.png		Inaccessible	85	Inaccessible shelf	-37.2756	-12.6454	124	12.73	243	0.04	35.08	3	2	0	0
	14	Inaccessible_3_3b20130524171244.png		Inaccessible	85	Inaccessible shelf	-37.2756	-12.6455	124	12.73	243	0.04	35.08	3	2	0	0
	14	Inaccessible_3_420130524171701.png		Inaccessible	85	Inaccessible shelf	-37.2756	-12.6455	124	12.73	243	0.04	35.08	3	2	2	6														1
	14	Inaccessible_3_520130524172110.png		Inaccessible	85	Inaccessible shelf	-37.2756	-12.6455	123	12.77	243	0.04	35.08	3	2	2	11
	14	Inaccessible_3_620130524172536.png		Inaccessible	85	Inaccessible shelf	-37.2756	-12.6456	123	12.77	243	0.04	35.08	3	2	1	23
	14	Inaccessible_3_720130524173153.png		Inaccessible	85	Inaccessible shelf	-37.2756	-12.6456	124	12.73	243	0.04	35.08	3	2	1	1
	14	Inaccessible_3_820130524173528.png		Inaccessible	85	Inaccessible shelf	-37.2756	-12.6457	123	12.77	243	0.04	35.08	3	2	0	0
	14	Inaccessible_3_920130524173926.png		Inaccessible	85	Inaccessible shelf	-37.2756	-12.6457	124	12.73	243	0.04	35.08	3	2	3	12	2	7	23	6	8																								8
	15	E10	E10_0120180324095031	W Jakhont	10	Jakhont West	-39.2838	-8.05773	366.99	8.8991	222.616	0.0255	34.6435	3	1	10	15														5															1
	15	E10	E10_02	W Jakhont	10	Jakhont West	-39.2838	-8.05782	366.99	8.8991	222.616	0.0255	34.6435	3	1	6	9														1
	15	E10	E10_03	W Jakhont	10	Jakhont West	-39.2838	-8.0579	368.59	8.8991	222.616	0.0255	34.6435	3	1	1	1
	15	E10	E10_04	W Jakhont	10	Jakhont West	-39.2838	-8.058	368.59	8.8991	222.616	0.0255	34.6435	3	1	0	0
	15	E10	E10_05	W Jakhont	10	Jakhont West	-39.2838	-8.05811	366.49	8.8991	222.616	0.0255	34.6435	3	1	4	14														11
	15	E10	E10_06	W Jakhont	10	Jakhont West	-39.2838	-8.05822	366.32	8.8991	222.616	0.0255	34.6435	3	1	3	4														2
	15	E10	E10_07	W Jakhont	10	Jakhont West	-39.2838	-8.05831	365.62	8.8991	222.616	0.0255	34.6435	3	1	2	2																															1
	15	E10	E10_08	W Jakhont	10	Jakhont West	-39.2839	-8.05839	366.84	8.8991	222.616	0.0255	34.6435	3	1	5	5
	15	E10	E10_09	W Jakhont	10	Jakhont West	-39.2839	-8.05845	366.48	8.8991	222.616	0.0255	34.6435	3	1	6	5
	15	E10	E10_11	W Jakhont	10	Jakhont West	-39.2839	-8.05855	366.48	8.8991	222.616	0.0255	34.6435	3	1	10	17	1	11		6										2																	1
	15	E10	E10_12	W Jakhont	10	Jakhont West	-39.2839	-8.05866	366.48	8.8991	222.616	0.0255	34.6435	3	1	6	3														1
	15	E10	E10_13	W Jakhont	10	Jakhont West	-39.2839	-8.05876	365.24	8.8991	222.616	0.0255	34.6435	3	1	6	15														8
	15	E10	E10_14	W Jakhont	10	Jakhont West	-39.2839	-8.05885	365.31	8.8991	222.616	0.0255	34.6435	3	1	5	7						1								1
	15	E10	E10_15	W Jakhont	10	Jakhont West	-39.2839	-8.05892	365.96	8.8991	222.616	0.0255	34.6435	3	1	5	10														3
	15	E10	E10_16	W Jakhont	10	Jakhont West	-39.2839	-8.05896	365.96	8.8991	222.616	0.0255	34.6435	3	1	7	11														4																	1	2
	15	E10	E10_17	W Jakhont	10	Jakhont West	-39.284	-8.059	365.96	8.8991	222.616	0.0255	34.6435	3	1	6	11														4
	15	E10	E10_18	W Jakhont	10	Jakhont West	-39.284	-8.05909	366.25	8.8991	222.616	0.0255	34.6435	3	1	3	3
	15	E10	E10_19	W Jakhont	10	Jakhont West	-39.284	-8.05915	364.17	8.8991	222.616	0.0255	34.6435	3	1	8	23														2																	2
	15	E10	E10_20	W Jakhont	10	Jakhont West	-39.2839	-8.0596	364	8.8991	222.616	0.0255	34.6435	3	1	7	29	1	12		5										7																	1
	16	E11	E11_01	W Jakhont	11	Jakhont West	-39.2906	-8.07458	350	8.8991	222.616	0.0255	34.6435	3	2	7	24														3											3
	16	E11	E11_02	W Jakhont	11	Jakhont West	-39.2906	-8.07468	352.66	8.8991	222.616	0.0255	34.6435	3	1	7	9														1																		2
	16	E11	E11_03	W Jakhont	11	Jakhont West	-39.2907	-8.07476	352.02	8.8991	222.616	0.0255	34.6435	3	2	10	35														3											1							4
	16	E11	E11_04	W Jakhont	11	Jakhont West	-39.2907	-8.07488	352.02	8.8991	222.616	0.0255	34.6435	3	1	6	14																	1															1
	16	E11	E11_05	W Jakhont	11	Jakhont West	-39.2908	-8.07499	352.02	8.8991	222.616	0.0255	34.6435	3	2	5	12																								1					1
	16	E11	E11_06	W Jakhont	11	Jakhont West	-39.2909	-8.07505	352.02	8.8991	222.616	0.0255	34.6435	3	2	4	10																								1
	16	E11	E11_07	W Jakhont	11	Jakhont West	-39.2909	-8.07512	352.02	8.8991	222.616	0.0255	34.6435	3	2	7	26							1							1											1
	16	E11	E11_08	W Jakhont	11	Jakhont West	-39.291	-8.07521	349.07	8.8991	222.616	0.0255	34.6435	3	2	10	33														5										2	1				4
	16	E11	E11_09	W Jakhont	11	Jakhont West	-39.2911	-8.07529	348.67	8.8991	222.616	0.0255	34.6435	3	2	4	12																								2
	16	E11	E11_10	W Jakhont	11	Jakhont West	-39.2912	-8.07536	351.08	8.8991	222.616	0.0255	34.6435	3	2	3	7	1.8	18		9
	16	E11	E11_11	W Jakhont	11	Jakhont West	-39.2912	-8.07544	349.26	8.8991	222.616	0.0255	34.6435	3	2	4	9
	16	E11	E11_12	W Jakhont	11	Jakhont West	-39.2913	-8.0755	349	8.8991	222.616	0.0255	34.6435	3	2	8	21														1										1						1
	16	E11	E11_13	W Jakhont	11	Jakhont West	-39.2914	-8.07558	349.82	8.8991	222.616	0.0255	34.6435	3	2	2	3																								2
	16	E11	E11_14	W Jakhont	11	Jakhont West	-39.2914	-8.07564	348.83	8.8991	222.616	0.0255	34.6435	3	2	7	23							1							1										3
	16	E11	E11_15	W Jakhont	11	Jakhont West	-39.2915	-8.07571	351.99	8.8991	222.616	0.0255	34.6435	3	2	4	18
	16	E11	E11_16	W Jakhont	11	Jakhont West	-39.2915	-8.07578	347.63	8.8991	222.616	0.0255	34.6435	3	1	4	9
	16	E11	E11_17	W Jakhont	11	Jakhont West	-39.2916	-8.07586	348.6	8.8991	222.616	0.0255	34.6435	3	1	4	10
	16	E11	E11_18	W Jakhont	11	Jakhont West	-39.2916	-8.07594	349.53	8.8991	222.616	0.0255	34.6435	3	1	10	19														3										2		1
	16	E11	E11_19	W Jakhont	11	Jakhont West	-39.2917	-8.07606	349.18	8.8991	222.616	0.0255	34.6435	3	2	3	5																	1							2
	16	E11	E11_20	W Jakhont	11	Jakhont West	-39.2918	-8.07611	349.37	8.8991	222.616	0.0255	34.6435	3	2	8	111	1.7	18		9
	17	E12	E12_1	W Jakhont	12	Jakhont West	-39.275	-8.08662	334	8.8991	222.616	0.0255	34.6435	3	2	7	15														7										2					1
	17	E12	E12_2	W Jakhont	12	Jakhont West	-39.275	-8.08668	334	8.8991	222.616	0.0255	34.6435	3	2	8	20						1								5										3		2			2
	17	E12	E12_3	W Jakhont	12	Jakhont West	-39.275	-8.08672	335	8.8991	222.616	0.0255	34.6435	3	2	12	21														5										1		1
	17	E12	E12_4	W Jakhont	12	Jakhont West	-39.2751	-8.08677	335	8.8991	222.616	0.0255	34.6435	3	1	2	3														2
	17	E12	E12_5	W Jakhont	12	Jakhont West	-39.2752	-8.08682	335	8.8991	222.616	0.0255	34.6435	6	3	11	58							6							5
	17	E12	E12_6	W Jakhont	12	Jakhont West	-39.2752	-8.08681	335	8.8991	222.616	0.0255	34.6435	3	1	2	3																								1
	17	E12	E12_7	W Jakhont	12	Jakhont West	-39.2752	-8.08686	335	8.8991	222.616	0.0255	34.6435	3	1	1	2																								1					1
	17	E12	E12_8	W Jakhont	12	Jakhont West	-39.2754	-8.087	334	8.8991	222.616	0.0255	34.6435	3	3	8	20														2											1							11
	17	E12	E12_9	W Jakhont	12	Jakhont West	-39.2754	-8.08701	335	8.8991	222.616	0.0255	34.6435	3	1	1	3
	17	E12	E12_10	W Jakhont	12	Jakhont West	-39.2754	-8.08707	334	8.8991	222.616	0.0255	34.6435	3	2	4	6	1.8	15		7										1
	17	E12	E12_11	W Jakhont	12	Jakhont West	-39.2755	-8.08712	335	8.8991	222.616	0.0255	34.6435	3	2	7	20						1								1
	17	E12	E12_12	W Jakhont	12	Jakhont West	-39.2756	-8.08716	334	8.8991	222.616	0.0255	34.6435	3	2	4	9							2
	17	E12	E12_13	W Jakhont	12	Jakhont West	-39.2757	-8.08725	369.23	8.8991	222.616	0.0255	34.6435	3	2	9	18						1								1											1				2
	17	E12	E12_14	W Jakhont	12	Jakhont West	-39.2758	-8.08728	333	8.8991	222.616	0.0255	34.6435	3	1	2	3
	17	E12	E12_15	W Jakhont	12	Jakhont West	-39.2758	-8.08734	332	8.8991	222.616	0.0255	34.6435	6	3	15	63							7							4															2		1	2
	17	E12	E12_16	W Jakhont	12	Jakhont West	-39.2759	-8.08736	331	8.8991	222.616	0.0255	34.6435	3	1	3	7
	17	E12	E12_17	W Jakhont	12	Jakhont West	-39.276	-8.08738	332	8.8991	222.616	0.0255	34.6435	3	1	12	48							1							4															1			4
	17	E12	E12_18	W Jakhont	12	Jakhont West	-39.276	-8.08741	332	8.8991	222.616	0.0255	34.6435	6	3	14	35							6							5						1												1
	17	E12	E12_19	W Jakhont	12	Jakhont West	-39.2761	-8.08746	333	8.8991	222.616	0.0255	34.6435	3	1	3	4																									1
	17	E12	E12_20	W Jakhont	12	Jakhont West	-39.2762	-8.08751	333	8.8991	222.616	0.0255	34.6435	3	1	7	13	1.7	18		9										1										1		1
	18	E13	E13_01	W Jakhont	13	Jakhont West	-39.276	-8.10442	326	8.8991	222.616	0.0255	34.6435	3	2	5	17														1															1
	18	E13	E13_02	W Jakhont	13	Jakhont West	-39.2773	-8.10203	326	8.8991	222.616	0.0255	34.6435	3	2	6	24
	18	E13	E13_03	W Jakhont	13	Jakhont West	-39.2761	-8.10317	326	8.8991	222.616	0.0255	34.6435	3	1	8	17														3																		4
	18	E13	E13_04	W Jakhont	13	Jakhont West	-39.2761	-8.10449	326	8.8991	222.616	0.0255	34.6435	3	1	7	32														2
	18	E13	E13_05	W Jakhont	13	Jakhont West	-39.2762	-8.10457	325.63	8.8991	222.616	0.0255	34.6435	3	1	7	24														4											1
	18	E13	E13_06	W Jakhont	13	Jakhont West	-39.2763	-8.10465	327	8.8991	222.616	0.0255	34.6435	3	2	8	19							2							2
	18	E13	E13_07	W Jakhont	13	Jakhont West	-39.2764	-8.10475	327	8.8991	222.616	0.0255	34.6435	3	2	8	34														5										1
	18	E13	E13_08	W Jakhont	13	Jakhont West	-39.2765	-8.10488	326	8.8991	222.616	0.0255	34.6435	3	2	7	24														2															1
	18	E13	E13_09	W Jakhont	13	Jakhont West	-39.2766	-8.10496	326	8.8991	222.616	0.0255	34.6435	3	1	8	24														4											1
	18	E13	E13_10	W Jakhont	13	Jakhont West	-39.2767	-8.10504	326	8.8991	222.616	0.0255	34.6435	3	1	10	23	1.5	14		7										4											1				1
	18	E13	E13_11	W Jakhont	13	Jakhont West	-39.2768	-8.10512	326	8.8991	222.616	0.0255	34.6435	3	3	12	40										1				4										1	1
	18	E13	E13_12	W Jakhont	13	Jakhont West	-39.2769	-8.10517	325	8.8991	222.616	0.0255	34.6435	3	1	4	16														3										3
	18	E13	E13_13	W Jakhont	13	Jakhont West	-39.277	-8.10523	326	8.8991	222.616	0.0255	34.6435	3	2	6	14														3										1
	18	E13	E13_14	W Jakhont	13	Jakhont West	-39.277	-8.10527	326	8.8991	222.616	0.0255	34.6435	3	2	7	13										2				3										2	1
	18	E13	E13_15	W Jakhont	13	Jakhont West	-39.2771	-8.10533	326	8.8991	222.616	0.0255	34.6435	3	2	7	29														4										1					1
	18	E13	E13_16	W Jakhont	13	Jakhont West	-39.2771	-8.10537	326	8.8991	222.616	0.0255	34.6435	3	1	7	15														3										2
	18	E13	E13_17	W Jakhont	13	Jakhont West	-39.2772	-8.10543	326	8.8991	222.616	0.0255	34.6435	3	1	5	19														3															1
	18	E13	E13_18	W Jakhont	13	Jakhont West	-39.2773	-8.1055	326	8.8991	222.616	0.0255	34.6435	3	1	8	17														2										1
	18	E13	E13_19	W Jakhont	13	Jakhont West	-39.2774	-8.10558	326	8.8991	222.616	0.0255	34.6435	3	1	7	10														3										1
	18	E13	E13_20	W Jakhont	13	Jakhont West	-39.2774	-8.10564	326	8.8991	222.616	0.0255	34.6435	3	1	6	10	1.5	15		9										3
	19	E17	E17_1	W Jakhont	17	Jakhont West	-39.2794	-8.13043	340	8.8991	222.616	0.0255	34.6435	3	2	4	26
	19	E17	E17_2	W Jakhont	17	Jakhont West	-39.2794	-8.1305	340	8.8991	222.616	0.0255	34.6435	3	2	11	46														9										1
	19	E17	E17_3	W Jakhont	17	Jakhont West	-39.2795	-8.1306	341	8.8991	222.616	0.0255	34.6435	3	2	10	27														4
	19	E17	E17_4	W Jakhont	17	Jakhont West	-39.2795	-8.13063	340	8.8991	222.616	0.0255	34.6435	3	1	9	42														3											1
	19	E17	E17_5	W Jakhont	17	Jakhont West	-39.2796	-8.13071	340	8.8991	222.616	0.0255	34.6435	3	2	8	31														2										2
	19	E17	E17_6	W Jakhont	17	Jakhont West	-39.2796	-8.13074	373.7	8.8991	222.616	0.0255	34.6435	3	1	9	35														3										1					1
	19	E17	E17_7	W Jakhont	17	Jakhont West	-39.2796	-8.1308	340	8.8991	222.616	0.0255	34.6435	3	1	10	39														5											1				1
	19	E17	E17_8	W Jakhont	17	Jakhont West	-39.2797	-8.13089	340	8.8991	222.616	0.0255	34.6435	3	1	8	37														5
	19	E17	E17_9	W Jakhont	17	Jakhont West	-39.2797	-8.13098	339	8.8991	222.616	0.0255	34.6435	3	1	11	54														6										1					2
	19	E17	E17_10	W Jakhont	17	Jakhont West	-39.2798	-8.13106	339	8.8991	222.616	0.0255	34.6435	3	1	8	61	1.4	13		7										4										3
	19	E17	E17_11	W Jakhont	17	Jakhont West	-39.2798	-8.13115	339	8.8991	222.616	0.0255	34.6435	3	2	13	67														5										2		1
	19	E17	E17_12	W Jakhont	17	Jakhont West	-39.2798	-8.13123	341	8.8991	222.616	0.0255	34.6435	3	1	10	67							1							7										2	1
	19	E17	E17_13	W Jakhont	17	Jakhont West	-39.2799	-8.13131	340	8.8991	222.616	0.0255	34.6435	3	1	11	90							1							17										3
	19	E17	E17_14	W Jakhont	17	Jakhont West	-39.2799	-8.13133	339	8.8991	222.616	0.0255	34.6435	3	1	10	78														4										1
	19	E17	E17_15	W Jakhont	17	Jakhont West	-39.28	-8.13143	339	8.8991	222.616	0.0255	34.6435	3	2	17	65							1			1				15										3		1
	19	E17	E17_16	W Jakhont	17	Jakhont West	-39.28	-8.13144	339	8.8991	222.616	0.0255	34.6435	3	2	13	55														10										1	1				1
	19	E17	E17_17	W Jakhont	17	Jakhont West	-39.28	-8.13153	340	8.8991	222.616	0.0255	34.6435	3	2	12	67														13										2
	19	E17	E17_18	W Jakhont	17	Jakhont West	-39.2801	-8.13165	340	8.8991	222.616	0.0255	34.6435	3	1	6	25							1																	2
	19	E17	E17_19	W Jakhont	17	Jakhont West	-39.2801	-8.13168	374.08	8.8991	222.616	0.0255	34.6435	3	2	17	83														10										1	1				1
	19	E17	E17_20	W Jakhont	17	Jakhont West	-39.2801	-8.13174	340	8.8991	222.616	0.0255	34.6435	3	2	16	65	1.6	19		9			3							9										1	1				1			1
	20	E18	E18_01	W Jakhont	18	Jakhont West	-39.2951	-8.13329	346.65	8.8991	222.616	0.0255	34.6435	7	5	20	59						7	5	3						19										1								1
	20	E18	E18_02	W Jakhont	18	Jakhont West	-39.2951	-8.13332	313	8.8991	222.616	0.0255	34.6435	6	4	15	36						3								4											1				1			1
	20	E18	E18_03	W Jakhont	18	Jakhont West	-39.2951	-8.13334	313	8.8991	222.616	0.0255	34.6435	6	4	13	58						2								5											1							1
	20	E18	E18_04	W Jakhont	18	Jakhont West	-39.2952	-8.13338	317	8.8991	222.616	0.0255	34.6435	6	5	13	55						2	3							13															1
	20	E18	E18_05	W Jakhont	18	Jakhont West	-39.2952	-8.13344	318	8.8991	222.616	0.0255	34.6435	6	3	12	34														4											2							1
	20	E18	E18_06	W Jakhont	18	Jakhont West	-39.2952	-8.13344	318	8.8991	222.616	0.0255	34.6435	6	3	8	25														4						1
	20	E18	E18_07	W Jakhont	18	Jakhont West	-39.2953	-8.13358	320	8.8991	222.616	0.0255	34.6435	3	2	10	26														3															2
	20	E18	E18_08	W Jakhont	18	Jakhont West	-39.2954	-8.13365	321	8.8991	222.616	0.0255	34.6435	6	4	18	51						1	3							7										1	2				2
	20	E18	E18_09	W Jakhont	18	Jakhont West	-39.2954	-8.13366	321	8.8991	222.616	0.0255	34.6435	6	3	16	39														8										1					2			2
	20	E18	E18_10	W Jakhont	18	Jakhont West	-39.2955	-8.13373	322	8.8991	222.616	0.0255	34.6435	5	2	10	45	3.5	25		11										5															1			18
	20	E18	E18_11	W Jakhont	18	Jakhont West	-39.2955	-8.13374	322	8.8991	222.616	0.0255	34.6435	5	2	13	49						1								9										1	2				6
	20	E18	E18_12	W Jakhont	18	Jakhont West	-39.2955	-8.13383	322	8.8991	222.616	0.0255	34.6435	5	2	10	37														4										1					1
	20	E18	E18_13	W Jakhont	18	Jakhont West	-39.2956	-8.13391	322	8.8991	222.616	0.0255	34.6435	4	2	7	16						1								3
	20	E18	E18_14	W Jakhont	18	Jakhont West	-39.2957	-8.13399	322	8.8991	222.616	0.0255	34.6435	4	2	11	25						2								3											1				1
	20	E18	E18_15	W Jakhont	18	Jakhont West	-39.2958	-8.13406	322	8.8991	222.616	0.0255	34.6435	5	2	13	24														5											1							5
	20	E18	E18_16	W Jakhont	18	Jakhont West	-39.2959	-8.13416	323	8.8991	222.616	0.0255	34.6435	5	2	9	13														2											1
	20	E18	E18_17	W Jakhont	18	Jakhont West	-39.296	-8.13422	323	8.8991	222.616	0.0255	34.6435	5	2	12	32														6
	20	E18	E18_18	W Jakhont	18	Jakhont West	-39.296	-8.13426	325	8.8991	222.616	0.0255	34.6435	5	2	9	13														4											1
	20	E18	E18_19	W Jakhont	18	Jakhont West	-39.2961	-8.13434	325	8.8991	222.616	0.0255	34.6435	5	2	7	22														4										2
	20	E18	E18_20	W Jakhont	18	Jakhont West	-39.2961	-8.13439	324	8.8991	222.616	0.0255	34.6435	5	2	15	29	2	17		9		2								4										2					2			1
	21	E19	E19_01	W Jakhont	19	Jakhont West	-39.3034	-8.08007	303	9.4131	223.86	0.018	34.7044	5	3	10	28														3																		10
	21	E19	E19_02	W Jakhont	19	Jakhont West	-39.3035	-8.08011	306	8.974	222.447	0.0235	34.6576	5	2	16	18						2								5											1				1			1
	21	E19	E19_03	W Jakhont	19	Jakhont West	-39.3035	-8.08013	335.91	8.8991	222.616	0.0255	34.6435	4	2	7	13														2
	21	E19	E19_04	W Jakhont	19	Jakhont West	-39.3035	-8.08017	302	9.5237	223.216	0.0171	34.7208	4	2	14	32														6															1		1
	21	E19	E19_05	W Jakhont	19	Jakhont West	-39.3036	-8.08023	302	9.5237	223.216	0.0171	34.7208	3	2	15	42														3			1										1		3			2
	21	E19	E19_06	W Jakhont	19	Jakhont West	-39.3036	-8.08024	337.49	8.8991	222.616	0.0255	34.6435	3	2	14	40														4				2											4			2
	21	E19	E19_07	W Jakhont	19	Jakhont West	-39.3036	-8.08026	335.73	8.8991	222.616	0.0255	34.6435	3	1	17	39						1								6				3											1		1
	21	E19	E19_08	W Jakhont	19	Jakhont West	-39.3036	-8.08036	303	9.4131	223.86	0.018	34.7044	5	2	9	15						1								2															2
	21	E19	E19_09	W Jakhont	19	Jakhont West	-39.3037	-8.08043	301	9.4513	222.04	0.0182	34.7083	5	2	6	11														2											2
	21	E19	E19_10	W Jakhont	19	Jakhont West	-39.3038	-8.0805	301	9.4513	222.04	0.0182	34.7083	5	2	11	12	2	18		9		1								2															1
	21	E19	E19_11	W Jakhont	19	Jakhont West	-39.3038	-8.08056	301	9.4513	222.04	0.0182	34.7083	5	2	8	14														3											1							2
	21	E19	E19_12	W Jakhont	19	Jakhont West	-39.3039	-8.08062	301	9.4513	222.04	0.0182	34.7083	5	2	8	18						1								2
	21	E19	E19_13	W Jakhont	19	Jakhont West	-39.3039	-8.08069	300	9.5203	222.191	0.0209	34.7144	5	2	13	23														4											1							3
	21	E19	E19_14	W Jakhont	19	Jakhont West	-39.3039	-8.08068	333.9	8.8991	222.616	0.0255	34.6435	5	2	13	28						1								4										1					1			3
	21	E19	E19_15	W Jakhont	19	Jakhont West	-39.304	-8.08075	334.03	8.8991	222.616	0.0255	34.6435	5	2	16	23														6															3	1	1	6
	21	E19	E19_16	W Jakhont	19	Jakhont West	-39.3041	-8.08083	300	9.5203	222.191	0.0209	34.7144	6	3	13	53														4										2								8
	21	E19	E19_17	W Jakhont	19	Jakhont West	-39.3041	-8.08084	300	9.5203	222.191	0.0209	34.7144	6	3	15	33														9				1											3			5
	21	E19	E19_18	W Jakhont	19	Jakhont West	-39.3041	-8.08091	299	9.5551	221.909	0.0218	34.7201	5	2	13	24														7																		4
	21	E19	E19_19	W Jakhont	19	Jakhont West	-39.3042	-8.081	299	9.5551	221.909	0.0218	34.7201	5	2	11	15														4															1			2
	21	E19	E19_20	W Jakhont	19	Jakhont West	-39.3043	-8.08108	298	9.6267	221.907	0.0219	34.7311	4	2	10	27						2								12															4
	21	E19	E19_21	W Jakhont	19	Jakhont West	-39.3043	-8.08116	298	9.6267	221.907	0.0219	34.7311	4	2	8	11	2.18182	20		9										5															1
	22	E28	E28_01	Jakhont East	28	Jakhont East	-39.4667	-7.83125	327	8.8953	224.606	0.0258	34.64	5	2	7	21						1								3																		2
	22	E28	E28_02	Jakhont East	28	Jakhont East	-39.4666	-7.83122	327	8.8953	224.606	0.0258	34.64	6	3	15	36														12										1					2		2	3
	22	E28	E28_03	Jakhont East	28	Jakhont East	-39.4666	-7.8312	325	8.8953	224.606	0.0258	34.64	6	3	15	38														9															2
	22	E28	E28_04	Jakhont East	28	Jakhont East	-39.4666	-7.83122	326	8.8953	224.606	0.0258	34.64	6	4	21	44						2								10															1			1
	22	E28	E28_05	Jakhont East	28	Jakhont East	-39.4665	-7.83125	328.7	8.8953	224.606	0.0258	34.64	6	3	13	41							1							7															1			7
	22	E28	E28_06	Jakhont East	28	Jakhont East	-39.4665	-7.83128	325	8.8953	224.606	0.0258	34.64	5	3	14	44							5							12					1	1
	22	E28	E28_07	Jakhont East	28	Jakhont East	-39.4665	-7.83134	325	8.8953	224.606	0.0258	34.64	5	2	11	19														7											1		1
	22	E28	E28_08	Jakhont East	28	Jakhont East	-39.4665	-7.83137	325	8.8953	224.606	0.0258	34.64	5	2	11	27														9
	22	E28	E28_09	Jakhont East	28	Jakhont East	-39.4665	-7.83144	323	8.8953	224.606	0.0258	34.64	4	2	11	25						1								5															1
	22	E28	E28_10	Jakhont East	28	Jakhont East	-39.4664	-7.83151	323	8.8953	224.606	0.0258	34.64	5	2	8	20	2.6	23		10										7
	22	E28	E28_11	Jakhont East	28	Jakhont East	-39.4664	-7.83159	322	8.8953	224.606	0.0258	34.64	5	2	8	28														8
	22	E28	E28_12	Jakhont East	28	Jakhont East	-39.4664	-7.83166	325	8.8953	224.606	0.0258	34.64	5	2	11	38														10
	22	E28	E28_13	Jakhont East	28	Jakhont East	-39.4664	-7.83174	323	8.8953	224.606	0.0258	34.64	5	2	9	21														9																		1
	22	E28	E28_14	Jakhont East	28	Jakhont East	-39.4664	-7.83182	325	8.8953	224.606	0.0258	34.64	4	2	7	14														3																		1
	22	E28	E28_15	Jakhont East	28	Jakhont East	-39.4664	-7.83188	327	8.8953	224.606	0.0258	34.64	4	2	8	36														9
	22	E28	E28_16	Jakhont East	28	Jakhont East	-39.4663	-7.83196	324	8.8953	224.606	0.0258	34.64	4	2	11	32														10																		1
	22	E28	E28_17	Jakhont East	28	Jakhont East	-39.4663	-7.83203	324	8.8953	224.606	0.0258	34.64	4	2	11	57														16										1
	22	E28	E28_18	Jakhont East	28	Jakhont East	-39.4663	-7.83211	325	8.8953	224.606	0.0258	34.64	5	2	10	40						1								18										1
	22	E28	E28_19	Jakhont East	28	Jakhont East	-39.4663	-7.83212	327	8.8953	224.606	0.0258	34.64	5	2	12	32						1								10															2			1
	22	E28	E28_20	Jakhont East	28	Jakhont East	-39.4663	-7.83219	326	8.8953	224.606	0.0258	34.64	5	2	10	63	2	14		8										8
	23	E29	E29_01	Jakhont East	29	Jakhont East	-39.4464	-7.82661	300	8.9003	224.604	0.0214	34.6422	5	2	13	27						1								11
	23	E29	E29_02	Jakhont East	29	Jakhont East	-39.4464	-7.82665	300	8.9003	224.604	0.0214	34.6422	5	2	14	32														14															2
	23	E29	E29_03	Jakhont East	29	Jakhont East	-39.4464	-7.82669	306	8.9043	224.266	0.021	34.6415	5	2	12	39														14
	23	E29	E29_04	Jakhont East	29	Jakhont East	-39.4464	-7.82678	304	8.9016	224.664	0.0213	34.6413	5	2	12	62						1	1							26															1
	23	E29	E29_05	Jakhont East	29	Jakhont East	-39.4464	-7.82688	305	8.9005	224.397	0.0226	34.6414	5	3	14	63						2								28										1	3
	23	E29	E29_06	Jakhont East	29	Jakhont East	-39.4463	-7.82698	305	8.9005	224.397	0.0226	34.6414	6	3	17	69						2	1							38																		4
	23	E29	E29_07	Jakhont East	29	Jakhont East	-39.4463	-7.82707	305	8.9005	224.397	0.0226	34.6414	5	3	13	43						2	1							15																		2
	23	E29	E29_08	Jakhont East	29	Jakhont East	-39.4463	-7.82717	304	8.9016	224.664	0.0213	34.6413	5	2	12	50						1	2							25										1					1			1
	23	E29	E29_09	Jakhont East	29	Jakhont East	-39.4463	-7.8272	304	8.9016	224.664	0.0213	34.6413	5	2	12	40						1								16										2					1			6
	23	E29	E29_10	Jakhont East	29	Jakhont East	-39.4463	-7.82727	305	8.9005	224.397	0.0226	34.6414	5	2	12	35	2.3	19		9			2							7															1			1
	23	E29	E29_11	Jakhont East	29	Jakhont East	-39.4463	-7.8274	306	8.9043	224.266	0.021	34.6415	5	2	16	36						1	1							11															1
	23	E29	E29_12	Jakhont East	29	Jakhont East	-39.4463	-7.82752	304	8.9016	224.664	0.0213	34.6413	5	2	12	25														13															1			1
	23	E29	E29_13	Jakhont East	29	Jakhont East	-39.4463	-7.82762	306	8.9043	224.266	0.021	34.6415	5	2	13	29						1								9										1					2
	23	E29	E29_14	Jakhont East	29	Jakhont East	-39.4463	-7.82775	305	8.9005	224.397	0.0226	34.6414	5	2	16	46						1	1							11										2					4
	23	E29	E29_15	Jakhont East	29	Jakhont East	-39.4462	-7.8279	306	8.9043	224.266	0.021	34.6415	5	2	11	59														16															1
	23	E29	E29_16	Jakhont East	29	Jakhont East	-39.4462	-7.82802	306	8.9043	224.266	0.021	34.6415	5	2	14	33														13										1					3
	23	E29	E29_17	Jakhont East	29	Jakhont East	-39.4462	-7.82813	307	8.8968	225.108	0.0247	34.6408	5	2	14	54														25										1					1		1	3
	23	E29	E29_18	Jakhont East	29	Jakhont East	-39.4462	-7.82813	306	8.9043	224.266	0.021	34.6415	5	2	15	37						1								13											1				1
	23	E29	E29_19	Jakhont East	29	Jakhont East	-39.4462	-7.82826	306	8.9043	224.266	0.021	34.6415	5	2	13	36							1							20																		1
	23	E29	E29_20	Jakhont East	29	Jakhont East	-39.4462	-7.82839	307	8.8968	225.108	0.0247	34.6408	5	2	15	60	2	18		9										32										1					2
	24	E30	E30_01	Jakhont East	30	Jakhont East	-39.4554	-7.80599	305	8.9005	224.397	0.0226	34.6414	4	2	10	24						1								13										1					3
	24	E30	E30_02	Jakhont East	30	Jakhont East	-39.4554	-7.80599	295	8.9013	225.295	0.0206	34.6435	4	2	15	25														13
	24	E30	E30_03	Jakhont East	30	Jakhont East	-39.4554	-7.80599	280	9.0878	225.8	0.0224	34.6632	4	2	11	28														11															1
	24	E30	E30_04	Jakhont East	30	Jakhont East	-39.4554	-7.80599	280	9.0878	225.8	0.0224	34.6632	4	2	7	21							1							10										2
	24	E30	E30_05	Jakhont East	30	Jakhont East	-39.4554	-7.80603	282	9.0849	225.142	0.0257	34.661	4	2	11	16						1								8										1					1			1
	24	E30	E30_06	Jakhont East	30	Jakhont East	-39.4554	-7.80609	280	9.0878	225.8	0.0224	34.6632	5	2	13	37							2							25										1					2
	24	E30	E30_07	Jakhont East	30	Jakhont East	-39.4554	-7.80615	279	9.0878	225.8	0.0224	34.6632	5	2	14	29							3							16			1							1	1	1
	24	E30	E30_08	Jakhont East	30	Jakhont East	-39.4554	-7.80625	280	9.0878	225.8	0.0224	34.6632	4	2	11	19														5										1					2
	24	E30	E30_09	Jakhont East	30	Jakhont East	-39.4554	-7.80635	280	9.0878	225.8	0.0224	34.6632	4	2	19	26							1							12											1				2
	24	E30	E30_10	Jakhont East	30	Jakhont East	-39.4553	-7.80642	280	9.0878	225.8	0.0224	34.6632	4	2	13	26	2	19		10										13										2					3
	24	E30	E30_11	Jakhont East	30	Jakhont East	-39.4553	-7.80651	280	9.0878	225.8	0.0224	34.6632	5	2	12	37														23															2
	24	E30	E30_12	Jakhont East	30	Jakhont East	-39.4553	-7.80659	280	9.0878	225.8	0.0224	34.6632	4	2	14	28														16															2
	24	E30	E30_13	Jakhont East	30	Jakhont East	-39.4553	-7.80666	280	9.0878	225.8	0.0224	34.6632	4	2	15	21														10															1
	24	E30	E30_14	Jakhont East	30	Jakhont East	-39.4553	-7.80674	280	9.0878	225.8	0.0224	34.6632	4	2	8	16														10															2
	24	E30	E30_15	Jakhont East	30	Jakhont East	-39.4553	-7.80681	279	9.0878	225.8	0.0224	34.6632	4	2	11	20														11															1
	24	E30	E30_16	Jakhont East	30	Jakhont East	-39.4552	-7.80688	283	9.0816	225.898	0.0231	34.6616	4	2	14	24														14															2
	24	E30	E30_17	Jakhont East	30	Jakhont East	-39.4552	-7.80695	280	9.0878	225.8	0.0224	34.6632	5	3	18	39						1	2							17											1				1
	24	E30	E30_18	Jakhont East	30	Jakhont East	-39.4552	-7.80702	280	9.0878	225.8	0.0224	34.6632	5	3	18	52						3	4							21																		1
	24	E30	E30_19	Jakhont East	30	Jakhont East	-39.4552	-7.80708	280	9.0878	225.8	0.0224	34.6632	4	2	8	22														15															1
	24	E30	E30_20	Jakhont East	30	Jakhont East	-39.4552	-7.80717	279	9.0878	225.8	0.0224	34.6632	4	2	16	24	2.2	20		9										10										1					2			1
	25	E35	E35_01	Jakhont East	35	Jakhont East	-39.4847	-7.82692	344	9.6364	214.958	0.0213	34.7456	5	2	10	20												1		10
	25	E35	E35_02	Jakhont East	35	Jakhont East	-39.4847	-7.82692	344	9.6364	214.958	0.0213	34.7456	5	3	15	55							2							13															1
	25	E35	E35_03	Jakhont East	35	Jakhont East	-39.4847	-7.82702	344	9.6364	214.958	0.0213	34.7456	4	2	8	19						1								9
	25	E35	E35_04	Jakhont East	35	Jakhont East	-39.4847	-7.82703	344	9.6364	214.958	0.0213	34.7456	5	2	13	19												1		7																	1
	25	E35	E35_05	Jakhont East	35	Jakhont East	-39.4847	-7.82711	344	9.6364	214.958	0.0213	34.7456	5	2	10	23												1		5										1								1
	25	E35	E35_06	Jakhont East	35	Jakhont East	-39.4847	-7.8272	344	9.6364	214.958	0.0213	34.7456	4	2	7	14														2
	25	E35	E35_07	Jakhont East	35	Jakhont East	-39.4847	-7.8273	344	9.6364	214.958	0.0213	34.7456	5	2	11	25														12																		1
	25	E35	E35_08	Jakhont East	35	Jakhont East	-39.4847	-7.8274	345	9.5144	215.305	0.0174	34.7299	5	2	14	38							2							10
	25	E35	E35_09	Jakhont East	35	Jakhont East	-39.4847	-7.8275	345	9.5144	215.305	0.0174	34.7299	5	2	12	58														21										1								7
	25	E35	E35_10	Jakhont East	35	Jakhont East	-39.4847	-7.82762	345	9.5144	215.305	0.0174	34.7299	5	3	19	63	2.2	21		10			3					2		15										1		1			2			4
	25	E35	E35_11	Jakhont East	35	Jakhont East	-39.4847	-7.82772	345	9.5144	215.305	0.0174	34.7299	5	2	12	39														16										1					1
	25	E35	E35_12	Jakhont East	35	Jakhont East	-39.4847	-7.82784	344	9.6364	214.958	0.0213	34.7456	5	2	15	41														9										1								1
	25	E35	E35_13	Jakhont East	35	Jakhont East	-39.4855	-7.82935	345	9.5144	215.305	0.0174	34.7299	5	2	14	51														10															15
	25	E35	E35_14	Jakhont East	35	Jakhont East	-39.4854	-7.8293	345	9.5144	215.305	0.0174	34.7299	5	2	13	55							3							15										1					1	1
	25	E35	E35_15	Jakhont East	35	Jakhont East	-39.4834	-7.82901	344	9.6364	214.958	0.0213	34.7456	5	2	11	37							1							12
	25	E35	E35_16	Jakhont East	35	Jakhont East	-39.4847	-7.82828	343	9.6249	215.048	0.0222	34.7421	5	2	9	39														8										1							1
	25	E35	E35_17	Jakhont East	35	Jakhont East	-39.4847	-7.82831	344	9.6364	214.958	0.0213	34.7456	5	2	9	36						1								8
	25	E35	E35_18	Jakhont East	35	Jakhont East	-39.4847	-7.8284	344	9.6364	214.958	0.0213	34.7456	5	2	11	66							2							16															3
	25	E35	E35_19	Jakhont East	35	Jakhont East	-39.4847	-7.82857	345	9.5144	215.305	0.0174	34.7299	5	2	17	58							3							20																		2
	25	E35	E35_20	Jakhont East	35	Jakhont East	-39.4847	-7.82861	345	9.5144	215.305	0.0174	34.7299	5	2	14	46							1							22																	1
	25	E35	E35_21	Jakhont East	35	Jakhont East	-39.4847	-7.82873	345	9.5144	215.305	0.0174	34.7299	5	2	16	57	2	18		9										14
	26	E36	E36_01	Jakhont East	36	Jakhont East	-39.491	-7.80184	341	9.5737	216.332	0.0162	34.7388	6	4	20	62							3					1		19															2			4
	26	E36	E36_02	Jakhont East	36	Jakhont East	-39.491	-7.80191	340	9.5911	217.041	0.0171	34.7401	4	2	13	32														8										4					1
	26	E36	E36_03	Jakhont East	36	Jakhont East	-39.491	-7.80198	340	9.5911	217.041	0.0171	34.7401	4	2	12	19												1		3																		1
	26	E36	E36_04	Jakhont East	36	Jakhont East	-39.491	-7.80206	340	9.5911	217.041	0.0171	34.7401	4	2	11	14														2											1				1			1
	26	E36	E36_05	Jakhont East	36	Jakhont East	-39.491	-7.80217	330	9.7244	218.905	0.024	34.7541	4	2	14	20						2								5										1					1
	26	E36	E36_06	Jakhont East	36	Jakhont East	-39.491	-7.80225	300	8.9003	224.604	0.0214	34.6422	4	2	10	13						1								4																		1
	26	E36	E36_07	Jakhont East	36	Jakhont East	-39.4911	-7.80234	307	8.8968	225.108	0.0247	34.6408	4	2	6	9														2										1
	26	E36	E36_08	Jakhont East	36	Jakhont East	-39.4911	-7.80245	306	8.9043	224.266	0.021	34.6415	4	2	9	11														3												1			2
	26	E36	E36_09	Jakhont East	36	Jakhont East	-39.4911	-7.80257	304	8.9016	224.664	0.0213	34.6413	4	2	11	14												1		4															1		1	3
	26	E36	E36_10	Jakhont East	36	Jakhont East	-39.4911	-7.80267	304	8.9016	224.664	0.0213	34.6413	4	2	9	11	2.2	21		9										4										1
	26	E36	E36_11	Jakhont East	36	Jakhont East	-39.4911	-7.80275	306	8.9043	224.266	0.021	34.6415	4	2	10	20														5					1					2
	26	E36	E36_12	Jakhont East	36	Jakhont East	-39.4911	-7.80286	307	8.8968	225.108	0.0247	34.6408	4	2	16	36														7															1			15
	26	E36	E36_13	Jakhont East	36	Jakhont East	-39.4911	-7.80296	307	8.8968	225.108	0.0247	34.6408	4	2	10	16														6										2
	26	E36	E36_14	Jakhont East	36	Jakhont East	-39.4911	-7.80304	306	8.9043	224.266	0.021	34.6415	4	2	10	41														2										1								26
	26	E36	E36_15	Jakhont East	36	Jakhont East	-39.4911	-7.80312	307	8.8968	225.108	0.0247	34.6408	4	2	15	38														5															1			19
	26	E36	E36_16	Jakhont East	36	Jakhont East	-39.4912	-7.8032	305	8.9005	224.397	0.0226	34.6414	5	3	12	115														3										3								95
	26	E36	E36_17	Jakhont East	36	Jakhont East	-39.4912	-7.80329	306	8.9043	224.266	0.021	34.6415	4	2	11	64														4										1	1				2			50
	26	E36	E36_18	Jakhont East	36	Jakhont East	-39.4912	-7.80336	305	8.9005	224.397	0.0226	34.6414	4	2	16	23						1								8										1	1							5
	26	E36	E36_19	Jakhont East	36	Jakhont East	-39.4912	-7.80343	305	8.9005	224.397	0.0226	34.6414	4	2	10	37														6										1					2			23
	26	E36	E36_20	Jakhont East	36	Jakhont East	-39.4912	-7.80359	306	8.9043	224.266	0.021	34.6415	4	2	15	34	2.1	17		9		1								5															2			17
	27	E37	E37_01	Jakhont East	37	Jakhont East	-39.4615	-7.79129	275	9.1708	225.009	0.021	34.671	5	2	11	16														8															1			1
	27	E37	E37_02	Jakhont East	37	Jakhont East	-39.4615	-7.79131	274	9.1866	226.084	0.0226	34.6748	5	3	16	43							3							19											1				1		1	1
	27	E37	E37_03	Jakhont East	37	Jakhont East	-39.4615	-7.79135	274	9.1866	226.084	0.0226	34.6748	4	2	8	13														5																		1
	27	E37	E37_04	Jakhont East	37	Jakhont East	-39.4615	-7.79142	274	9.1866	226.084	0.0226	34.6748	4	2	13	29														12										1					2			5
	27	E37	E37_05	Jakhont East	37	Jakhont East	-39.4616	-7.79147	275	9.1708	225.009	0.021	34.671	4	2	14	18														9										1					2
	27	E37	E37_06	Jakhont East	37	Jakhont East	-39.4616	-7.79153	275	9.1708	225.009	0.021	34.671	4	2	13	22														7										2					3			4
	27	E37	E37_07	Jakhont East	37	Jakhont East	-39.4616	-7.79159	275	9.1708	225.009	0.021	34.671	5	3	19	28														14			1							1					3		1	1
	27	E37	E37_08	Jakhont East	37	Jakhont East	-39.4616	-7.79165	275	9.1708	225.009	0.021	34.671	4	2	8	10												1		5															1
	27	E37	E37_09	Jakhont East	37	Jakhont East	-39.4616	-7.79172	275	9.1708	225.009	0.021	34.671	4	2	12	16						1								6															2
	27	E37	E37_10	Jakhont East	37	Jakhont East	-39.4616	-7.79178	275	9.1708	225.009	0.021	34.671	4	2	7	12	2.2	20		9										4										1					2
	27	E37	E37_11	Jakhont East	37	Jakhont East	-39.4617	-7.79185	275	9.1708	225.009	0.021	34.671	4	2	12	25						1								13										1					3
	27	E37	E37_12	Jakhont East	37	Jakhont East	-39.4617	-7.79192	275	9.1708	225.009	0.021	34.671	5	3	12	17														8															1			1
	27	E37	E37_13	Jakhont East	37	Jakhont East	-39.4617	-7.79198	275	9.1708	225.009	0.021	34.671	4	2	9	19											1			7										2					2
	27	E37	E37_14	Jakhont East	37	Jakhont East	-39.4618	-7.79205	275	9.1708	225.009	0.021	34.671	6	4	20	118						3	5							38															1
	27	E37	E37_15	Jakhont East	37	Jakhont East	-39.4618	-7.79214	275	9.1708	225.009	0.021	34.671	5	2	9	39														14										1					3			2
	27	E37	E37_16	Jakhont East	37	Jakhont East	-39.4618	-7.79222	275	9.1708	225.009	0.021	34.671	5	3	15	67														13										1					1			4
	27	E37	E37_17	Jakhont East	37	Jakhont East	-39.4618	-7.7923	275	9.1708	225.009	0.021	34.671	6	4	18	70							3							10										1					2		1	1
	27	E37	E37_18	Jakhont East	37	Jakhont East	-39.4619	-7.79238	276	9.1665	225.995	0.0214	34.6705	5	3	9	12														4															1
	27	E37	E37_19	Jakhont East	37	Jakhont East	-39.4619	-7.79247	276	9.1665	225.995	0.0214	34.6705	4	2	10	12														2															3
	27	E37	E37_20	Jakhont East	37	Jakhont East	-39.4619	-7.79255	276	9.1665	225.995	0.0214	34.6705	5	2	20	31	2.7	23		9										16															2		1	1
	28	E41	E41_01	Jakhont East	41	Jakhont West	-39.2646	-8.06427	851	3.9374	219.155	0.0131	34.235	9	2	6	16														1			2							1					7
	28	E41	E41_02	Jakhont East	41	Jakhont West	-39.2646	-8.06429	855	3.9358	219.974	0.0184	34.2349	9	2	5	6														1			3												1
	28	E41	E41_03	Jakhont East	41	Jakhont West	-39.2646	-8.0643	861	3.893	219.965	0.0169	34.2372	9	2	4	5																								1					1
	28	E41	E41_04	Jakhont East	41	Jakhont West	-39.2646	-8.06429	860	3.9257	219.346	0.0222	34.2347	9	2	10	20											1			2			2								1				8
	28	E41	E41_05	Jakhont East	41	Jakhont West	-39.2646	-8.0643	860	3.9257	219.346	0.0222	34.2347	2	2	3	3																													1
	28	E41	E41_06	Jakhont East	41	Jakhont West	-39.2646	-8.0643	859	3.9361	219.388	0.0153	34.2343	2	2	1	1
	28	E41	E41_07	Jakhont East	41	Jakhont West	-39.2646	-8.06429	851	3.9374	219.155	0.0131	34.235	2	2	5	20														2															2
	28	E41	E41_08	Jakhont East	41	Jakhont West	-39.2647	-8.0643	851	3.9374	219.155	0.0131	34.235	9	2	6	10											1													1					1		1
	28	E41	E41_09	Jakhont East	41	Jakhont West	-39.2648	-8.06429	850	3.9383	219.296	0.0129	34.2351	9	2	6	21							1				1						1							1
	28	E41	E41_10	Jakhont East	41	Jakhont West	-39.2648	-8.06432	847	3.9389	219.958	0.0155	34.2353	9	2	3	3	2	13		7							1																		2
	28	E41	E41_11	Jakhont East	41	Jakhont West	-39.2649	-8.06435	847	3.9389	219.958	0.0155	34.2353	9	2	3	5																								1					2
	28	E41	E41_12	Jakhont East	41	Jakhont West	-39.2649	-8.06435	845	3.9399	219.889	0.0148	34.2351	9	2	5	7						1											1												4
	28	E41	E41_13	Jakhont East	41	Jakhont West	-39.265	-8.06437	844	3.9472	220.075	0.0184	34.2356	9	2	7	13														2			1												10
	28	E41	E41_14	Jakhont East	41	Jakhont West	-39.265	-8.06435	841	3.9462	219.679	0.0215	34.2355	9	2	7	17														2			1								1				12
	28	E41	E41_15	Jakhont East	41	Jakhont West	-39.2651	-8.06437	841	3.9462	219.679	0.0215	34.2355	9	2	8	15														1											1				12
	28	E41	E41_16	Jakhont East	41	Jakhont West	-39.2652	-8.06439	839	3.9469	220.113	0.0209	34.2359	9	2	3	9														1															8
	28	E41	E41_17	Jakhont East	41	Jakhont West	-39.2652	-8.0644	838	3.9474	220.998	0.0208	34.2358	9	2	3	6																									1				5
	28	E41	E41_18	Jakhont East	41	Jakhont West	-39.2653	-8.06441	837	3.9516	220.895	0.0217	34.2356	9	2	6	39														1			2												34
	28	E41	E41_19	Jakhont East	41	Jakhont West	-39.2653	-8.06443	834	3.9553	220.723	0.0201	34.236	9	2	5	40																	3												34
	28	E41	E41_20	Jakhont East	41	Jakhont West	-39.2654	-8.06441	831	4.0068	220.647	0.0223	34.2324	9	2	4	30																	6												18
	28	E41	E41_21	Jakhont East	41	Jakhont West	-39.2655	-8.06441	831	4.0068	220.647	0.0223	34.2324	9	2	4	5	2	12		7										1			1												1
	29	E42	E42_01	Jakhont East	42	Jakhont East	-39.2648	-8.16691	754	4.3624	226.439	0.0244	34.2302	9	2	4	4														1															1
	29	E42	E42_02	Jakhont East	42	Jakhont East	-39.2647	-8.16693	756	4.3633	225.645	0.0218	34.231	9	2	2	2																													1
	29	E42	E42_03	Jakhont East	42	Jakhont East	-39.2647	-8.16695	754	4.3624	226.439	0.0244	34.2302	9	2	3	7																													5
	29	E42	E42_04	Jakhont East	42	Jakhont East	-39.2647	-8.16696	757	4.363	225.404	0.0213	34.2306	9	2	3	9																	1												7
	29	E42	E42_05	Jakhont East	42	Jakhont East	-39.2647	-8.16697	758	4.3625	225.153	0.0193	34.231	9	2	4	4																													2
	29	E42	E42_06	Jakhont East	42	Jakhont East	-39.2648	-8.16697	753	4.3611	226.141	0.021	34.2294	9	2	2	13																	1												12
	29	E42	E42_07	Jakhont East	42	Jakhont East	-39.2648	-8.16697	755	4.3633	226.097	0.0223	34.2308	9	2	4	5																	1												2
	29	E42	E42_08	Jakhont East	42	Jakhont East	-39.2648	-8.16698	763	4.3499	225.053	0.0173	34.2291	9	2	4	8														1															5
	29	E42	E42_09	Jakhont East	42	Jakhont East	-39.2649	-8.16698	759.29	4.3632	224.598	0.0176	34.2308	9	2	4	6																	1												2
	29	E42	E42_10	Jakhont East	42	Jakhont East	-39.2649	-8.16699	751	4.4069	225.82	0.021	34.2263	9	2	1	1	2	8		5
	29	E42	E42_11	Jakhont East	42	Jakhont East	-39.265	-8.167	755.71	4.3633	225.645	0.0218	34.231	9	2	1	1
	29	E42	E42_12	Jakhont East	42	Jakhont East	-39.265	-8.16704	744.31	4.4096	226.176	0.0152	34.227	9	2	3	3																													1
	29	E42	E42_13	Jakhont East	42	Jakhont East	-39.2651	-8.16705	748	4.3768	225.4	0.0125	34.2273	9	2	4	34																													33
	29	E42	E42_14	Jakhont East	42	Jakhont East	-39.2651	-8.16705	746	4.4049	225.521	0.0149	34.2272	9	2	2	2																													1
	29	E42	E42_15	Jakhont East	42	Jakhont East	-39.2652	-8.16708	744	4.4096	226.176	0.0152	34.227	9	2	4	10																													7
	29	E42	E42_16	Jakhont East	42	Jakhont East	-39.2653	-8.16709	745	4.4089	226.024	0.0159	34.2274	9	2	4	6																													2
	29	E42	E42_17	Jakhont East	42	Jakhont East	-39.2653	-8.16712	743	4.4198	226.522	0.0167	34.227	9	2	4	34											2																		28
	29	E42	E42_18	Jakhont East	42	Jakhont East	-39.2655	-8.16715	740	4.4372	226.279	0.0181	34.2261	9	2	7	95														1															89
	29	E42	E42_19	Jakhont East	42	Jakhont East	-39.2657	-8.16725	740	4.4372	226.279	0.0181	34.2261	9	2	6	11														1											1				4
	29	E42	E42_20	Jakhont East	42	Jakhont East	-39.2657	-8.16727	739	4.4619	226.559	0.0204	34.225	9	2	9	17	2	13	44	8	12		1				3			1			1												8		1
	30	E48	E48_01	E Crawford	48	Crawford	-38.7905	-10.5479	589.01	5.3073	230.911	0.0209	34.2515	2	2	10	17														10										2					1
	30	E48	E48_02	E Crawford	48	Crawford	-38.7905	-10.548	588.87	5.3073	230.911	0.0209	34.2515	2	2	11	18														8			1							4					1
	30	E48	E48_03	E Crawford	48	Crawford	-38.7904	-10.5479	590.5	5.2533	230.8	0.0204	34.2485	9	4	16	40							6										1							1					2
	30	E48	E48_04	E Crawford	48	Crawford	-38.7903	-10.5478	591.26	5.2533	230.8	0.0204	34.2485	8	3	12	22							2							9										3							3
	30	E48	E48_05	E Crawford	48	Crawford	-38.7902	-10.5478	591.38	5.2533	230.8	0.0204	34.2485	8	2	7	19														3										2	7
	30	E48	E48_06	E Crawford	48	Crawford	-38.7901	-10.5478	591.87	5.235	231.022	0.0159	34.2472	8	2	7	9														3															1	1
	30	E48	E48_07	E Crawford	48	Crawford	-38.7901	-10.5478	590.98	5.2533	230.8	0.0204	34.2485	8	2	8	15							2							8
	30	E48	E48_08	E Crawford	48	Crawford	-38.79	-10.5479	592.27	5.235	231.022	0.0159	34.2472	8	4	13	20														11			1							3
	30	E48	E48_09	E Crawford	48	Crawford	-38.7899	-10.5479	592.32	5.235	231.022	0.0159	34.2472	8	3	6	8														2										2
	30	E48	E48_10	E Crawford	48	Crawford	-38.7899	-10.548	591.68	5.235	231.022	0.0159	34.2472	8	2	10	12	2.6	21		9										4			1							3					1
	30	E48	E48_11	E Crawford	48	Crawford	-38.7898	-10.548	591.53	5.235	231.022	0.0159	34.2472	8	2	11	21														5			2							4					2	1
	30	E48	E48_12	E Crawford	48	Crawford	-38.7898	-10.548	593.51	5.1906	232.192	0.0152	34.2418	2	2	5	11														6																1
	30	E48	E48_13	E Crawford	48	Crawford	-38.7897	-10.5481	592.43	5.235	231.022	0.0159	34.2472	2	2	8	12														3			1							6					1
	30	E48	E48_14	E Crawford	48	Crawford	-38.7897	-10.5482	592.02	5.235	231.022	0.0159	34.2472	8	3	14	30														8			10							4					1
	30	E48	E48_15	E Crawford	48	Crawford	-38.7896	-10.5483	591.94	5.235	231.022	0.0159	34.2472	8	2	13	47														37			2												3
	30	E48	E48_16	E Crawford	48	Crawford	-38.7896	-10.5483	592.77	5.215	231.61	0.0163	34.2453	8	2	10	37														29										3
	30	E48	E48_17	E Crawford	48	Crawford	-38.7895	-10.5484	591.99	5.235	231.022	0.0159	34.2472	9	5	11	14							3							2																2
	30	E48	E48_18	E Crawford	48	Crawford	-38.7895	-10.5484	591.58	5.235	231.022	0.0159	34.2472	8	2	10	18														9										2	1					1
	30	E48	E48_19	E Crawford	48	Crawford	-38.7895	-10.5485	591.57	5.235	231.022	0.0159	34.2472	8	2	11	15														6			2													1
	30	E48	E48_20	E Crawford	48	Crawford	-38.7894	-10.5486	592.55	5.215	231.61	0.0163	34.2453	8	2	7	16	2.4	19		10										5			1							4
	31	E49	E49_01	E Crawford	49	Crawford	-38.8013	-10.5261	574.33	5.5275	227.404	0.0206	34.2728	9	2	5	14																	4							2					1
	31	E49	E49_02	E Crawford	49	Crawford	-38.8013	-10.526	574.84	5.5275	227.404	0.0206	34.2728	2	2	7	28							1							8			4												5
	31	E49	E49_03	E Crawford	49	Crawford	-38.8013	-10.526	574.42	5.5275	227.404	0.0206	34.2728	8	2	10	35														12										2					3
	31	E49	E49_04	E Crawford	49	Crawford	-38.8012	-10.5259	574.23	5.5275	227.404	0.0206	34.2728	2	2	5	8																								1					1
	31	E49	E49_05	E Crawford	49	Crawford	-38.8012	-10.5259	573.69	5.5275	227.404	0.0206	34.2728	2	2	4	11														1			4							3
	31	E49	E49_06	E Crawford	49	Crawford	-38.8012	-10.5259	572.56	5.5275	227.404	0.0206	34.2728	2	1	5	6																								2	1				1
	31	E49	E49_07	E Crawford	49	Crawford	-38.8012	-10.5259	573.97	5.5275	227.404	0.0206	34.2728	2	1	4	13														1															4
	31	E49	E49_08	E Crawford	49	Crawford	-38.8011	-10.5259	574.35	5.5275	227.404	0.0206	34.2728	9	2	6	12														2															3
	31	E49	E49_09	E Crawford	49	Crawford	-38.801	-10.5259	574.4	5.5275	227.404	0.0206	34.2728	8	3	14	23						1								6			1							1					5		1
	31	E49	E49_10	E Crawford	49	Crawford	-38.801	-10.526	572.21	5.5729	227.549	0.018	34.2774	8	3	13	26	2	16		8										5										2	1				9
	31	E49	E49_11	E Crawford	49	Crawford	-38.801	-10.5259	571.96	5.5729	227.549	0.018	34.2774	8	3	15	45														12			5							1	1				14
	31	E49	E49_12	E Crawford	49	Crawford	-38.801	-10.5259	571.75	5.5729	227.549	0.018	34.2774	9	2	9	33														3			4								1				20
	31	E49	E49_13	E Crawford	49	Crawford	-38.801	-10.526	572.07	5.5729	227.549	0.018	34.2774	9	2	15	33							1							10			8												2		4
	31	E49	E49_14	E Crawford	49	Crawford	-38.801	-10.5262	572.33	5.5729	227.549	0.018	34.2774	9	2	11	25							1							5			6							1					2
	31	E49	E49_15	E Crawford	49	Crawford	-38.8009	-10.5261	574.57	5.5275	227.404	0.0206	34.2728	9	2	15	31														10			5												2		2
	31	E49	E49_16	E Crawford	49	Crawford	-38.8004	-10.5253	574.96	5.5275	227.404	0.0206	34.2728	8	3	14	45							2							4			1							2							10
	31	E49	E49_17	E Crawford	49	Crawford	-38.8045	-10.5226	573.52	5.5275	227.404	0.0206	34.2728	9	3	13	28							2							5			4								1				4		2
	31	E49	E49_18	E Crawford	49	Crawford	-38.8008	-10.5263	574.88	5.5275	227.404	0.0206	34.2728	9	2	5	9																	1							1
	31	E49	E49_19	E Crawford	49	Crawford	-38.8007	-10.5264	574.69	5.5275	227.404	0.0206	34.2728	2	2	5	13														1			3							2					2
	31	E49	E49_20	E Crawford	49	Crawford	-38.8015	-10.5277	574.61	5.5275	227.404	0.0206	34.2728	2	2	6	14	2.3	17		8										1			2							3					3
	32	E50	E50_01	E Crawford	50	Crawford	-38.796	-10.4969	609.31	5.0096	234.386	0.0126	34.2284	9	3	9	25							2							4			4												2
	32	E50	E50_02	E Crawford	50	Crawford	-38.796	-10.497	611.89	4.9962	233.72	0.0148	34.2276	9	4	13	28							3							11																	3
	32	E50	E50_03	E Crawford	50	Crawford	-38.796	-10.497	609.39	5.0096	234.386	0.0126	34.2284	9	5	13	33						3	10							4
	32	E50	E50_04	E Crawford	50	Crawford	-38.796	-10.4969	610.94	5.0007	234.024	0.0158	34.2282	9	5	12	40							10							7															1
	32	E50	E50_05	E Crawford	50	Crawford	-38.796	-10.4968	611.21	5.0007	234.024	0.0158	34.2282	9	2	7	12													2	2			2												1
	32	E50	E50_06	E Crawford	50	Crawford	-38.796	-10.4969	610.37	5.0054	234.052	0.0143	34.2293	9	2	8	23														4			1												2
	32	E50	E50_07	E Crawford	50	Crawford	-38.796	-10.4969	609.62	5.0054	234.052	0.0143	34.2293	9	2	8	13														3			1							1					5
	32	E50	E50_08	E Crawford	50	Crawford	-38.796	-10.4969	609.67	5.0054	234.052	0.0143	34.2293	9	2	12	21														7			6								1				2
	32	E50	E50_09	E Crawford	50	Crawford	-38.7962	-10.4969	608.53	5.0096	234.386	0.0126	34.2284	9	4	9	12							3							5
	32	E50	E50_10	E Crawford	50	Crawford	-38.7963	-10.4969	607.5	5.071	234.243	0.0134	34.2277	9	4	13	22	3.3	21		9		1	3							5										1							1
	32	E50	E50_11	E Crawford	50	Crawford	-38.7963	-10.497	609.14	5.0096	234.386	0.0126	34.2284	9	2	8	14														2			3												1
	32	E50	E50_12	E Crawford	50	Crawford	-38.7964	-10.4971	607.11	5.083	234.467	0.0116	34.2331	9	3	11	22														4
	32	E50	E50_13	E Crawford	50	Crawford	-38.7964	-10.497	607.62	5.071	234.243	0.0134	34.2277	9	4	14	19						2	4							4			1														1
	32	E50	E50_14	E Crawford	50	Crawford	-38.7965	-10.497	605.01	5.0373	232.676	0.0199	34.2306	8	5	15	89							60							14			1												1
	32	E50	E50_15	E Crawford	50	Crawford	-38.7966	-10.4971	607.11	5.083	234.467	0.0116	34.2331	9	3	13	51							20							8			3												4
	32	E50	E50_16	E Crawford	50	Crawford	-38.7967	-10.4971	605.83	5.0329	232.847	0.0182	34.231	8	2	5	5														3
	32	E50	E50_17	E Crawford	50	Crawford	-38.7968	-10.4972	605.47	5.0373	232.676	0.0199	34.2306	9	3	13	35							10							2			1												2
	32	E50	E50_18	E Crawford	50	Crawford	-38.7968	-10.4972	605.1	5.0373	232.676	0.0199	34.2306	9	3	11	15							3							5	1														1
	32	E50	E50_19	E Crawford	50	Crawford	-38.7969	-10.4973	604.92	5.0373	232.676	0.0199	34.2306	9	2	6	6														2															2
	32	E50	E50_20	E Crawford	50	Crawford	-38.7971	-10.4973	605.12	5.0373	232.676	0.0199	34.2306	9	3	15	27	3	22		9			5							13			2								1				3
	33	E52	E52_01	E Crawford	52	Crawford	-38.7868	-10.5215	379.69	8.3126	216.726	0.0239	34.5772	8	3	7	26						2	3							8
	33	E52	E52_02	E Crawford	52	Crawford	-38.7868	-10.5215	377.42	8.3706	216.542	0.0226	34.5845	8	2	6	22							2							1															1	1
	33	E52	E52_03	E Crawford	52	Crawford	-38.7868	-10.5216	373.39	8.3934	216.258	0.0199	34.5882	8	2	4	9														1																1
	33	E52	E52_04	E Crawford	52	Crawford	-38.7869	-10.5215	375.22	8.3749	216.675	0.0236	34.5848	8	2	4	10						1								3
	33	E52	E52_05	E Crawford	52	Crawford	-38.787	-10.5216	373.54	8.3851	216.587	0.0234	34.5862	8	2	5	15						2								3
	33	E52	E52_06	E Crawford	52	Crawford	-38.7871	-10.5216	372.95	8.3934	216.258	0.0199	34.5882	8	2	6	23							3							14
	33	E52	E52_07	E Crawford	52	Crawford	-38.7871	-10.5216	375	8.3749	216.675	0.0236	34.5848	8	2	4	15						2								1																8
	33	E52	E52_08	E Crawford	52	Crawford	-38.7872	-10.5217	376	8.3749	216.682	0.0205	34.5853	8	2	6	46						1								4																3
	33	E52	E52_09	E Crawford	52	Crawford	-38.7873	-10.5217	377.09	8.3706	216.542	0.0226	34.5845	8	3	5	16						7								3
	33	E52	E52_10	E Crawford	42	Crawford	-38.7874	-10.5218	377.38	8.3706	216.542	0.0226	34.5845	8	3	10	27						4	2							18
	33	E52	E52_11	E Crawford	52	Crawford	-38.7875	-10.5218	377.62	8.3618	215.957	0.0257	34.5829	8	3	9	15	2.3	14		6		1	4							5
	33	E52	E52_12	E Crawford	52	Crawford	-38.7876	-10.5219	374.07	8.3851	216.587	0.0234	34.5862	8	3	8	19						3	5							3
	33	E52	E52_13	E Crawford	52	Crawford	-38.7876	-10.5219	372.89	8.3934	216.258	0.0199	34.5882	8	4	10	42						9	5							5
	33	E52	E52_14	E Crawford	52	Crawford	-38.7877	-10.5219	372.45	8.3974	216.233	0.0171	34.5883	8	4	7	17						1	3
	33	E52	E52_15	E Crawford	52	Crawford	-38.7878	-10.5219	371.38	8.4118	216.483	0.0192	34.5904	8	3	6	10						1								4										2
	33	E52	E52_16	E Crawford	52	Crawford	-38.7878	-10.522	372.7	8.3934	216.258	0.0199	34.5882	6	2	7	19						5								2																1
	33	E52	E52_17	E Crawford	52	Crawford	-38.7879	-10.522	373.97	8.3851	216.587	0.0234	34.5862	6	4	9	26						5	4							9
	33	E52	E52_18	E Crawford	52	Crawford	-38.788	-10.522	372.43	8.3974	216.233	0.0171	34.5883	8	5	14	28						6	5							4
	33	E52	E52_19	E Crawford	52	Crawford	-38.7882	-10.5222	374.12	8.3851	216.587	0.0234	34.5862	8	4	11	29						5	2							17																1
	33	E52	E52_20	E Crawford	52	Crawford	-38.7883	-10.5222	381.8	8.2977	216.883	0.0194	34.574	8	5	10	41						6	5							22															1	1
	33	E52	E52_21	E Crawford	52	Crawford	-38.7884	-10.5221	387.02	8.2507	215.787	0.0217	34.5697	8	4	10	20						6	4							5																1
	33	E52	E52_22	E Crawford	52	Crawford	-38.7885	-10.5223	389.81	8.2271	216.722	0.0206	34.5666	8	4	10	40						5	4							6
	33	E52	E52_23	E Crawford	52	Crawford	-38.7886	-10.5223	392.32	8.1285	217.24	0.0218	34.5548	8	5	14	36						10	3							4				1												3
	33	E52	E52_24	E Crawford	52	Crawford	-38.7887	-10.5224	396.27	8.0369	216.601	0.0211	34.5472	8	2	7	23	3.8	26		10		2	1							4
	34	E53	E53_01	E Crawford	53	Crawford	-38.7781	-10.509	628.11	4.8753	234.845	0.0149	34.2188	9	5	17	34						3	1							7			1												1		1
	34	E53	E53_02	E Crawford	53	Crawford	-38.7781	-10.5089	626.23	4.8788	234.668	0.0204	34.2189	9	4	11	36							7							2
	34	E53	E53_03	E Crawford	53	Crawford	-38.7781	-10.5089	626.4	4.8788	234.668	0.0204	34.2189	8	4	9	10						3								2
	34	E53	E53_04	E Crawford	53	Crawford	-38.7781	-10.5089	626.07	4.8788	234.668	0.0204	34.2189	8	3	3	4														1
	34	E53	E53_05	E Crawford	53	Crawford	-38.7781	-10.509	625.06	4.8824	234.492	0.0155	34.2203	9	4	6	23							10							7
	34	E53	E53_06	E Crawford	53	Crawford	-38.7782	-10.509	624.55	4.8824	234.492	0.0155	34.2203	9	4	17	36							6							10																3
	34	E53	E53_07	E Crawford	53	Crawford	-38.7782	-10.509	621.74	4.8917	234.934	0.0155	34.2207	8	1	6	6																													1
	34	E53	E53_08	E Crawford	53	Crawford	-38.7783	-10.5089	620.39	4.8979	235.397	0.0141	34.2213	9	5	17	30						1								3																	4
	34	E53	E53_09	E Crawford	53	Crawford	-38.7784	-10.509	619.84	4.8979	235.397	0.0141	34.2213	9	3	11	18														4															1
	34	E53	E53_10	E Crawford	53	Crawford	-38.7785	-10.5091	621.39	4.8938	235.14	0.0144	34.2212	9	5	16	33	3.8	24		9			2							7			2													1	7
	34	E53	E53_11	E Crawford	53	Crawford	-38.7785	-10.509	618.87	4.975	235.382	0.0139	34.2286	9	5	12	23						1	4							3				1													1
	34	E53	E53_12	E Crawford	53	Crawford	-38.7786	-10.5091	617.16	4.9253	234.155	0.015	34.2232	9	5	16	28							10							7			1												1	1
	34	E53	E53_13	E Crawford	53	Crawford	-38.7786	-10.5091	615.43	4.9534	234.154	0.0159	34.2245	9	4	10	19						1	7							3			1
	34	E53	E53_14	E Crawford	53	Crawford	-38.7788	-10.5091	615.33	4.9534	234.154	0.0159	34.2245	9	4	9	16							3							1			2
	34	E53	E53_15	E Crawford	53	Crawford	-38.7788	-10.5091	614.54	4.9534	234.154	0.0159	34.2245	9	3	10	23							6							1			2														1
	34	E53	E53_16	E Crawford	53	Crawford	-38.7789	-10.5091	612.61	4.9835	233.607	0.013	34.2264	9	3	6	12							4							1			1												1
	34	E53	E53_17	E Crawford	53	Crawford	-38.7791	-10.5092	609.83	5.0054	234.052	0.0143	34.2293	2	2	3	6														1															1
	34	E53	E53_18	E Crawford	53	Crawford	-38.7791	-10.5092	608.08	5.0812	234.198	0.0134	34.227	2	2	8	9							2							2
	34	E53	E53_19	E Crawford	53	Crawford	-38.7793	-10.5092	605.71	5.0329	232.847	0.0182	34.231	2	2	4	12														2															1
	34	E53	E53_20	E Crawford	53	Crawford	-38.7793	-10.5092	605.74	5.0329	232.847	0.0182	34.231	9	4	10	19	3.4	20		8				1						4			2												1
	35	E54	E54_01	E Crawford	54	Crawford	-38.7868	-10.5296	438.13	7.3872	218.545	0.0193	34.4645	8	2	7	10														2			1
	35	E54	E54_02	E Crawford	54	Crawford	-38.7869	-10.5295	432.65	7.4218	217.82	0.0157	34.4694	9	2	8	15						1	3							4			1												2
	35	E54	E54_03	E Crawford	54	Crawford	-38.7869	-10.5295	438.89	7.3825	218.407	0.0214	34.4646	9	2	9	98						1											1												1
	35	E54	E54_04	E Crawford	54	Crawford	-38.787	-10.5295	437.76	7.3872	218.545	0.0193	34.4645	9	2	5	9						2																							1
	35	E54	E54_05	E Crawford	54	Crawford	-38.787	-10.5295	432.91	7.4218	217.82	0.0157	34.4694	9	2	6	54														1			1												1
	35	E54	E54_06	E Crawford	54	Crawford	-38.787	-10.5295	428.8	7.4643	218.122	0.02	34.4759	9	2	5	7							1										1
	35	E54	E54_07	E Crawford	54	Crawford	-38.7871	-10.5295	425.99	7.5786	217.89	0.0184	34.4858	9	2	4	102
	35	E54	E54_08	E Crawford	54	Crawford	-38.7872	-10.5295	425.83	7.5786	217.89	0.0184	34.4858	9	2	4	104														1
	35	E54	E54_09	E Crawford	54	Crawford	-38.7872	-10.5295	425.69	7.5786	217.89	0.0184	34.4858	9	2	1	100
	35	E54	E54_10	E Crawford	54	Crawford	-38.7873	-10.5296	426.29	7.5786	217.89	0.0184	34.4858	9	2	7	120	2	15		9																				1
	35	E54	E54_11	E Crawford	54	Crawford	-38.7874	-10.5296	430.64	7.4431	217.954	0.021	34.4719	9	2	3	105																								1
	35	E54	E54_12	E Crawford	54	Crawford	-38.7875	-10.5296	430.62	7.4431	217.954	0.021	34.4719	9	2	6	112														1										1					1
	35	E54	E54_13	E Crawford	54	Crawford	-38.7876	-10.5296	435.91	7.3966	218.515	0.0183	34.4667	9	2	5	113																								1
	35	E54	E54_14	E Crawford	54	Crawford	-38.7877	-10.5297	436.53	7.3915	218.32	0.0198	34.4657	9	2	3	102
	35	E54	E54_15	E Crawford	54	Crawford	-38.7877	-10.5297	438.1	7.3872	218.545	0.0193	34.4645	9	2	2	101
	35	E54	E54_16	E Crawford	54	Crawford	-38.7878	-10.5298	453.61	7.2502	218.258	0.0196	34.4483	8	2	6	115														1															1
	35	E54	E54_17	E Crawford	54	Crawford	-38.7879	-10.5297	440.83	7.3637	217.802	0.0173	34.4619	8	3	11	32														2
	35	E54	E54_18	E Crawford	54	Crawford	-38.788	-10.5298	443.78	7.3237	218.303	0.0161	34.4584	8	2	8	18						3
	35	E54	E54_19	E Crawford	54	Crawford	-38.7881	-10.5298	443.56	7.3237	218.303	0.0161	34.4584	8	2	12	23														4																	3
	35	E54	E54_20	E Crawford	54	Crawford	-38.7882	-10.5298	443.65	7.3237	218.303	0.0161	34.4584	8	2	9	19	2.1	17		9		1											2
	36	E55	E55_01	E Crawford	55	Crawford	-38.7718	-10.5569	543.91	5.9664	225.384	0.0184	34.3127	8	2	12	37														15
	36	E55	E55_02	E Crawford	55	Crawford	-38.7719	-10.557	542.99	5.9657	225.737	0.0195	34.3125	8	3	11	31														11
	36	E55	E55_03	E Crawford	55	Crawford	-38.7719	-10.5569	544.12	5.9664	225.384	0.0184	34.3127	8	2	12	13														7															1
	36	E55	E55_04	E Crawford	55	Crawford	-38.7719	-10.5568	544.81	5.9667	225.31	0.0163	34.3118	8	2	8	33														21
	36	E55	E55_05	E Crawford	55	Crawford	-38.772	-10.5567	542.66	5.9657	225.737	0.0195	34.3125	8	2	9	31						3								16			1
	36	E55	E55_06	E Crawford	55	Crawford	-38.772	-10.5567	542.67	5.9657	225.737	0.0195	34.3125	8	2	12	97														10															1		1
	36	E55	E55_07	E Crawford	55	Crawford	-38.7721	-10.5566	540.94	6.0568	225.85	0.0184	34.3178	8	2	14	33							1							14			5
	36	E55	E55_08	E Crawford	55	Crawford	-38.7722	-10.5565	538.75	6.0215	224.676	0.0206	34.317	8	2	10	24														17			1
	36	E55	E55_09	E Crawford	55	Crawford	-38.7722	-10.5564	538.69	6.0215	224.676	0.0206	34.317	8	2	8	13														3			3												1
	36	E55	E55_10	E Crawford	55	Crawford	-38.7723	-10.5564	538.07	6.028	224.704	0.0192	34.3193	8	2	11	19	2.1	20		9										5			5							2					1
	36	E55	E55_11	E Crawford	55	Crawford	-38.7723	-10.5564	548.79	5.9163	225.387	0.0178	34.3074	8	2	8	16														7			1												1
	36	E55	E55_12	E Crawford	55	Crawford	-38.7725	-10.5562	542.94	5.9657	225.737	0.0195	34.3125	8	2	9	15														5			2							3
	36	E55	E55_13	E Crawford	55	Crawford	-38.7726	-10.5563	543.66	5.9664	225.384	0.0184	34.3127	8	2	14	25														14			1												3
	36	E55	E55_14	E Crawford	55	Crawford	-38.7726	-10.5562	544.86	5.9667	225.31	0.0163	34.3118	8	2	10	27														7			10							3							1
	36	E55	E55_15	E Crawford	55	Crawford	-38.7727	-10.5563	544.69	5.9667	225.31	0.0163	34.3118	8	2	16	28														10			4												2		1
	36	E55	E55_16	E Crawford	55	Crawford	-38.7728	-10.5562	545.11	5.9667	225.31	0.0163	34.3118	8	2	17	34														19			4												1
	36	E55	E55_17	E Crawford	55	Crawford	-38.7728	-10.5562	546.91	5.9431	225.051	0.0163	34.3101	8	2	10	16														3			4												2			1
	36	E55	E55_18	E Crawford	55	Crawford	-38.7729	-10.5563	548.02	5.9379	225.093	0.0173	34.3092	8	2	10	22														4			5							2					1
	36	E55	E55_19	E Crawford	55	Crawford	-38.7729	-10.5563	548.86	5.9163	225.387	0.0178	34.3074	8	2	13	34														18			3														3
	36	E55	E55_20	E Crawford	55	Crawford	-38.773	-10.5563	549.12	5.9163	225.387	0.0178	34.3074	8	2	13	38	2	16		9		1								22										2
	37	E56	E56_01	E Crawford	56	Crawford	-38.7649	-10.5685	842.48	3.8123	222.251	0.0129	34.2372	8	2	6	11						1	1	2									1
	37	E56	E56_02	E Crawford	56	Crawford	-38.7648	-10.5684	829.74	3.8306	224.364	0.0114	34.2308	9	3	11	22						1	4							2			3	1													1
	37	E56	E56_03	E Crawford	56	Crawford	-38.7649	-10.5685	836.55	3.8325	223.272	0.0142	34.2335	8	3	9	10							2	1									1														2
	37	E56	E56_04	E Crawford	56	Crawford	-38.7663	-10.5675	834.43	3.8304	223.662	0.0155	34.2324	8	3	5	11																	3
	37	E56	E56_05	E Crawford	56	Crawford	-38.7649	-10.5681	819.3	3.8391	224.348	0.015	34.2218	8	3	7	10						1								1			1
	37	E56	E56_06	E Crawford	56	Crawford	-38.7658	-10.5692	805.27	3.8603	226.183	0.017	34.2193	8	3	7	15							4										1												2		3
	37	E56	E56_07	E Crawford	56	Crawford	-38.765	-10.5684	827.81	3.8251	224.404	0.012	34.228	8	3	8	13							4										1												1		3
	37	E56	E56_08	E Crawford	56	Crawford	-38.7649	-10.5683	818.13	3.8391	224.578	0.0161	34.2215	9	2	7	20							4										11												1		1
	37	E56	E56_09	E Crawford	56	Crawford	-38.7651	-10.5683	825.13	3.8266	224.75	0.0155	34.2237	8	3	8	39						1	13																						1		1
	37	E56	E56_10	E Crawford	56	Crawford	-38.765	-10.5683	822.2	3.8399	223.888	0.0199	34.2218	9	3	7	11	2.8	19		9			2										2														1
	37	E56	E56_11	E Crawford	56	Crawford	-38.765	-10.5681	820.55	3.8388	223.998	0.017	34.2223	8	3	6	6						1								1			1												1
	37	E56	E56_12	E Crawford	56	Crawford	-38.7651	-10.5682	806	3.8615	226.058	0.0147	34.2194	8	3	10	25							6							3															3		1
	37	E56	E56_13	E Crawford	56	Crawford	-38.765	-10.5679	815.68	3.8415	224.71	0.019	34.2222	9	3	8	13														3			3														2
	37	E56	E56_14	E Crawford	56	Crawford	-38.7652	-10.5683	813.92	3.8442	225.197	0.0177	34.2224	9	2	6	23							2							1			10														1
	37	E56	E56_15	E Crawford	56	Crawford	-38.766	-10.5697	813.06	3.8418	225.158	0.0167	34.2222	9	2	7	13							2							1			3
	37	E56	E56_16	E Crawford	56	Crawford	-38.7655	-10.5684	810.85	3.8554	225.231	0.0146	34.2203	9	3	8	18						3	5							1			4												1
	37	E56	E56_17	E Crawford	56	Crawford	-38.7666	-10.5694	810	3.8464	225.276	0.0161	34.2225	8	4	10	43							7							1			1														4
	37	E56	E56_18	E Crawford	56	Crawford	-38.7654	-10.5684	808.41	3.8599	225.675	0.0163	34.2208	9	2	9	20							3							1			1														3
	37	E56	E56_19	E Crawford	56	Crawford	-38.7654	-10.5681	805.21	3.8603	226.183	0.017	34.2193	9	2	8	13							3							2			2														1
	37	E56	E56_20	E Crawford	56	Crawford	-38.7655	-10.5684	800.36	3.849	227.217	0.0123	34.2159	9	2	5	10	2.6	16	40	8	11												2														4
	38	Esk_1_1020130521030336.png		Esk	59	Esk Guyot peak	-38.7359	-11.7127	295	9.5	225	0.01	34.7	4	3	3	21						1
	38	Esk_1_120130521015659.png		Esk	59	Esk Guyot peak	-38.736	-11.7127	295	10.5	225	0.01	35.7	4	2	3	7
	38	Esk_1_220130521020203.png		Esk	59	Esk Guyot peak	-38.736	-11.7126	295	11.5	225	0.01	36.7	4	2	3	7																								1
	38	Esk_1_320130521020612.png		Esk	59	Esk Guyot peak	-38.736	-11.7126	295	12.5	225	0.01	37.7	5	3	5	40						1	5
	38	Esk_1_420130521022820.png		Esk	59	Esk Guyot peak	-38.736	-11.7126	295	13.5	225	0.01	38.7	4	3	4	64							2																								1
	38	Esk_1_520130521023229.png		Esk	59	Esk Guyot peak	-38.736	-11.7126	295	14.5	225	0.01	39.7	5	3	3	50
	38	Esk_1_620130521023646.png		Esk	59	Esk Guyot peak	-38.736	-11.7125	295	15.5	225	0.01	40.7	4	2	2	7
	38	Esk_1_720130521024131.png		Esk	59	Esk Guyot peak	-38.7361	-11.7125	295	16.5	225	0.01	41.7	4	3	4	5																																2
	38	Esk_1_820130521025456.png		Esk	59	Esk Guyot peak	-38.7361	-11.7124	295	17.5	225	0.01	42.7	4	3	4	18														1
	38	Esk_1_920130521025927.png		Esk	59	Esk Guyot peak	-38.7362	-11.7124	295	18.5	225	0.01	43.7	4	2	2	10	2.6	14		7
	39	E62	E62_01	Esk	62	Esk Guyot peak	-38.7463	-11.663	287.73	9.5687	223.403	0.0203	34.7349	2	2	11	15														8															3
	39	E62	E62_02	Esk	62	Esk Guyot peak	-38.7463	-11.6629	287.67	9.5705	223.581	0.0199	34.7354	2	2	3	3																								2
	39	E62	E62_03	Esk	62	Esk Guyot peak	-38.7463	-11.663	288.86	9.5664	223.492	0.023	34.735	2	2	8	11														2										1					4
	39	E62	E62_04	Esk	62	Esk Guyot peak	-38.7464	-11.6631	287.23	9.5714	223.806	0.019	34.7365	2	3	10	14														2															4
	39	E62	E62_05	Esk	62	Esk Guyot peak	-38.7465	-11.6632	285.06	9.5624	224.03	0.0171	34.7356	2	2	10	24							1							5															1
	39	E62	E62_06	Esk	62	Esk Guyot peak	-38.7465	-11.6634	287	9.5685	223.776	0.0178	34.7375	2	3	14	31						1	2							9											1				2
	39	E62	E62_07	Esk	62	Esk Guyot peak	-38.7466	-11.6634	290.1	9.5588	224.084	0.0196	34.7347	5	4	14	77						1	4							7			1												2
	39	E62	E62_08	Esk	62	Esk Guyot peak	-38.7467	-11.6634	287.49	9.5682	223.626	0.0193	34.7362	5	4	13	66						1	3							5															1
	39	E62	E62_09	Esk	62	Esk Guyot peak	-38.7467	-11.6634	287.37	9.5697	223.656	0.0192	34.7356	2	2	5	9							1							2															1
	39	E62	E62_10	Esk	62	Esk Guyot peak	-38.7468	-11.6635	286.6	9.5659	223.787	0.0166	34.7355	2	2	5	12	2.6	20		10			1							5															1
	39	E62	E62_11	Esk	62	Esk Guyot peak	-38.7469	-11.6636	288.45	9.567	223.174	0.0242	34.7357	2	3	12	30						5								1															1
	39	E62	E62_12	Esk	62	Esk Guyot peak	-38.7469	-11.6635	287.67	9.5705	223.581	0.0199	34.7354	6	5	16	131						3	6							8			1												2		1
	39	E62	E62_13	Esk	62	Esk Guyot peak	-38.7471	-11.6636	289.96	9.5569	224.092	0.0203	34.7344	2	3	6	13							1							8
	39	E62	E62_14	Esk	62	Esk Guyot peak	-38.7471	-11.6635	289.38	9.5662	223.885	0.0204	34.735	2	3	6	25							2							4										1
	39	E62	E62_15	Esk	62	Esk Guyot peak	-38.7472	-11.6636	289.1	9.5672	223.68	0.0208	34.7355	2	2	1	1														1
	39	E62	E62_16	Esk	62	Esk Guyot peak	-38.7472	-11.6636	288.07	9.5677	223.25	0.0238	34.7354	2	2	10	16							1							4											1				2
	39	E62	E62_17	Esk	62	Esk Guyot peak	-38.7473	-11.6637	284.69	9.5629	224.209	0.0163	34.7359	2	2	8	15							1							2															2
	39	E62	E62_18	Esk	62	Esk Guyot peak	-38.7473	-11.6637	286.25	9.5669	223.913	0.0162	34.7351	2	2	6	8														2			1							1
	39	E62	E62_19	Esk	62	Esk Guyot peak	-38.7474	-11.6637	287.99	9.5649	223.362	0.0227	34.7348	2	2	3	3														1										1
	39	E62	E62_20	Esk	62	Esk Guyot peak	-38.7475	-11.6637	283.88	9.5629	224.085	0.0159	34.7359	6	4	16	128	2.8	18		8		1	2							7										3
	40	E63	E63_01	Esk	63	Esk Guyot peak	-38.7608	-11.6656	312.16	9.2926	223.638	0.0211	34.7028	2	2	12	20							1							9
	40	E63	E63_02	Esk	63	Esk Guyot peak	-38.7608	-11.6655	313.52	9.2808	223.385	0.0188	34.7017	2	2	17	41							3							19
	40	E63	E63_03	Esk	63	Esk Guyot peak	-38.7609	-11.6656	313.05	9.2984	223.28	0.0195	34.7028	2	2	10	17							1							7										1
	40	E63	E63_04	Esk	63	Esk Guyot peak	-38.761	-11.6656	312.65	9.2909	223.689	0.0199	34.7021	5	3	16	48							8							21			1							2	1
	40	E63	E63_05	Esk	63	Esk Guyot peak	-38.7609	-11.6656	312.87	9.2974	223.519	0.0195	34.7037	2	2	14	29							2							7											4				4
	40	E63	E63_06	Esk	63	Esk Guyot peak	-38.7609	-11.6656	314.13	9.2842	223.449	0.0211	34.7017	5	3	15	41							4							11										2					3
	40	E63	E63_07	Esk	63	Esk Guyot peak	-38.761	-11.6656	312.95	9.296	223.534	0.0195	34.7039	2	2	13	26						1	1							8			1												3
	40	E63	E63_08	Esk	63	Esk Guyot peak	-38.7611	-11.6657	311.83	9.2949	223.697	0.0203	34.7025	4	2	11	20							5							8										1					1
	40	E63	E63_09	Esk	63	Esk Guyot peak	-38.7611	-11.6657	312.46	9.2927	223.672	0.0199	34.7027	5	4	12	43						1	6							8										2
	40	E63	E63_10	Esk	63	Esk Guyot peak	-38.7611	-11.6657	314.22	9.2845	223.621	0.0213	34.7018	4	3	11	28	2.5	19		9			3							3			2							1							1
	40	E63	E63_11	Esk	63	Esk Guyot peak	-38.761	-11.6656	311.33	9.3141	223.967	0.0227	34.703	4	2	12	25						1	2							6			1							1					1
	40	E63	E63_12	Esk	63	Esk Guyot peak	-38.7612	-11.6658	315.09	9.2782	223.102	0.019	34.7003	4	2	8	14							2							4										2		1
	40	E63	E63_13	Esk	63	Esk Guyot peak	-38.7613	-11.6658	315.21	9.2802	223.053	0.0189	34.7005	5	4	14	69							8							15										1					6
	40	E63	E63_14	Esk	63	Esk Guyot peak	-38.7614	-11.666	314.65	9.2785	223.29	0.021	34.7005	5	3	11	47							3							9																	2
	40	E63	E63_15	Esk	63	Esk Guyot peak	-38.7615	-11.6659	315.23	9.2794	223.083	0.0186	34.7002	5	3	10	82							2							11
	40	E63	E63_16	Esk	63	Esk Guyot peak	-38.7615	-11.666	312.52	9.2927	223.495	0.0198	34.7016	5	2	13	26							3							10															3
	40	E63	E63_17	Esk	63	Esk Guyot peak	-38.7616	-11.666	314.21	9.285	223.455	0.0219	34.6999	5	3	12	39							7							10															1
	40	E63	E63_18	Esk	63	Esk Guyot peak	-38.7617	-11.666	312.77	9.2917	223.554	0.0198	34.7035	5	3	13	52							4							11											1				1
	40	E63	E63_19	Esk	63	Esk Guyot peak	-38.7617	-11.6661	314.21	9.285	223.455	0.0219	34.6999	5	3	15	77							5							6										1					6
	40	E63	E63_20	Esk	63	Esk Guyot peak	-38.7618	-11.666	316.78	9.2551	223.464	0.0141	34.6945	5	3	13	42	2.8	21		8		2	3							4			1												1
	41	E64	E64_01	Esk	64	Esk Guyot peak	-38.7576	-11.6882	287.17	9.571	223.812	0.0188	34.7369	2	3	17	51							1							6			1							1					3
	41	E64	E64_02	Esk	64	Esk Guyot peak	-38.7577	-11.6882	287.65	9.5705	223.581	0.0199	34.7354	2	2	9	16														3										1	3				2
	41	E64	E64_03	Esk	64	Esk Guyot peak	-38.7577	-11.6882	286.63	9.5661	223.783	0.0167	34.7358	2	2	10	17							2							6			1							1	1				2
	41	E64	E64_04	Esk	64	Esk Guyot peak	-38.7577	-11.6882	287.25	9.5714	223.806	0.019	34.7365	2	2	9	26														6										1					3
	41	E64	E64_05	Esk	64	Esk Guyot peak	-38.7577	-11.6882	286.55	9.5661	223.783	0.0167	34.7358	2	2	7	12														2										2					1
	41	E64	E64_06	Esk	64	Esk Guyot peak	-38.7577	-11.6882	286.9	9.5661	223.783	0.0167	34.7358	2	2	10	26														2															4
	41	E64	E64_07	Esk	64	Esk Guyot peak	-38.7578	-11.6883	288.88	9.5664	223.492	0.023	34.735	2	2	7	16														1										3					6
	41	E64	E64_08	Esk	64	Esk Guyot peak	-38.7578	-11.6883	286.26	9.5669	223.913	0.0162	34.7351	2	1	3	5														1										1
	41	E64	E64_09	Esk	64	Esk Guyot peak	-38.7579	-11.6884	289.13	9.5674	223.858	0.0208	34.7352	2	2	7	11														3										3					2
	41	E64	E64_10	Esk	64	Esk Guyot peak	-38.7579	-11.6884	289.11	9.5672	223.68	0.0208	34.7355	2	2	5	8	2	16		10			2							2										1					2
	41	E64	E64_11	Esk	64	Esk Guyot peak	-38.758	-11.6884	288.21	9.5665	223.091	0.0244	34.7356	2	2	5	12														7										2					1
	41	E64	E64_12	Esk	64	Esk Guyot peak	-38.7581	-11.6885	289.96	9.5569	224.092	0.0203	34.7344	2	2	6	6														1										1		1			2
	41	E64	E64_13	Esk	64	Esk Guyot peak	-38.7581	-11.6885	288.16	9.5666	223.098	0.0243	34.7356	2	3	10	21														3										1	2
	41	E64	E64_14	Esk	64	Esk Guyot peak	-38.7583	-11.6886	290.56	9.5662	224.023	0.0188	34.7363	6	4	14	47														3															4
	41	E64	E64_15	Esk	64	Esk Guyot peak	-38.7583	-11.6885	289.58	9.5656	223.988	0.0208	34.735	2	2	9	17														4				2							1				1
	41	E64	E64_16	Esk	64	Esk Guyot peak	-38.7584	-11.6887	289.88	9.5583	224.08	0.0208	34.7338	2	2	4	6														4															1
	41	E64	E64_17	Esk	64	Esk Guyot peak	-38.7585	-11.6888	290.57	9.5662	224.023	0.0188	34.7363	2	2	4	18														7															3
	41	E64	E64_18	Esk	64	Esk Guyot peak	-38.7585	-11.6888	289.29	9.5662	223.722	0.0205	34.7348	2	2	5	9														3										1					3
	41	E64	E64_19	Esk	64	Esk Guyot peak	-38.7586	-11.6889	292.32	9.5581	223.991	0.0193	34.7341	2	3	4	15
	41	E64	E64_20	Esk	64	Esk Guyot peak	-38.7586	-11.6888	293.92	9.5526	223.311	0.0169	34.7328	2	2	6	9														2										1					5
	41	E64	E64_21	Esk	64	Esk Guyot peak	-38.7586	-11.6888	293.92	9.5526	223.311	0.0169	34.7328	6	4	15	49	2.54545	19		10			3		1		2			8					1										2
	42	E64	E65_01	Esk	64	Esk Guyot peak	-38.7491	-11.7086	299.4	9.5415	223.911	0.0208	34.7304	2	2	2	4
	42	E65	E65_02	Esk	65	Esk Guyot peak	-38.7491	-11.7086	299.4	9.5415	223.911	0.0208	34.7304	3	2	7	15														3															3
	42	E65	E65_03	Esk	65	Esk Guyot peak	-38.749	-11.7084	299.54	9.541	223.71	0.0204	34.7321	2	2	7	11														3										1					1
	42	E65	E65_04	Esk	65	Esk Guyot peak	-38.7492	-11.7086	301.07	9.547	223.753	0.0204	34.7294	2	2	7	10														5											1
	42	E65	E65_05	Esk	65	Esk Guyot peak	-38.7492	-11.7093	300.28	9.545	223.741	0.0204	34.7314	2	2	2	3														2
	42	E65	E65_06	Esk	65	Esk Guyot peak	-38.7492	-11.7085	300.36	9.5445	223.586	0.0204	34.7316	2	2	5	23														3															2			16
	42	E65	E65_07	Esk	65	Esk Guyot peak	-38.7492	-11.7085	301.15	9.5435	223.619	0.0206	34.7291	2	2	7	11														3											1
	42	E65	E65_08	Esk	65	Esk Guyot peak	-38.7491	-11.7085	302.31	9.4949	223.857	0.0192	34.72	2	2	4	7														5
	42	E65	E65_09	Esk	65	Esk Guyot peak	-38.7491	-11.7085	299.93	9.5443	223.615	0.0201	34.7318	2	2	7	15														7											2				1
	42	E65	E65_10	Esk	65	Esk Guyot peak	-38.7493	-11.7086	301.48	9.5096	223.718	0.0209	34.7278	2	2	3	4	2	14		9										1										1	2
	42	E65	E65_11	Esk	65	Esk Guyot peak	-38.7496	-11.7087	300.04	9.5452	223.588	0.0203	34.7322	2	2	6	9														3			1												1
	42	E65	E65_12	Esk	65	Esk Guyot peak	-38.7496	-11.7087	299.91	9.5443	223.603	0.0201	34.7319	2	2	5	9														5										1					2
	42	E65	E65_13	Esk	65	Esk Guyot peak	-38.7496	-11.7087	300.55	9.5512	223.533	0.0204	34.7336	2	2	1	1														1
	42	E65	E65_14	Esk	65	Esk Guyot peak	-38.7493	-11.7087	300.04	9.5452	223.588	0.0203	34.7322	2	2	4	6														2
	42	E65	E65_15	Esk	65	Esk Guyot peak	-38.7494	-11.7088	299.87	9.5443	223.603	0.0201	34.7319	2	2	4	7														3															1
	42	E65	E65_16	Esk	65	Esk Guyot peak	-38.7495	-11.7089	303.69	9.4313	224.378	0.0189	34.7153	2	2	7	7														4															2
	42	E65	E65_17	Esk	65	Esk Guyot peak	-38.7493	-11.7088	300.63	9.5533	223.364	0.0204	34.7333	2	2	2	8														4
	42	E65	E65_18	Esk	65	Esk Guyot peak	-38.7495	-11.709	301.04	9.5498	223.556	0.0199	34.7314	2	3	8	18							1							7										1					2
	42	E65	E65_19	Esk	65	Esk Guyot peak	-38.7495	-11.709	302.62	9.4643	223.772	0.0204	34.723	5	4	12	39							2							4										1	1				3
	42	E65	E65_20	Esk	65	Esk Guyot peak	-38.7495	-11.7091	303.05	9.4671	223.889	0.019	34.723	5	3	11	43	2.4	16		9			1							5										1					6
	43	E73	E73_01	Esk	73	Esk Guyot peak	-38.7639	-11.746	375.6	7.057	224.02	0.0203	34.4771	9	2	9	13							1							6
	43	E73	E73_02	Esk	73	Esk Guyot peak	-38.7639	-11.7459	379.94	6.8627	224.16	0.0169	34.443	4	2	7	11							3							4															1
	43	E73	E73_03	Esk	73	Esk Guyot peak	-38.7639	-11.7459	379.6	6.8627	224.16	0.0169	34.443	4	2	2	3							1							1										1
	43	E73	E73_04	Esk	73	Esk Guyot peak	-38.7639	-11.7458	380.87	6.8627	224.16	0.0169	34.443	4	2	6	7														1			2												2
	43	E73	E73_05	Esk	73	Esk Guyot peak	-38.7639	-11.7458	379.2	6.8627	224.16	0.0169	34.443	4	2	4	4							1							2										1
	43	E73	E73_06	Esk	73	Esk Guyot peak	-38.7639	-11.7458	379.18	6.8627	224.16	0.0169	34.443	4	2	10	10							1							3															1
	43	E73	E73_07	Esk	73	Esk Guyot peak	-38.7639	-11.7457	380.17	6.8627	224.16	0.0169	34.443	9	2	6	6														1															1
	43	E73	E73_08	Esk	73	Esk Guyot peak	-38.7639	-11.7457	379.67	6.8627	224.16	0.0169	34.443	9	2	8	10	2	13	33	8	11									4			2												1
	44	SUCS Atlantic Islands\2019 ODA2\McNW\McNW14	DY100_014_MCNW_0120190324140123	W McNish	14	McNish	-40.1605	-8.60454	241.01	10.7588	238.553	0.0371	34.8052	5	2	7	21														6
	44	SUCS Atlantic Islands\2019 ODA2\McNW\McNW14	DY100_014_MCNW_0220190324140321	W McNish	14	McNish	-40.1605	-8.60449	239.72	10.7631	239.05	0.0115	34.806	5	2	6	7														2
	44	SUCS Atlantic Islands\2019 ODA2\McNW\McNW14	DY100_014_MCNW_0320190324140452	W McNish	14	McNish	-40.1605	-8.60446	238.54	10.7761	238.914	0.0086	34.8077	5	2	7	10														5										2	2
	44	SUCS Atlantic Islands\2019 ODA2\McNW\McNW14	DY100_014_MCNW_0420190324140705	W McNish	14	McNish	-40.1604	-8.60443	232.28	10.8446	238.473	0.0227	34.8123	5	2	8	13						4	2							4
	44	SUCS Atlantic Islands\2019 ODA2\McNW\McNW14	DY100_014_MCNW_0520190324140724	W McNish	14	McNish	-40.1604	-8.60441	228.33	10.8739	239.209	0.021	34.8136	5	2	5	8						3								3
	44	SUCS Atlantic Islands\2019 ODA2\McNW\McNW14	DY100_014_MCNW_0620190324140747	W McNish	14	McNish	-40.1605	-8.60443	228.73	10.8835	238.842	0.0229	34.8151	5	2	5	7						3								3
	44	SUCS Atlantic Islands\2019 ODA2\McNW\McNW14	DY100_014_MCNW_0720190324140801	W McNish	14	McNish	-40.1604	-8.60439	225.34	10.9178	238.733	0.0207	34.815	5	2	8	10						1								4																1
	44	SUCS Atlantic Islands\2019 ODA2\McNW\McNW14	DY100_014_MCNW_0820190324140850	W McNish	14	McNish	-40.1604	-8.60437	225.57	10.9163	238.544	0.026	34.8145	5	2	9	13						4								4
	44	SUCS Atlantic Islands\2019 ODA2\McNW\McNW14	DY100_014_MCNW_0920190324141055	W McNish	14	McNish	-40.1604	-8.60431	225.18	10.918	238.912	0.0269	34.8155	5	2	7	9						1								4
	44	SUCS Atlantic Islands\2019 ODA2\McNW\McNW14	DY100_014_MCNW_1020190324141136	W McNish	14	McNish	-40.1604	-8.6043	230.3	10.8642	239.196	0.0042	34.8142	5	2	6	12	2	15		8			6							3
	44	SUCS Atlantic Islands\2019 ODA2\McNW\McNW14	DY100_014_MCNW_1120190324141145	W McNish	14	McNish	-40.1604	-8.60427	226.32	10.9128	238.612	0.001	34.8148	5	2	5	8						1	3							3										1
	44	SUCS Atlantic Islands\2019 ODA2\McNW\McNW14	DY100_014_MCNW_1220190324141214	W McNish	14	McNish	-40.1604	-8.60426	224.49	10.9197	239	0.0197	34.8153	5	2	6	7						2	1							1
	44	SUCS Atlantic Islands\2019 ODA2\McNW\McNW14	DY100_014_MCNW_1320190324141256	W McNish	14	McNish	-40.1604	-8.60424	225.77	10.9157	238.676	0.0249	34.8157	5	2	8	13						1								4										2	4
	44	SUCS Atlantic Islands\2019 ODA2\McNW\McNW14	DY100_014_MCNW_1420190324141313	W McNish	14	McNish	-40.1604	-8.60424	230.02	10.8666	239.018	0.0138	34.8141	5	3	9	12						3	2							5										1	1
	44	SUCS Atlantic Islands\2019 ODA2\McNW\McNW14	DY100_014_MCNW_1520190324141335	W McNish	14	McNish	-40.1604	-8.60424	224.23	10.9231	239.199	0.0115	34.8146	5	2	8	9						1								5										1
	44	SUCS Atlantic Islands\2019 ODA2\McNW\McNW14	DY100_014_MCNW_1620190324141408	W McNish	14	McNish	-40.1604	-8.60421	223.05	10.9243	239.231	0.0069	34.8154	5	2	6	7						1						1		2											1
	44	SUCS Atlantic Islands\2019 ODA2\McNW\McNW14	DY100_014_MCNW_1720190324141430	W McNish	14	McNish	-40.1604	-8.60419	226.26	10.914	238.611	0.001	34.815	5	2	10	11							1							5
	44	SUCS Atlantic Islands\2019 ODA2\McNW\McNW14	DY100_014_MCNW_1820190324141450	W McNish	14	McNish	-40.1604	-8.60416	225.14	10.9181	238.919	0.0277	34.8153	5	3	12	14						1	2							4																1
	44	SUCS Atlantic Islands\2019 ODA2\McNW\McNW14	DY100_014_MCNW_1920190324141528	W McNish	14	McNish	-40.1604	-8.60416	219.95	10.9369	239.07	0.0222	34.8141	5	2	12	14														5										1
	44	SUCS Atlantic Islands\2019 ODA2\McNW\McNW14	DY100_014_MCNW_2020190324141610	W McNish	14	McNish	-40.1604	-8.60414	223.98	10.9229	239.316	0.0184	34.8152	5	2	8	10	2.2	17		9		1								4			1							1
	45	SUCS Atlantic Islands\2019 ODA2\McNW\McNW15	DY100_015_MCNW_0120190324151230	W McNish	15	McNish	-40.1582	-8.58571	180.57	11.1402	238.609	0.0236	34.813	5	2	9	16														6			2								3
	45	SUCS Atlantic Islands\2019 ODA2\McNW\McNW15	DY100_015_MCNW_0220190324151357	W McNish	15	McNish	-40.1583	-8.58576	179.74	11.1484	238.572	0.0227	34.811	5	2	9	15						1								4											3				1
	45	SUCS Atlantic Islands\2019 ODA2\McNW\McNW15	DY100_015_MCNW_0320190324151500	W McNish	15	McNish	-40.1583	-8.58579	181.8	11.14	238.548	0.0638	34.8132	5	2	13	24						1	1							6											4
	45	SUCS Atlantic Islands\2019 ODA2\McNW\McNW15	DY100_015_MCNW_0420190324151605	W McNish	15	McNish	-40.1583	-8.58579	179.02	11.1577	238.661	0.0265	34.8104	5	2	12	26							2							6											3
	45	SUCS Atlantic Islands\2019 ODA2\McNW\McNW15	DY100_015_MCNW_0520190324151655	W McNish	15	McNish	-40.1583	-8.58582	181.24	11.1403	238.592	0.0367	34.8127	5	2	10	13														3											1
	45	SUCS Atlantic Islands\2019 ODA2\McNW\McNW15	DY100_015_MCNW_0620190324151753	W McNish	15	McNish	-40.1583	-8.58582	178.97	11.1578	238.51	0.028	34.81	5	2	10	17														4											5
	45	SUCS Atlantic Islands\2019 ODA2\McNW\McNW15	DY100_015_MCNW_0720190324151852	W McNish	15	McNish	-40.1583	-8.58581	180.59	11.1403	238.616	0.0244	34.8128	5	2	9	16														5											4				1
	45	SUCS Atlantic Islands\2019 ODA2\McNW\McNW15	DY100_015_MCNW_0820190324151952	W McNish	15	McNish	-40.1584	-8.58581	180.38	11.14	238.625	0.0222	34.8136	5	2	14	34						1	3							5			1								2				1
	45	SUCS Atlantic Islands\2019 ODA2\McNW\McNW15	DY100_015_MCNW_0920190324152049	W McNish	15	McNish	-40.1584	-8.58579	179.59	11.1503	238.577	0.0262	34.8107	5	2	13	16														3			1								2
	45	SUCS Atlantic Islands\2019 ODA2\McNW\McNW15	DY100_015_MCNW_1020190324152150	W McNish	15	McNish	-40.1584	-8.58578	179.84	11.147	238.578	0.0204	34.8117	5	2	9	15	2	16		8										6											2
	45	SUCS Atlantic Islands\2019 ODA2\McNW\McNW15	DY100_015_MCNW_1120190324152313	W McNish	15	McNish	-40.1584	-8.58577	179.41	11.1525	238.592	0.0308	34.8102	5	2	11	15						1								4											1
	45	SUCS Atlantic Islands\2019 ODA2\McNW\McNW15	DY100_015_MCNW_1220190324152408	W McNish	15	McNish	-40.1584	-8.58577	180.31	11.1446	238.563	0.0199	34.812	5	2	15	23														6											1				2
	45	SUCS Atlantic Islands\2019 ODA2\McNW\McNW15	DY100_015_MCNW_1320190324152453	W McNish	15	McNish	-40.1584	-8.58576	178.81	11.1602	238.486	0.027	34.8099	5	2	14	26														4											6
	45	SUCS Atlantic Islands\2019 ODA2\McNW\McNW15	DY100_015_MCNW_1420190324152547	W McNish	15	McNish	-40.1584	-8.58576	179.09	11.1579	238.64	0.0282	34.8102	5	2	9	13														7											2
	45	SUCS Atlantic Islands\2019 ODA2\McNW\McNW15	DY100_015_MCNW_1520190324152646	W McNish	15	McNish	-40.1584	-8.58572	179.16	11.1585	238.626	0.0308	34.8091	5	2	13	21							2							5											3
	45	SUCS Atlantic Islands\2019 ODA2\McNW\McNW15	DY100_015_MCNW_1620190324152726	W McNish	15	McNish	-40.1584	-8.58574	178.79	11.1609	238.454	0.0269	34.8102	5	2	9	16														6											6				1
	45	SUCS Atlantic Islands\2019 ODA2\McNW\McNW15	DY100_015_MCNW_1720190324152808	W McNish	15	McNish	-40.1584	-8.5857	180.76	11.1402	238.614	0.0275	34.8131	5	2	10	14														5											3
	45	SUCS Atlantic Islands\2019 ODA2\McNW\McNW15	DY100_015_MCNW_1820190324152852	W McNish	15	McNish	-40.1584	-8.5857	178.63	11.1614	238.443	0.0299	34.8075	5	2	4	6														3											3
	45	SUCS Atlantic Islands\2019 ODA2\McNW\McNW15	DY100_015_MCNW_1920190324152945	W McNish	15	McNish	-40.1584	-8.58569	180.12	11.1405	238.657	0.026	34.8131	5	2	12	21														4			2								7					1
	45	SUCS Atlantic Islands\2019 ODA2\McNW\McNW15	DY100_015_MCNW_2020190324153055	W McNish	15	McNish	-40.1584	-8.58568	181.03	11.1402	238.614	0.0275	34.8131	5	2	12	23	2	14		8		1								5											2				1
	46	SUCS Atlantic Islands\2019 ODA2\McNE\McNE16	DY100_016_McNE_0120190324172702	E McNish	16	McNish	-40.0835	-8.56208	175.36	11.1554	238.477	0.0265	34.8102	6	3	16	50						1								13			2							1	7
	46	SUCS Atlantic Islands\2019 ODA2\McNE\McNE16	DY100_016_McNE_0220190324175522	E McNish	16	McNish	-40.0837	-8.56102	185.79	11.116	239.049	0.0145	34.8143	5	2	12	46						1	2							13			1								4
	46	SUCS Atlantic Islands\2019 ODA2\McNE\McNE16	DY100_016_McNE_0320190324175559	E McNish	16	McNish	-40.0837	-8.56105	187.78	11.0691	238.94	0.0209	34.8157	5	3	13	53														6										1	14
	46	SUCS Atlantic Islands\2019 ODA2\McNE\McNE16	DY100_016_McNE_0420190324175624	E McNish	16	McNish	-40.0836	-8.56105	185.76	11.116	239.049	0.0145	34.8143	5	2	12	39														7										2	11
	46	SUCS Atlantic Islands\2019 ODA2\McNE\McNE16	DY100_016_McNE_0520190324175639	E McNish	16	McNish	-40.0836	-8.56106	187.69	11.0686	238.77	0.0194	34.8161	5	2	10	39														5											12
	46	SUCS Atlantic Islands\2019 ODA2\McNE\McNE16	DY100_016_McNE_0620190324175707	E McNish	16	McNish	-40.0836	-8.56109	185.12	11.1307	238.811	0.0249	34.8144	5	2	14	60						1								11										1	16
	46	SUCS Atlantic Islands\2019 ODA2\McNE\McNE16	DY100_016_McNE_0720190324175734	E McNish	16	McNish	-40.0836	-8.5611	185.01	11.1316	238.802	0.027	34.8141	5	2	12	48														8										1	11				1
	46	SUCS Atlantic Islands\2019 ODA2\McNE\McNE16	DY100_016_McNE_0820190324175808	E McNish	16	McNish	-40.0836	-8.56112	186.32	11.105	239.109	0.0089	34.8156	5	2	11	40						1								6											11
	46	SUCS Atlantic Islands\2019 ODA2\McNE\McNE16	DY100_016_McNE_0920190324175843	E McNish	16	McNish	-40.0835	-8.56112	184.3	11.1343	238.751	0.0292	34.8138	5	2	12	34						1	1							6											11
	46	SUCS Atlantic Islands\2019 ODA2\McNE\McNE16	DY100_016_McNE_1020190324175912	E McNish	16	McNish	-40.0835	-8.56116	185.52	11.1244	238.971	0.013	34.8136	5	2	12	41	2.2	15		8		1								8											17
	46	SUCS Atlantic Islands\2019 ODA2\McNE\McNE16	DY100_016_McNE_1120190324175939	E McNish	16	McNish	-40.0835	-8.56118	185.34	11.1301	238.958	0.0204	34.8136	5	2	13	25						2	4							5											4
	46	SUCS Atlantic Islands\2019 ODA2\McNE\McNE16	DY100_016_McNE_1220190324180004	E McNish	16	McNish	-40.0835	-8.56119	184.22	11.1353	238.581	0.0282	34.8143	5	3	11	45														6											14				3
	46	SUCS Atlantic Islands\2019 ODA2\McNE\McNE16	DY100_016_McNE_1320190324180037	E McNish	16	McNish	-40.0835	-8.56121	183.57	11.138	238.496	0.024	34.8135	5	2	9	24														5											3				1
	46	SUCS Atlantic Islands\2019 ODA2\McNE\McNE16	DY100_016_McNE_1420190324180108	E McNish	16	McNish	-40.0835	-8.56125	184.45	11.1336	238.608	0.0277	34.8144	5	2	12	31														5											10
	46	SUCS Atlantic Islands\2019 ODA2\McNE\McNE16	DY100_016_McNE_1520190324180128	E McNish	16	McNish	-40.0835	-8.56126	184.3	11.1343	238.751	0.0292	34.8138	5	2	12	50														13										2	15
	46	SUCS Atlantic Islands\2019 ODA2\McNE\McNE16	DY100_016_McNE_1620190324180154	E McNish	16	McNish	-40.0834	-8.56128	184.04	11.1369	238.702	0.0249	34.8139	6	3	11	52														7										2	18
	46	SUCS Atlantic Islands\2019 ODA2\McNE\McNE16	DY100_016_McNE_1720190324180209	E McNish	16	McNish	-40.0834	-8.56129	183.32	11.1381	238.617	0.0142	34.8142	5	3	10	21							1							3			1							2	3
	46	SUCS Atlantic Islands\2019 ODA2\McNE\McNE16	DY100_016_McNE_1820190324180247	E McNish	16	McNish	-40.0834	-8.56133	184.9	11.133	238.803	0.0282	34.8144	5	3	11	35						3	4							4										3	4
	46	SUCS Atlantic Islands\2019 ODA2\McNE\McNE16	DY100_016_McNE_1920190324180318	E McNish	16	McNish	-40.0834	-8.56136	181.92	11.1417	238.523	0.0571	34.8136	5	2	13	52						1								19											10
	46	SUCS Atlantic Islands\2019 ODA2\McNE\McNE16	DY100_016_McNE_2020190324180356	E McNish	16	McNish	-40.0834	-8.56138	184.49	11.1338	238.761	0.0265	34.8144	6	3	14	45	2.5	19		8		1								5										1	3
	47	SUCS Atlantic Islands\2019 ODA2\McNE\McNE17	DY100_017_McNE_0120190324184212	E McNish	17	McNish	-40.0718	-8.56966	253.65	10.6715	238.104	0.0099	34.7954	5	2	7	23							2							3											6
	47	SUCS Atlantic Islands\2019 ODA2\McNE\McNE17	DY100_017_McNE_0220190324184243	E McNish	17	McNish	-40.0718	-8.56963	251.5	10.7334	237.764	0.001	34.7988	5	2	9	29														8											12
	47	SUCS Atlantic Islands\2019 ODA2\McNE\McNE17	DY100_017_McNE_0220190324184243	E McNish	17	McNish	-40.0718	-8.56962	253.32	10.6715	238.302	0.0145	34.7958	5	2	8	24														4											9				1
	47	SUCS Atlantic Islands\2019 ODA2\McNE\McNE17	DY100_017_McNE_0420190324184405	E McNish	17	McNish	-40.0718	-8.56962	254.42	10.671	238.217	0.001	34.7956	5	2	11	27						1	1							5											9
	47	SUCS Atlantic Islands\2019 ODA2\McNE\McNE17	DY100_017_McNE_0520190324184431	E McNish	17	McNish	-40.0718	-8.56959	253.66	10.6715	238.104	0.0099	34.7954	5	2	11	45						2	4							5											17
	47	SUCS Atlantic Islands\2019 ODA2\McNE\McNE17	DY100_017_McNE_0620190324184503	E McNish	17	McNish	-40.0718	-8.56959	253.45	10.6713	238.126	0.0128	34.7958	5	2	9	28						2								5										1	15
	47	SUCS Atlantic Islands\2019 ODA2\McNE\McNE17	DY100_017_McNE_0720190324184532	E McNish	17	McNish	-40.0718	-8.56958	252.15	10.6771	238.177	0.0158	34.7956	5	2	8	23														5											9
	47	SUCS Atlantic Islands\2019 ODA2\McNE\McNE17	DY100_017_McNE_0820190324184600	E McNish	17	McNish	-40.0718	-8.56958	247.11	10.7399	238.424	0.0176	34.8036	5	2	9	34						1								5										1	16
	47	SUCS Atlantic Islands\2019 ODA2\McNE\McNE17	DY100_017_McNE_0920190324184641	E McNish	17	McNish	-40.0718	-8.56955	254.33	10.6715	238.302	0.0145	34.7958	5	2	7	19						1								3											8
	47	SUCS Atlantic Islands\2019 ODA2\McNE\McNE17	DY100_017_McNE_1020190324184923	E McNish	17	McNish	-40.0718	-8.56958	251.9	10.7196	237.898	0.0096	34.8004	5	2	9	30	2	15		8		1								4										1	12
	47	SUCS Atlantic Islands\2019 ODA2\McNE\McNE17	DY100_017_McNE_1120190324184954	E McNish	17	McNish	-40.0718	-8.56959	249.44	10.7363	238.687	0.0089	34.8025	5	2	10	23							1							5											5
	47	SUCS Atlantic Islands\2019 ODA2\McNE\McNE17	DY100_017_McNE_1220190324185025	E McNish	17	McNish	-40.0718	-8.56959	246.57	10.7424	238.369	0.0173	34.8037	5	3	10	32						1	2							5											16
	47	SUCS Atlantic Islands\2019 ODA2\McNE\McNE17	DY100_017_McNE_1320190324185057	E McNish	17	McNish	-40.0718	-8.56961	249.86	10.7358	238.466	0.0067	34.8022	5	2	7	30						2	2							4										1	13
	47	SUCS Atlantic Islands\2019 ODA2\McNE\McNE17	DY100_017_McNE_1420190324185121	E McNish	17	McNish	-40.0718	-8.56964	246.16	10.7474	238.309	0.0177	34.8034	5	2	10	41						1								6											25
	47	SUCS Atlantic Islands\2019 ODA2\McNE\McNE17	DY100_017_McNE_1520190324185149	E McNish	17	McNish	-40.0719	-8.56961	249.02	10.7354	238.477	0.0083	34.8025	5	2	8	28						1								5											15
	47	SUCS Atlantic Islands\2019 ODA2\McNE\McNE17	DY100_017_McNE_1620190324185214	E McNish	17	McNish	-40.0719	-8.56962	250.22	10.7317	238.452	0.0163	34.8004	5	2	9	30						2								3											16
	47	SUCS Atlantic Islands\2019 ODA2\McNE\McNE17	DY100_017_McNE_1720190324185243	E McNish	17	McNish	-40.0719	-8.56964	248.47	10.7392	238.463	0.0147	34.8026	5	2	10	19						1								5											7
	47	SUCS Atlantic Islands\2019 ODA2\McNE\McNE17	DY100_017_McNE_1820190324185309	E McNish	17	McNish	-40.0719	-8.56963	245.48	10.7486	238.513	0.004	34.805	6	3	12	38						3	4							5											10
	47	SUCS Atlantic Islands\2019 ODA2\McNE\McNE17	DY100_017_McNE_1920190324185334	E McNish	17	McNish	-40.0719	-8.56966	244.49	10.7452	239.104	0.0226	34.8036	5	2	8	22						1								3											8
	47	SUCS Atlantic Islands\2019 ODA2\McNE\McNE17	DY100_017_McNE_2020190324185409	E McNish	17	McNish	-40.0719	-8.56967	246.64	10.7399	238.382	0.0176	34.8019	5	2	12	28	2.2	14	24	6	9									5											10
	48	SUCS Atlantic Islands\2019 ODA2\RSAW	DY100_33_RSAW_01_20190327081120	RSA West	33	RSA seamount	-39.5024	-6.78976	366.58	8.457	218.07	0.0166	34.5901	4	2	5	4							1							2
	48	SUCS Atlantic Islands\2019 ODA2\RSAW	DY100_33_RSAW_02_20190327081200	RSA West	33	RSA seamount	-39.5024	-6.78984	365.82	8.4766	218.041	0.0085	34.5922	4	2	4	4							1							2
	48	SUCS Atlantic Islands\2019 ODA2\RSAW	DY100_33_RSAW_03_20190327081236	RSA West	33	RSA seamount	-39.5025	-6.78991	366.79	8.4575	217.928	0.021	34.5898	4	2	5	13														9
	48	SUCS Atlantic Islands\2019 ODA2\RSAW	DY100_33_RSAW_04_20190327081324	RSA West	33	RSA seamount	-39.5025	-6.79004	365.76	8.4764	218.194	0.0101	34.5922	4	2	8	13							1							6
	48	SUCS Atlantic Islands\2019 ODA2\RSAW	DY100_33_RSAW_05_20190327081402	RSA West	33	RSA seamount	-39.5026	-6.7901	365.69	8.4763	218.069	0.0134	34.5914	8	2	11	18						2	2							5
	48	SUCS Atlantic Islands\2019 ODA2\RSAW	DY100_33_RSAW_06_20190327081441	RSA West	33	RSA seamount	-39.5026	-6.79018	363.89	8.489	218.407	0.0132	34.5925	5	2	6	6						1								2
	48	SUCS Atlantic Islands\2019 ODA2\RSAW	DY100_33_RSAW_07_20190327081509	RSA West	33	RSA seamount	-39.5026	-6.79025	364.97	8.4832	218.06	0.0219	34.5919	2	2	3	3						1																		1
	48	SUCS Atlantic Islands\2019 ODA2\RSAW	DY100_33_RSAW_08_20190327081557	RSA West	33	RSA seamount	-39.5027	-6.79038	363.87	8.4896	218.266	0.0132	34.5927	5	2	7	10						1								4
	48	SUCS Atlantic Islands\2019 ODA2\RSAW	DY100_33_RSAW_09_20190327081726	RSA West	33	RSA seamount	-39.5028	-6.79059	362.51	8.5058	217.933	0.0196	34.595	2	2	3	3														1												1
	48	SUCS Atlantic Islands\2019 ODA2\RSAW	DY100_33_RSAW_10_20190327081822	RSA West	33	RSA seamount	-39.5028	-6.79073	362.21	8.5066	217.849	0.02	34.5948	3	2	3	6	2	12		7		3								3
	48	SUCS Atlantic Islands\2019 ODA2\RSAW	DY100_33_RSAW_11_20190327081850	RSA West	33	RSA seamount	-39.5029	-6.7908	363.26	8.5003	218.318	0.0146	34.5934	8	2	6	7														1											2
	48	SUCS Atlantic Islands\2019 ODA2\RSAW	DY100_33_RSAW_12_20190327081937	RSA West	33	RSA seamount	-39.5029	-6.79092	362.79	8.507	218.033	0.0095	34.5951	8	2	7	13							1							5											1
	48	SUCS Atlantic Islands\2019 ODA2\RSAW	DY100_33_RSAW_13_20190327082018	RSA West	33	RSA seamount	-39.5029	-6.79099	363.99	8.4885	218.372	0.0145	34.5926	8	3	9	16														6
	48	SUCS Atlantic Islands\2019 ODA2\RSAW	DY100_33_RSAW_14_20190327082055	RSA West	33	RSA seamount	-39.503	-6.79105	364.28	8.4885	218.331	0.0174	34.5921	8	2	5	12														5
	48	SUCS Atlantic Islands\2019 ODA2\RSAW	DY100_33_RSAW_15_20190327082126	RSA West	33	RSA seamount	-39.503	-6.79113	366.51	8.4571	218.082	0.0147	34.5895	8	2	6	10														9
	48	SUCS Atlantic Islands\2019 ODA2\RSAW	DY100_33_RSAW_16_20190327082201	RSA West	33	RSA seamount	-39.5031	-6.79121	367.05	8.4546	217.988	0.0163	34.5897	8	2	6	22							1							3
	48	SUCS Atlantic Islands\2019 ODA2\RSAW	DY100_33_RSAW_17_20190327082242	RSA West	33	RSA seamount	-39.5031	-6.79131	366.63	8.4572	218.063	0.0173	34.5905	8	2	6	11														7
	48	SUCS Atlantic Islands\2019 ODA2\RSAW	DY100_33_RSAW_18_20190327082324	RSA West	33	RSA seamount	-39.5031	-6.79141	361.93	8.5075	217.689	0.0194	34.5944	8	2	7	24						1	1							15
	48	SUCS Atlantic Islands\2019 ODA2\RSAW	DY100_33_RSAW_19_20190327082357	RSA West	33	RSA seamount	-39.5032	-6.79149	364.43	8.4868	218.314	0.0181	34.5927	6	2	4	9							3							2
	48	SUCS Atlantic Islands\2019 ODA2\RSAW	DY100_33_RSAW_20_20190327082424	RSA West	33	RSA seamount	-39.5032	-6.79153	365.96	8.4752	218.008	0.0037	34.5916	8	2	5	18	2.1	11		7			4							4
	49	SUCS Atlantic Islands\2019 ODA2\RSAW	DY100_34_RSAW_01_20190327093851	RSA West	34	RSA seamount	-39.4885	-6.79169	409.99	7.8585	216.231	0.0246	34.5247	8	4	8	14														3										1
	49	SUCS Atlantic Islands\2019 ODA2\RSAW	DY100_34_RSAW_02_20190327093929	RSA West	34	RSA seamount	-39.4885	-6.79172	406.08	7.935	216.42	0.02	34.5332	9	2	4	6						3											1
	49	SUCS Atlantic Islands\2019 ODA2\RSAW	DY100_34_RSAW_03_20190327094002	RSA West	34	RSA seamount	-39.4885	-6.79174	405.99	7.9355	216.539	0.0186	34.533	8	2	4	5														2					1
	49	SUCS Atlantic Islands\2019 ODA2\RSAW	DY100_34_RSAW_04_20190327094109	RSA West	34	RSA seamount	-39.4886	-6.79174	405.72	7.9396	216.47	0.018	34.5327	8	1	6	15														1			1							1
	49	SUCS Atlantic Islands\2019 ODA2\RSAW	DY100_34_RSAW_05_20190327094227	RSA West	34	RSA seamount	-39.4886	-6.79174	404.67	8.0628	215.991	0.0248	34.5479	8	3	6	17							2							7
	49	SUCS Atlantic Islands\2019 ODA2\RSAW	DY100_34_RSAW_06_20190327094307	RSA West	34	RSA seamount	-39.4886	-6.79175	407.34	7.8904	216.412	0.0056	34.5281	8	4	13	35							2							7										3
	49	SUCS Atlantic Islands\2019 ODA2\RSAW	DY100_34_RSAW_07_20190327094339	RSA West	34	RSA seamount	-39.4886	-6.79177	405.02	8.0304	216.012	0.0129	34.5423	8	5	5	17							2							3
	49	SUCS Atlantic Islands\2019 ODA2\RSAW	DY100_34_RSAW_08_20190327094413	RSA West	34	RSA seamount	-39.4887	-6.79178	408.19	7.8769	216.488	0.0074	34.5263	8	2	7	12														5
	49	SUCS Atlantic Islands\2019 ODA2\RSAW	DY100_34_RSAW_09_20190327094447	RSA West	34	RSA seamount	-39.4887	-6.79178	406.31	7.9213	216.483	0.0193	34.5269	8	1	7	14						1	2							7
	49	SUCS Atlantic Islands\2019 ODA2\RSAW	DY100_34_RSAW_10_20190327094539	RSA West	34	RSA seamount	-39.4887	-6.79181	407.49	7.8882	216.234	0.0093	34.5268	8	2	9	11	2.6	15		9										5
	49	SUCS Atlantic Islands\2019 ODA2\RSAW	DY100_34_RSAW_11_20190327095251	RSA West	34	RSA seamount	-39.4886	-6.79162	406.77	7.8954	216.643	0.0083	34.5296	6	2	4	5						2																								1
	49	SUCS Atlantic Islands\2019 ODA2\RSAW	DY100_34_RSAW_12_20190327095417	RSA West	34	RSA seamount	-39.4886	-6.79156	407.05	7.8924	216.409	0.0057	34.5283	5	2	4	6						1								3															1
	49	SUCS Atlantic Islands\2019 ODA2\RSAW	DY100_34_RSAW_13_20190327095454	RSA West	34	RSA seamount	-39.4886	-6.79154	406.09	7.935	216.42	0.02	34.5332	2	1	5	8														5
	49	SUCS Atlantic Islands\2019 ODA2\RSAW	DY100_34_RSAW_14_20190327095523	RSA West	34	RSA seamount	-39.4886	-6.79153	404.7	8.0621	216.006	0.0238	34.5473	3	3	3	3						1
	49	SUCS Atlantic Islands\2019 ODA2\RSAW	DY100_34_RSAW_15_20190327095607	RSA West	34	RSA seamount	-39.4886	-6.7915	405.79	7.9379	216.323	0.0178	34.5334	2	1	3	3														2
	49	SUCS Atlantic Islands\2019 ODA2\RSAW	DY100_34_RSAW_16_20190327095637	RSA West	34	RSA seamount	-39.4886	-6.79146	405.37	7.9907	216.167	0.0135	34.535	6	2	5	8														4			1
	49	SUCS Atlantic Islands\2019 ODA2\RSAW	DY100_34_RSAW_17_20190327095714	RSA West	34	RSA seamount	-39.4886	-6.79144	408.48	7.876	216.398	0.0029	34.5266	4	1	5	6						2								1															1
	49	SUCS Atlantic Islands\2019 ODA2\RSAW	DY100_34_RSAW_18_20190327095742	RSA West	34	RSA seamount	-39.4886	-6.79143	406.51	7.9042	216.588	0.0118	34.5295	8	1	8	11														5			1							1
	49	SUCS Atlantic Islands\2019 ODA2\RSAW	DY100_34_RSAW_19_20190327095827	RSA West	34	RSA seamount	-39.4886	-6.79139	405.29	8.0005	216.126	0.011	34.5361	8	4	7	19							4							5
	49	SUCS Atlantic Islands\2019 ODA2\RSAW	DY100_34_RSAW_20_20190327095909	RSA West	34	RSA seamount	-39.4886	-6.79138	407.1	7.8925	216.415	0.0059	34.5286	8	1	6	9	1.8	14		9			2							3
	50	SUCS Atlantic Islands\2019 ODA2\RSAW	DY100_35_RSAW_01_20190327111317	RSA West	35	RSA seamount	-39.4766	-6.80129	512.25	6.4918	217.536	0.009	34.3785	1	1	5	13						2								1										3					2
	50	SUCS Atlantic Islands\2019 ODA2\RSAW	DY100_35_RSAW_02_20190327111356	RSA West	35	RSA seamount	-39.4766	-6.8013	510.41	6.4523	217.735	0.015	34.3747	1	1	3	5
	50	SUCS Atlantic Islands\2019 ODA2\RSAW	DY100_35_RSAW_03_20190327111551	RSA West	35	RSA seamount	-39.4766	-6.80132	511.13	6.4522	217.597	0.0156	34.374	1	1	7	14																								3					1
	50	SUCS Atlantic Islands\2019 ODA2\RSAW	DY100_35_RSAW_04_20190327112102	RSA West	35	RSA seamount	-39.4766	-6.80128	514.36	6.4029	218.186	0.0197	34.3702	1	1	6	17														2															2
	50	SUCS Atlantic Islands\2019 ODA2\RSAW	DY100_35_RSAW_05_20190327112304	RSA West	35	RSA seamount	-39.4766	-6.80127	509.46	6.5083	217.576	0.0077	34.3752	1	1	3	3																								1
	50	SUCS Atlantic Islands\2019 ODA2\RSAW	DY100_35_RSAW_06_20190327112356	RSA West	35	RSA seamount	-39.4766	-6.80127	511.81	6.452	217.525	0.0138	34.3739	1	1	8	21							1							2										3					1
	50	SUCS Atlantic Islands\2019 ODA2\RSAW	DY100_35_RSAW_07_20190327112450	RSA West	35	RSA seamount	-39.4765	-6.80125	510.93	6.452	217.594	0.0169	34.3742	1	1	7	11							1							1										2					1
	50	SUCS Atlantic Islands\2019 ODA2\RSAW	DY100_35_RSAW_08_20190327112549	RSA West	35	RSA seamount	-39.4765	-6.80123	512.4	6.5405	217.532	0.0059	34.3794	1	1	8	14																		2						4					1
	50	SUCS Atlantic Islands\2019 ODA2\RSAW	DY100_35_RSAW_09_20190327112649	RSA West	35	RSA seamount	-39.4765	-6.80121	514.58	6.4014	217.996	0.0199	34.3689	1	1	7	12														1										4					3
	50	SUCS Atlantic Islands\2019 ODA2\RSAW	DY100_35_RSAW_10_20190327112740	RSA West	35	RSA seamount	-39.4765	-6.80121	514.04	6.406	218.208	0.0148	34.3687	1	1	4	13	1	12		9																				5
	50	SUCS Atlantic Islands\2019 ODA2\RSAW	DY100_35_RSAW_11_20190327112817	RSA West	35	RSA seamount	-39.4765	-6.80119	515.21	6.3982	218.252	0.0252	34.369	1	1	4	8														1										1
	50	SUCS Atlantic Islands\2019 ODA2\RSAW	DY100_35_RSAW_12_20190327112907	RSA West	35	RSA seamount	-39.4765	-6.80118	512.8	6.4858	217.898	0.0048	34.3782	1	1	3	11																								3
	50	SUCS Atlantic Islands\2019 ODA2\RSAW	DY100_35_RSAW_13_20190327112939	RSA West	35	RSA seamount	-39.4765	-6.80117	512.36	6.5427	217.534	0.0026	34.3813	1	1	3	20																					1								3
	50	SUCS Atlantic Islands\2019 ODA2\RSAW	DY100_35_RSAW_14_20190327113017	RSA West	35	RSA seamount	-39.4765	-6.80115	511.88	6.4521	217.528	0.0141	34.3739	1	1	8	12														2				1						2					1
	50	SUCS Atlantic Islands\2019 ODA2\RSAW	DY100_35_RSAW_15_20190327113231	RSA West	35	RSA seamount	-39.4764	-6.80114	511.45	6.452	217.478	0.0169	34.3741	1	1	10	24							2							7										3					2
	50	SUCS Atlantic Islands\2019 ODA2\RSAW	DY100_35_RSAW_16_20190327113319	RSA West	35	RSA seamount	-39.4764	-6.80112	510.94	6.4521	217.593	0.0162	34.3741	1	1	11	25							3											1						4	1				3
	50	SUCS Atlantic Islands\2019 ODA2\RSAW	DY100_35_RSAW_17_20190327113443	RSA West	35	RSA seamount	-39.4764	-6.80108	510.61	6.4527	217.564	0.0166	34.3745	1	1	8	12														1
	50	SUCS Atlantic Islands\2019 ODA2\RSAW	DY100_35_RSAW_18_20190327113530	RSA West	35	RSA seamount	-39.4764	-6.80107	511.31	6.4522	217.616	0.0169	34.3742	1	1	8	17														3				1						3					1
	50	SUCS Atlantic Islands\2019 ODA2\RSAW	DY100_35_RSAW_19_20190327113601	RSA West	35	RSA seamount	-39.4764	-6.80104	510.27	6.4528	217.581	0.0133	34.3748	1	1	6	10														1				2
	50	SUCS Atlantic Islands\2019 ODA2\RSAW	DY100_35_RSAW_20_20190327113648	RSA West	35	RSA seamount	-39.4764	-6.80106	510.6	6.4527	217.564	0.0166	34.3745	1	1	7	11	1	16		10										1				1						1
	51	SUCS Atlantic Islands\2019 ODA2\RSAW	DY100_36_RSAW_01_20190327125816	RSA West	36	RSA seamount	-39.4689	-6.81289	703.718	4.7502	224.725	0.0174	34.2465	8	1	13	24							3							14			1
	51	SUCS Atlantic Islands\2019 ODA2\RSAW	DY100_36_RSAW_02_20190327125904	RSA West	36	RSA seamount	-39.4689	-6.81294	703.718	4.7502	224.725	0.0174	34.2465	8	1	4	6														4
	51	SUCS Atlantic Islands\2019 ODA2\RSAW	DY100_36_RSAW_03_20190327125945	RSA West	36	RSA seamount	-39.4689	-6.81298	704.126	4.7554	224.718	0.0138	34.2448	8	1	10	12														4															1
	51	SUCS Atlantic Islands\2019 ODA2\RSAW	DY100_36_RSAW_04_20190327130018	RSA West	36	RSA seamount	-39.4689	-6.81301	704.036	4.7558	224.499	0.0159	34.2466	9	1	3	3							1																	1
	51	SUCS Atlantic Islands\2019 ODA2\RSAW	DY100_36_RSAW_05_20190327130050	RSA West	36	RSA seamount	-39.4689	-6.81302	704.126	4.7554	224.718	0.0138	34.2448	9	1	3	3							1
	51	SUCS Atlantic Islands\2019 ODA2\RSAW	DY100_36_RSAW_06_20190327130150	RSA West	36	RSA seamount	-39.469	-6.81302	704.126	4.7554	224.718	0.0138	34.2448	9	2	6	20							1							1			2
	51	SUCS Atlantic Islands\2019 ODA2\RSAW	DY100_36_RSAW_07_20190327130334	RSA West	36	RSA seamount	-39.469	-6.81302	704.126	4.7554	224.718	0.0138	34.2448	9	2	3	17
	51	SUCS Atlantic Islands\2019 ODA2\RSAW	DY100_36_RSAW_08_20190327130501	RSA West	36	RSA seamount	-39.469	-6.81308	704.126	4.7554	224.718	0.0138	34.2448	8	1	11	24														7																	6
	51	SUCS Atlantic Islands\2019 ODA2\RSAW	DY100_36_RSAW_09_20190327130533	RSA West	36	RSA seamount	-39.469	-6.81311	704.126	4.7554	224.718	0.0138	34.2448	2	0	1	1
	51	SUCS Atlantic Islands\2019 ODA2\RSAW	DY100_36_RSAW_10_20190327130602	RSA West	36	RSA seamount	-39.469	-6.81311	704.126	4.7554	224.718	0.0138	34.2448	2	0	2	2	1	13		8																									1
	51	SUCS Atlantic Islands\2019 ODA2\RSAW	DY100_36_RSAW_11_20190327130648	RSA West	36	RSA seamount	-39.4691	-6.81315	703.017	4.7441	224.553	0.0219	34.2455	8	2	4	4														2																	2
	51	SUCS Atlantic Islands\2019 ODA2\RSAW	DY100_36_RSAW_12_20190327130757	RSA West	36	RSA seamount	-39.4691	-6.81321	703.26	4.7463	224.657	0.023	34.2456	2	1	10	18							1							5																	1
	51	SUCS Atlantic Islands\2019 ODA2\RSAW	DY100_36_RSAW_13_20190327130913	RSA West	36	RSA seamount	-39.4691	-6.81322	703.26	4.7463	224.657	0.023	34.2456	2	1	11	17														3				1											2		5
	51	SUCS Atlantic Islands\2019 ODA2\RSAW	DY100_36_RSAW_14_20190327130958	RSA West	36	RSA seamount	-39.4691	-6.81324	703.26	4.7463	224.657	0.023	34.2456	2	0	11	22														2															1		7
	51	SUCS Atlantic Islands\2019 ODA2\RSAW	DY100_36_RSAW_15_20190327131057	RSA West	36	RSA seamount	-39.4691	-6.81326	703.26	4.7463	224.657	0.023	34.2456	2	0	4	17																		1													7
	51	SUCS Atlantic Islands\2019 ODA2\RSAW	DY100_36_RSAW_16_20190327131149	RSA West	36	RSA seamount	-39.4692	-6.8133	703.26	4.7463	224.657	0.023	34.2456	2	0	8	22														2				1		1											12
	51	SUCS Atlantic Islands\2019 ODA2\RSAW	DY100_36_RSAW_17_20190327131244	RSA West	36	RSA seamount	-39.4692	-6.81332	703.143	4.745	224.41	0.0235	34.246	2	0	7	13														2															1		4
	51	SUCS Atlantic Islands\2019 ODA2\RSAW	DY100_36_RSAW_18_20190327131309	RSA West	36	RSA seamount	-39.4692	-6.81335	703.26	4.7463	224.657	0.023	34.2456	2	0	6	15														1				2											1		7
	51	SUCS Atlantic Islands\2019 ODA2\RSAW	DY100_36_RSAW_19_20190327131417	RSA West	36	RSA seamount	-39.4692	-6.81334	702.91	4.755	224.706	0.0226	34.246	2	0	3	3																													1
	51	SUCS Atlantic Islands\2019 ODA2\RSAW	DY100_36_RSAW_20_20190327131502	RSA West	36	RSA seamount	-39.4693	-6.81339	703.733	4.7573	224.75	0.0059	34.247	2	1	9	14	0.5	12		8		1	1							3															4		1
	52	SUCS Atlantic Islands\2019 ODA2\RSAW	DY100_37_RSAW_01_20190327143509	RSA West	37	RSA seamount	-39.4909	-6.80564	532.181	6.2327	219.144	0.0158	34.3557	2	2	10	33														14										8					8
	52	SUCS Atlantic Islands\2019 ODA2\RSAW	DY100_37_RSAW_02_20190327143634	RSA West	37	RSA seamount	-39.4909	-6.80564	532.181	6.2327	219.144	0.0158	34.3557	2	2	15	29							2							6										6					7
	52	SUCS Atlantic Islands\2019 ODA2\RSAW	DY100_37_RSAW_03_20190327144005	RSA West	37	RSA seamount	-39.4909	-6.80562	532.181	6.2327	219.144	0.0158	34.3557	2	0	8	70														61										5					1
	52	SUCS Atlantic Islands\2019 ODA2\RSAW	DY100_37_RSAW_04_20190327144656	RSA West	37	RSA seamount	-39.4909	-6.80568	529.23	6.2342	219.349	0.0142	34.3556	2	1	9	66							3							53										3					3
	52	SUCS Atlantic Islands\2019 ODA2\RSAW	DY100_37_RSAW_05_20190327144758	RSA West	37	RSA seamount	-39.4909	-6.80568	529.23	6.2342	219.349	0.0142	34.3556	3	1	9	26														13										9					3
	52	SUCS Atlantic Islands\2019 ODA2\RSAW	DY100_37_RSAW_06_20190327144842	RSA West	37	RSA seamount	-39.4909	-6.80569	529.23	6.2342	219.349	0.0142	34.3556	3	1	11	12														7										2
	52	SUCS Atlantic Islands\2019 ODA2\RSAW	DY100_37_RSAW_07_20190327145056	RSA West	37	RSA seamount	-39.4908	-6.80571	529.23	6.2342	219.349	0.0142	34.3556	3	1	7	11														5										1					4
	52	SUCS Atlantic Islands\2019 ODA2\RSAW	DY100_37_RSAW_08_20190327145202	RSA West	37	RSA seamount	-39.4908	-6.80573	529.23	6.2342	219.349	0.0142	34.3556	3	1	4	17														9										2					5
	52	SUCS Atlantic Islands\2019 ODA2\RSAW	DY100_37_RSAW_09_20190327145310	RSA West	37	RSA seamount	-39.4908	-6.80575	529.23	6.2342	219.349	0.0142	34.3556	3	1	5	10														4															4
	52	SUCS Atlantic Islands\2019 ODA2\RSAW	DY100_37_RSAW_10_20190327145434	RSA West	37	RSA seamount	-39.4908	-6.80578	529.23	6.2342	219.349	0.0142	34.3556	2	1	5	6	1.1	13		8										5										1
	52	SUCS Atlantic Islands\2019 ODA2\RSAW	DY100_37_RSAW_11_20190327145532	RSA West	37	RSA seamount	-39.4908	-6.80581	530.11	6.2302	219.165	0.008	34.3553	8	1	6	30							2							18										2					7
	52	SUCS Atlantic Islands\2019 ODA2\RSAW	DY100_37_RSAW_12_20190327145631	RSA West	37	RSA seamount	-39.4908	-6.80584	530.11	6.2302	219.165	0.008	34.3553	8	1	5	37							2							29										2					3
	52	SUCS Atlantic Islands\2019 ODA2\RSAW	DY100_37_RSAW_13_20190327145722	RSA West	37	RSA seamount	-39.4907	-6.80589	530.11	6.2302	219.165	0.008	34.3553	2	1	6	30							1							24										1
	52	SUCS Atlantic Islands\2019 ODA2\RSAW	DY100_37_RSAW_14_20190327145824	RSA West	37	RSA seamount	-39.4907	-6.80589	532.565	6.2304	219.101	0.006	34.3557	2	1	6	19							2							6										9
	52	SUCS Atlantic Islands\2019 ODA2\RSAW	DY100_37_RSAW_15_20190327145856	RSA West	37	RSA seamount	-39.4907	-6.80591	532.565	6.2304	219.101	0.006	34.3557	8	2	4	15																	1							11
	52	SUCS Atlantic Islands\2019 ODA2\RSAW	DY100_37_RSAW_16_20190327145930	RSA West	37	RSA seamount	-39.4907	-6.8059	532.565	6.2304	219.101	0.006	34.3557	2	0	4	4																	1							1
	52	SUCS Atlantic Islands\2019 ODA2\RSAW	DY100_37_RSAW_17_20190327150004	RSA West	37	RSA seamount	-39.4907	-6.80593	532.565	6.2304	219.101	0.006	34.3557	2	0	4	7														2										3
	52	SUCS Atlantic Islands\2019 ODA2\RSAW	DY100_37_RSAW_18_20190327150045	RSA West	37	RSA seamount	-39.4907	-6.80595	532.565	6.2304	219.101	0.006	34.3557	2	0	2	7							1							6
	52	SUCS Atlantic Islands\2019 ODA2\RSAW	DY100_37_RSAW_19_20190327150138	RSA West	37	RSA seamount	-39.4907	-6.80598	532.859	6.2307	219.144	0.0048	34.3556	2	0	8	49							2							34										1					3
	52	SUCS Atlantic Islands\2019 ODA2\RSAW	DY100_37_RSAW_20_20190327150229	RSA West	37	RSA seamount	-39.4906	-6.806	532.859	6.2307	219.144	0.0048	34.3556	2	1	6	27	0.7	13	28	8	11		3							15										2
[truncated: 43 more columns]

## Sheet: 2 Table 3
	Mass per Individual / g C	Pioneer sessile suspension	Climax sessile suspension	sedentary suspension	deposit crawlers	deposit soft burrowers	deposit hard burrowers	Grazers	sessile soft scavenger predators	sessile hard scavenger predators (coral)	moile soft scavenger predators	Moile hard scavenger predators	Arthropod scavenger predators	flexible generalists		Table 1b
columns C-O are g carbon per Individual per functional group		0.85	1.3	1	0.85	0.9	0.5	3.4	1.9	3.4	0.4	3.1	1.1	0.5
		0.9	1.8	1.25	1.05	0.8	0.3	2.5	0.7	2.5	0.6	2.9	1.4	0.6		Table 3a
columns R-AD are mean values		0.7	0.9	0.95	0.95	0.75	1	2.8	0.6	3.4	1.25	4.7	1.35	0.8
		1.1	0.75	0.95		0.95	3.6	2.3	0.45	3.3	0.65	4.2	1	0.7		Locality	SP	SC	SS	DC	DV	DS	GC	PS	PC	PM	PL	PA	FS
rows 2-21 are replicates for island samples		0.8	1.7	0.8		0.7	3	3.2	1.5	3	0.5	3.4	0.7	0.9		islands	0.8325	1.4475	1.0975	0.95	0.852941	1.53	2.8	1.5125	2.855	0.9125	3.785	1.2725	0.797059
		0.65	0.95	1.1		0.85	3.1	1.4	2.4	1.5	1.7	5.2	0.9	1.2		seamounts	0.8775	1.405	1.0775	0.925	0.866667	2.07	2.795	1.375	2.935	0.63	3.36	1.5975	0.79
row 23 is means of rows 2-21		0.95	1.2	0.75		0.65	2	3.6	2.6	1.4	1.45	2.6	0.65	0.65		overall	0.855128	1.42949	1.08974	0.95	0.852632	1.83333	2.78205	1.43205	2.88205	0.776471	3.58462	1.44359	0.801389
		0.75	2.2	1.15		0.5	0.75	4	1.65	1.7	0.75	2.7	0.7	0.75
rows 25-44 are replicates from seamounts		0.8	0.6	1		1	1.5	2.8	1.9	3.3		3.9	2.3	1
		1.05	1.65	0.85		0.75	0.25	0.9	2.35	3.5		4.3	1.5	0.25		Table 3b
row 46 is means of rows 25-44		1	1.5	0.9		1.05	0.5	3	0.4	3.4		1.9	1	0.6		Locality	SP	SC	SS	DC	DV	DS	GC	PS	PC	PM	PL	PA	FS
		0.7	1.7	1.3		0.7	3.2	2.2	1.75	2.6		5	2.6	0.9		Islands	10.8571	23.2714	0.28376	*	*	1.37628	6.75471	23.205	116.459	*	7.97364	2.24926	0.833058
row 48 is overall means		0.85	1.4	1.2		0.9	1.9	3.4	1.8	3.9		6.1	1.2	0.8		Yakont	4.06267	64.5558	0.202119	*	*	8.69553	37.6313	119.987	38.3726	0.485642	3.73411	1.56874	15.3907
		1.25	0.65	0.95		1.2	0.4	3.5	1.55	3.4		2.8	1.4	1.5		Craw	16.8967	64.4706	*	*	*	7.88909	23.0198	118.899	43.8978	0.198732	5.80659	8.97366	8.29756
		0.55	0.95	1.65		1	0.45	3	0.6	3.2		3	1.45	0.75		Esk	8.82636	45.7713	0.231212	*	*	9.83394	26.1432	40.1411	98.1918	1.48145	2.02505	5.19273	3.9596
		0.5	1.6	1.4		0.8	2.7	2.9	0.85	3.6		7.4	0.9	1		McNish	8.90269	54.0162	*	*	*	85.827	3.892	35.1601	128.177	*	15.6625	2.268	0.21
		0.9	3.2	1		1	1	1.9	1.85	3.2		3.2	0.85	0.65		RSA	5.0274	55.2166	1.0682	*	*	15.8844	16.3464	25.4254	25.2751	*	2.506	0.8064	12.264
		0.85	1.55	1.55			2.3	3.8	2.5	2.4		2.9	1.6
		0.6	0.85	0.9			0.55	3.3	1.65	3.3		2.4	1.55
		0.9	2.5	1.3			1.6	2.1	1.25	1.1		4	1.3
	Islands mean	0.8325	1.4475	1.0975	0.95	0.852941	1.53	2.8	1.5125	2.855	0.9125	3.785	1.2725	0.797059
		0.8	1.4	0.95	0.9	0.7	3	2.7	1.25	3.4	0.55	1.2	2.5	0.45
		0.85	0.7	1	0.7	0.85	3.5	3.5	1.7	3.3	0.65	2.6	1.1	0.4
		0.8	1.3	0.9	1.1	1.05	2.8	3.1	1.9	3	0.7	3	0.3	0.7
		0.95	1.6	1.2	1		0.3	0.6	2.4	3.4	0.6	2.7	2	1.3
		0.9	1.7	1.4			0.6	2.6	2.5	2.7	0.5	4.4	2.5	1
		0.55	0.65	1.1			1.8	2.9	1.8	2.6	0.8	2.9	0.45	0.55
		1.3	0.9	0.65			3.3	1.4	2	1.5	0.25	3.6	1.4	0.75
		0.8	0.8	0.75			2	3.3	0.7	2.6	0.75	4.1	1.3	0.6
		0.7	1.3	1			3.4	2.8	0.45	3.5	0.7	6.9	2.4	1.1
		0.75	1.05	0.8			0.5	2.4	0.55	3.4	0.8	4.9	1.2	0.6
		0.65	1.4	1.35			0.9	1.9	0.5	2.7		2.6	2	0.9
		1	2.9	1.5			0.25	3.4	1.6	3		3	2.6	0.8
		0.95	1.5	1			3	4.4	1.2	3.3		2.9	1.5	0.5
		1.1	0.95	0.8			2.2	3	0.6	3.3		2.5	1	1.4
		0.7	0.55	1.3			3.3	3.8	0.5	3.6		5.8	2.5	0.9
		0.95	1.7	1.1			3	3.4	1.7	1.4		1.7	1.3	0.8
		1	1.65	0.95			0.45	4	1.55	3.4		2.7	2.4	1
		0.8	2.4	1.2			0.6	0.8	0.7	2		2.1	0.9	0.5
		1.1	1.9	1.4			3.8	2.5	1.9	2.9		2.4	1.2	0.8
		0.9	1.75	1.2			2.7	3.4	2	3.7		5.2	1.4	0.75
	seamount	0.8775	1.405	1.0775	0.925	0.866667	2.07	2.795	1.375	2.935	0.63	3.36	1.5975	0.79
	overall	0.855128	1.42949	1.08974	0.95	0.852632	1.83333	2.78205	1.43205	2.88205	0.776471	3.58462	1.44359	0.801389

## Sheet: 3 Density, carbon
	Mass per Individual / g C	Pioneer sessile suspension	Climax sessile suspension	sedentary suspension	deposit crawlers	deposit soft burrowers	deposit hard burrowers	Grazers	sessile soft scavenger predators	sessile hard scavenger predators (coral)	moile soft scavenger predators	Moile hard scavenger predators	Arthropod scavenger predators	flexible generalists		Density (Ind / m2)	Pioneer sessile suspension	Climax sessile suspension	sedentary suspension	deposit crawlers	deposit soft burrowers	deposit hard burrowers	Grazers	sessile soft scavenger predators	sessile hard scavenger predators (coral)	moile soft scavenger predators	Moile hard scavenger predators	Arthropod scavenger predators	flexible generalists	Total shells (Inorg C) Ind per m2		Carbon / m2	Pioneer sessile suspension	Climax sessile suspension	sedentary suspension	deposit crawlers	deposit soft burrowers	deposit hard burrowers	Grazers	sessile soft scavenger predators	sessile hard scavenger predators (coral)	moile soft scavenger predators	Moile hard scavenger predators	Arthropod scavenger predators	flexible generalists	Total Inorg C mass per m2		Total living C (per SUCS area)	Total dead C (carbonate)
columns C-O are overall means(g C per Ind per FG) from Tab 2	mean C ind	0.855128	1.42949	1.08974	0.95	0.849737	1.83333	3.12308	1.43205	3.0641	0.776471	3.67179	1.44359	0.8			7	0	0	0	0	0	7	0	0	0	0	0	0	21			5.985	0	0	0	0	0	19.46	0	0	0	0	0	0	2.52		25.445	2.52
																	14	0	0	0	0	0	0	0	0	0	14	0	0	49			11.97	0	0	0	0	0	0	0	0	0	50.12	0	0	5.88		62.09	5.88
Columns R-AD are density of ind per functional group from Tab 1 (BT:CF)																	14	0	0	0	0	0	0	0	0	7	0	0	0	49			11.97	0	0	0	0	0	0	0	0	5.432	0	0	0	5.88		17.402	5.88
																	21	0	0	0	0	0	0	0	0	0	0	0	0	28			17.955	0	0	0	0	0	0	0	0	0	0	0	0	3.36		17.955	3.36
Columns AH-AT are carbon /m2 (derived by multiplying R2*C2, S2*D2 etc)																	35	14	0	0	0	0	0	0	100	0	7	0	0	91			29.925	20.006	0	0	0	0	0	0	288.2	0	25.06	0	0	10.92		363.191	10.92
																	35	21	0	0	0	0	14	0	63	0	14	7	0	56			29.925	30.009	0	0	0	0	38.92	0	181.566	0	50.12	10.08	0	6.72		340.62	6.72
Columns AW,AX and AY are totals																	28	35	0	0	0	0	0	7	98	0	21	0	0	56			23.94	50.015	0	0	0	0	0	10.01	282.436	0	75.18	0	0	6.72		441.581	6.72
																	126	70	0	0	0	0	7	0	42	0	7	0	0	28			107.73	100.03	0	0	0	0	19.46	0	121.044	0	25.06	0	0	3.36		373.324	3.36
																	42	35	0	0	0	0	0	0	100	0	7	0	0	42			35.91	50.015	0	0	0	0	0	0	288.2	0	25.06	0	0	5.04		399.185	5.04
																	56	28	0	0	0	0	7	7	35	0	7	0	0	28			47.88	40.012	0	0	0	0	19.46	10.01	100.87	0	25.06	0	0	3.36		243.292	3.36
																	14	14	0	0	0	0	0	0	100	0	0	0	0	70			11.97	20.006	0	0	0	0	0	0	288.2	0	0	0	0	8.4		320.176	8.4
																	77	21	0	0	0	0	0	28	7	0	7	0	0	56			65.835	30.009	0	0	0	0	0	40.04	20.174	0	25.06	0	0	6.72		181.118	6.72
																	91	245	0	0	0	0	0	7	100	0	7	0	7	0			77.805	350.105	0	0	0	0	0	10.01	288.2	0	25.06	0	5.6	0		751.18	0
																	28	14	0	0	0	0	0	0	100	0	0	0	0	21			23.94	20.006	0	0	0	0	0	0	288.2	0	0	0	0	2.52		332.146	2.52
																	35	21	0	0	0	0	14	0	100	0	0	0	0	35			29.925	30.009	0	0	0	0	38.92	0	288.2	0	0	0	0	4.2		387.054	4.2
																	42	56	0	0	0	7	7	7	21	0	7	0	0	42			35.91	80.024	0	0	0	12.81	19.46	10.01	60.522	0	25.06	0	0	5.04		243.796	5.04
																	35	28	0	0	0	0	0	0	7	0	14	0	0	49			29.925	40.012	0	0	0	0	0	0	20.174	0	50.12	0	0	5.88		140.231	5.88
																	28	21	0	0	0	0	0	14	70	0	7	0	0	35			23.94	30.009	0	0	0	0	0	20.02	201.74	0	25.06	0	0	4.2		300.769	4.2
																	21	21	0	0	0	0	0	14	42	0	7	0	0	21			17.955	30.009	0	0	0	0	0	20.02	121.044	0	25.06	0	0	2.52		214.088	2.52
																	7	7	0	0	0	7	0	0	7	0	0	0	0	21			5.985	10.003	0	0	0	12.81	0	0	20.174	0	0	0	0	2.52		48.972	2.52
																	14	14	0	0	0	0	0	0	35	0	0	0	0	21			11.97	20.006	0	0	0	0	0	0	100.87	0	0	0	0	2.52		132.846	2.52
																	7	7	0	0	0	7	14	0	100	0	14	21	0	28			5.985	10.003	0	0	0	12.81	38.92	0	288.2	0	50.12	30.24	0	3.36		436.278	3.36
																	7	0	0	0	0	0	0	0	63	0	0	7	0	28			5.985	0	0	0	0	0	0	0	181.566	0	0	10.08	0	3.36		197.631	3.36
																	7	14	0	0	0	0	21	14	70	0	7	0	0	21			5.985	20.006	0	0	0	0	58.38	20.02	201.74	0	25.06	0	0	2.52		331.191	2.52
																	7	0	0	0	0	14	0	7	100	0	0	7	0	21			5.985	0	0	0	0	25.62	0	10.01	288.2	0	0	10.08	0	2.52		339.895	2.52
																	14	7	0	0	0	0	7	7	100	0	0	21	0	28			11.97	10.003	0	0	0	0	19.46	10.01	288.2	0	0	30.24	0	3.36		369.883	3.36
																	21	21	0	0	0	0	0	0	100	0	7	0	0	77			17.955	30.009	0	0	0	0	0	0	288.2	0	25.06	0	0	9.24		361.224	9.24
																	0	7	0	0	0	7	7	7	21	0	0	0	0	14			0	10.003	0	0	0	12.81	19.46	10.01	60.522	0	0	0	0	1.68		112.805	1.68
																	7	7	0	0	0	0	14	0	35	0	0	0	0	63			5.985	10.003	0	0	0	0	38.92	0	100.87	0	0	0	0	7.56		155.778	7.56
																	7	7	0	0	0	0	7	0	56	0	0	7	0	21			5.985	10.003	0	0	0	0	19.46	0	161.392	0	0	10.08	0	2.52		206.92	2.52
																	14	14	0	0	0	7	0	0	100	0	14	0	0	21			11.97	20.006	0	0	0	12.81	0	0	288.2	0	50.12	0	0	2.52		383.106	2.52
																	28	21	0	0	0	0	7	0	100	0	0	0	0	35			23.94	30.009	0	0	0	0	19.46	0	288.2	0	0	0	0	4.2		361.609	4.2
																	0	0	0	0	0	0	0	7	100	0	7	0	0	0			0	0	0	0	0	0	0	10.01	288.2	0	25.06	0	0	0		323.27	0
																	0	21	0	0	0	7	0	7	70	0	0	0	0	21			0	30.009	0	0	0	12.81	0	10.01	201.74	0	0	0	0	2.52		254.569	2.52
																	7	28	0	0	0	0	0	7	98	0	7	0	0	14			5.985	40.012	0	0	0	0	0	10.01	282.436	0	25.06	0	0	1.68		363.503	1.68
																	14	14	0	0	0	7	0	7	56	0	14	0	0	14			11.97	20.006	0	0	0	12.81	0	10.01	161.392	0	50.12	0	0	1.68		266.308	1.68
																	7	21	0	0	0	0	0	0	196	0	0	0	0	28			5.985	30.009	0	0	0	0	0	0	564.872	0	0	0	0	3.36		600.866	3.36
																	14	21	0	0	0	0	0	14	98	0	21	7	0	98			11.97	30.009	0	0	0	0	0	20.02	282.436	0	75.18	10.08	0	11.76		429.695	11.76
																	0	7	0	0	0	7	0	0	49	0	21	7	0	35			0	10.003	0	0	0	12.81	0	0	141.218	0	75.18	10.08	0	4.2		249.291	4.2
																	0	7	0	0	0	7	0	0	14	0	14	7	0	35			0	10.003	0	0	0	12.81	0	0	40.348	0	50.12	10.08	0	4.2		123.361	4.2
																	0	0	0	0	0	7	0	14	77	0	0	0	0	21			0	0	0	0	0	12.81	0	20.02	221.914	0	0	0	0	2.52		254.744	2.52
																	7	14	0	0	0	14	0	0	21	0	0	0	0	35			5.985	20.006	0	0	0	25.62	0	0	60.522	0	0	0	0	4.2		112.133	4.2
																	7	35	0	0	0	7	0	7	91	0	0	0	0	91			5.985	50.015	0	0	0	12.81	0	10.01	262.262	0	0	0	0	10.92		341.082	10.92
																	14	14	0	0	0	7	0	0	100	0	21	0	0	112			11.97	20.006	0	0	0	12.81	0	0	288.2	0	75.18	0	0	13.44		408.166	13.44
																	49	42	0	0	0	0	0	35	91	0	7	0	0	98			41.895	60.018	0	0	0	0	0	50.05	262.262	0	25.06	0	0	11.76		439.285	11.76
																	28	21	0	0	0	0	0	7	100	0	21	0	0	77			23.94	30.009	0	0	0	0	0	10.01	288.2	0	75.18	0	0	9.24		427.339	9.24
																	28	14	0	0	0	28	0	0	98	0	21	0	0	70			23.94	20.006	0	0	0	51.24	0	0	282.436	0	75.18	0	0	8.4		452.802	8.4
																	14	35	0	0	0	14	0	14	100	0	7	0	0	35			11.97	50.015	0	0	0	25.62	0	20.02	288.2	0	25.06	0	0	4.2		420.885	4.2
																	14	21	0	0	0	7	0	0	100	0	14	0	0	42			11.97	30.009	0	0	0	12.81	0	0	288.2	0	50.12	0	0	5.04		393.109	5.04
																	0	21	0	0	0	0	0	0	100	0	7	0	0	21			0	30.009	0	0	0	0	0	0	288.2	0	25.06	0	0	2.52		343.269	2.52
																	49	35	0	0	0	0	0	14	100	0	0	0	0	98			41.895	50.015	0	0	0	0	0	20.02	288.2	0	0	0	0	11.76		400.13	11.76
																	175	21	0	0	0	0	0	7	100	0	0	0	0	371			149.625	30.009	0	0	0	0	0	10.01	288.2	0	0	0	0	44.52		477.844	44.52
																	21	0	0	0	0	0	0	14	0	0	0	7	0	35			17.955	0	0	0	0	0	0	20.02	0	0	0	10.08	0	4.2		48.055	4.2
																	21	14	0	0	0	0	0	7	100	0	0	0	0	28			17.955	20.006	0	0	0	0	0	10.01	288.2	0	0	0	0	3.36		336.171	3.36
																	77	0	0	0	0	0	7	35	100	0	0	0	0	28			65.835	0	0	0	0	0	19.46	50.05	288.2	0	0	0	0	3.36		423.545	3.36
																	7	0	0	0	0	0	0	7	0	0	0	0	0	189			5.985	0	0	0	0	0	0	10.01	0	0	0	0	0	22.68		15.995	22.68
																	14	0	0	0	0	0	0	14	0	0	0	0	0	98			11.97	0	0	0	0	0	0	20.02	0	0	0	0	0	11.76		31.99	11.76
																	14	0	0	0	0	0	0	7	0	0	0	0	0	28			11.97	0	0	0	0	0	0	10.01	0	0	0	0	0	3.36		21.98	3.36
																	0	0	0	0	0	0	0	0	0	0	0	0	0	28			0	0	0	0	0	0	0	0	0	0	0	0	0	3.36		0	3.36
																	0	0	0	0	0	0	0	0	0	0	0	0	0	21			0	0	0	0	0	0	0	0	0	0	0	0	0	2.52		0	2.52
																	7	0	0	0	0	0	7	0	0	0	0	0	0	154			5.985	0	0	0	0	0	19.46	0	0	0	0	0	0	18.48		25.445	18.48
																	0	0	0	0	0	0	7	7	0	0	0	0	0	63			0	0	0	0	0	0	19.46	10.01	0	0	0	0	0	7.56		29.47	7.56
																	14	0	0	0	0	0	0	14	21	0	0	0	0	133			11.97	0	0	0	0	0	0	20.02	60.522	0	0	0	0	15.96		92.512	15.96
																	7	14	0	0	0	0	0	0	100	0	0	0	0	35			5.985	20.006	0	0	0	0	0	0	288.2	0	0	0	0	4.2		314.191	4.2
																	28	35	0	0	0	0	7	0	100	0	0	0	0	49			23.94	50.015	0	0	0	0	19.46	0	288.2	0	0	0	0	5.88		381.615	5.88
																	49	14	0	0	0	0	0	0	100	0	0	0	0	42			41.895	20.006	0	0	0	0	0	0	288.2	0	0	0	0	5.04		350.101	5.04
																	28	14	0	0	0	0	0	7	100	0	0	0	0	35			23.94	20.006	0	0	0	0	0	10.01	288.2	0	0	0	0	4.2		342.156	4.2
																	56	35	0	0	0	0	0	7	100	0	0	0	0	0			47.88	50.015	0	0	0	0	0	10.01	288.2	0	0	0	0	0		396.105	0
																	7	0	0	0	0	0	0	0	0	0	0	0	0	63			5.985	0	0	0	0	0	0	0	0	0	0	0	0	7.56		5.985	7.56
																	7	21	0	0	0	0	0	14	77	0	0	0	0	7			5.985	30.009	0	0	0	0	0	20.02	221.914	0	0	0	0	0.84		277.928	0.84
																	14	0	0	0	0	0	0	21	0	0	0	0	0	21			11.97	0	0	0	0	0	0	30.03	0	0	0	0	0	2.52		42	2.52
																	42	84	0	0	0	0	0	70	91	0	0	0	0	0			35.91	120.036	0	0	0	0	0	100.1	262.262	0	0	0	0	0		518.308	0
																	7	0	0	0	0	0	0	0	28	0	0	0	0	28			5.985	0	0	0	0	0	0	0	80.696	0	0	0	0	3.36		86.681	3.36
																	14	7	0	0	0	0	0	14	14	0	0	0	0	14			11.97	10.003	0	0	0	0	0	20.02	40.348	0	0	0	0	1.68		82.341	1.68
																	0	28	0	0	0	0	0	0	21	0	14	0	0	56			0	40.012	0	0	0	0	0	0	60.522	0	50.12	0	0	6.72		150.654	6.72
																	14	28	0	0	0	0	0	7	35	0	0	0	0	21			11.97	40.012	0	0	0	0	0	10.01	100.87	0	0	0	0	2.52		162.862	2.52
																	0	21	0	0	0	0	0	14	21	0	0	0	0	42			0	30.009	0	0	0	0	0	20.02	60.522	0	0	0	0	5.04		110.551	5.04
																	7	14	0	0	0	0	7	28	84	0	0	0	0	63			5.985	20.006	0	0	0	0	19.46	40.04	242.088	0	0	0	0	7.56		327.579	7.56
																	7	28	0	0	0	0	0	49	100	0	0	0	0	7			5.985	40.012	0	0	0	0	0	70.07	288.2	0	0	0	0	0.84		404.267	0.84
																	14	14	0	0	0	0	0	42	84	0	7	0	0	28			11.97	20.006	0	0	0	0	0	60.06	242.088	0	25.06	0	0	3.36		359.184	3.36
																	0	14	0	0	0	0	0	14	77	0	0	0	0	42			0	20.006	0	0	0	0	0	20.02	221.914	0	0	0	0	5.04		261.94	5.04
																	42	63	0	0	0	0	0	28	100	0	0	0	0	0			35.91	90.027	0	0	0	0	0	40.04	288.2	0	0	0	0	0		454.177	0
																	21	49	0	0	0	0	0	0	100	0	0	0	0	7			17.955	70.021	0	0	0	0	0	0	288.2	0	0	0	0	0.84		376.176	0.84
																	0	7	0	0	0	0	0	21	35	0	0	0	0	35			0	10.003	0	0	0	0	0	30.03	100.87	0	0	0	0	4.2		140.903	4.2
																	7	14	0	0	0	0	0	14	35	0	0	0	0	42			5.985	20.006	0	0	0	0	0	20.02	100.87	0	0	0	0	5.04		146.881	5.04
																	0	14	0	0	0	0	0	7	0	0	7	0	0	350			0	20.006	0	0	0	0	0	10.01	0	0	25.06	0	0	42		55.076	42
																	0	7	0	0	0	0	0	7	0	0	0	0	0	350			0	10.003	0	0	0	0	0	10.01	0	0	0	0	0	42		20.013	42
																	63	21	0	0	0	0	0	7	14	0	0	0	0	140			53.865	30.009	0	0	0	0	0	10.01	40.348	0	0	0	0	16.8		134.232	16.8
																	56	28	0	0	0	0	0	7	70	0	0	0	0	210			47.88	40.012	0	0	0	0	0	10.01	201.74	0	0	0	0	25.2		299.642	25.2
																	28	28	0	0	0	0	0	0	84	0	0	0	0	70			23.94	40.012	0	0	0	0	0	0	242.088	0	0	0	0	8.4		306.04	8.4
																	42	35	0	0	0	0	0	14	0	0	0	0	0	77			35.91	50.015	0	0	0	0	0	20.02	0	0	0	0	0	9.24		105.945	9.24
																	21	0	0	0	0	0	0	7	28	0	0	0	0	140			17.955	0	0	0	0	0	0	10.01	80.696	0	0	0	0	16.8		108.661	16.8
																	0	0	0	0	0	0	0	0	0	0	0	0	0	350			0	0	0	0	0	0	0	0	0	0	0	0	0	42		0	42
																	7	0	0	0	0	0	0	0	0	0	0	0	0	371			5.985	0	0	0	0	0	0	0	0	0	0	0	0	44.52		5.985	44.52
																	21	14	0	0	0	0	0	0	7	0	0	0	0	294			17.955	20.006	0	0	0	0	0	0	20.174	0	0	0	0	35.28		58.135	35.28
																	14	0	0	0	0	0	0	0	0	0	0	0	0	308			11.97	0	0	0	0	0	0	0	0	0	0	0	0	36.96		11.97	36.96
																	0	0	0	0	0	0	0	0	0	0	0	0	0	287			0	0	0	0	0	0	0	0	0	0	0	0	0	34.44		0	34.44
																	28	14	0	0	0	0	0	14	56	0	0	0	0	14			23.94	20.006	0	0	0	0	0	20.02	161.392	0	0	0	0	1.68		225.358	1.68
																	0	0	0	0	0	0	0	0	0	0	0	0	0	21			0	0	0	0	0	0	0	0	0	0	0	0	0	2.52		0	2.52
																	7	28	0	0	0	0	0	28	28	0	0	0	0	63			5.985	40.012	0	0	0	0	0	40.04	80.696	0	0	0	0	7.56		166.733	7.56
																	28	21	0	0	0	0	0	7	28	0	0	0	0	28			23.94	30.009	0	0	0	0	0	10.01	80.696	0	0	0	0	3.36		144.655	3.36
																	7	0	0	0	0	0	0	0	0	0	0	0	0	49			5.985	0	0	0	0	0	0	0	0	0	0	0	0	5.88		5.985	5.88
																	21	7	0	0	0	0	0	21	0	0	0	0	0	35			17.955	10.003	0	0	0	0	0	30.03	0	0	0	0	0	4.2		57.988	4.2
																	21	21	0	0	0	0	0	28	63	0	14	0	0	182			17.955	30.009	0	0	0	0	0	40.04	181.566	0	50.12	0	0	21.84		319.69	21.84
																	0	0	0	0	0	0	0	0	0	0	0	0	0	14			0	0	0	0	0	0	0	0	0	0	0	0	0	1.68		0	1.68
																	0	0	0	0	0	0	0	0	0	0	0	0	0	7			0	0	0	0	0	0	0	0	0	0	0	0	0	0.84		0	0.84
																	14	0	0	0	0	0	0	14	7	0	0	0	0	21			11.97	0	0	0	0	0	0	20.02	20.174	0	0	0	0	2.52		52.164	2.52
																	21	7	0	0	0	0	0	0	21	0	0	0	0	28			17.955	10.003	0	0	0	0	0	0	60.522	0	0	0	0	3.36		88.48	3.36
																	49	42	0	0	0	0	14	14	63	0	0	0	0	56			41.895	60.018	0	0	0	0	38.92	20.02	181.566	0	0	0	0	6.72		342.419	6.72
																	14	28	0	0	0	0	0	7	7	0	7	0	0	28			11.97	40.012	0	0	0	0	0	10.01	20.174	0	25.06	0	0	3.36		107.226	3.36
																	35	70	0	0	0	0	0	35	84	0	0	0	0	35			29.925	100.03	0	0	0	0	0	50.05	242.088	0	0	0	0	4.2		422.093	4.2
																	56	63	0	0	0	0	0	0	14	0	0	0	0	49			47.88	90.027	0	0	0	0	0	0	40.348	0	0	0	0	5.88		178.255	5.88
																	63	42	0	0	0	0	0	21	56	0	0	0	0	35			53.865	60.018	0	0	0	0	0	30.03	161.392	0	0	0	0	4.2		305.305	4.2
																	28	147	0	0	0	0	0	14	21	0	0	0	0	49			23.94	210.063	0	0	0	0	0	20.02	60.522	0	0	0	0	5.88		314.545	5.88
																	35	112	0	0	0	0	0	21	28	0	0	0	0	28			29.925	160.048	0	0	0	0	0	30.03	80.696	0	0	0	0	3.36		300.699	3.36
																	35	42	0	0	0	0	0	0	70	0	0	0	0	0			29.925	60.018	0	0	0	0	0	0	201.74	0	0	0	0	0		291.683	0
																	42	70	0	0	0	0	0	28	21	0	7	0	0	63			35.91	100.03	0	0	0	0	0	40.04	60.522	0	25.06	0	0	7.56		261.562	7.56
																	28	147	0	0	0	0	0	49	70	0	0	0	0	21			23.94	210.063	0	0	0	0	0	70.07	201.74	0	0	0	0	2.52		505.813	2.52
																	0	7	21	0	0	0	0	70	100	0	0	7	105	280			0	10.003	22.89	0	0	0	0	100.1	288.2	0	0	10.08	84	33.6		431.273	33.6
																	0	0	0	0	0	0	0	84	100	0	0	0	28	287			0	0	0	0	0	0	0	120.12	288.2	0	0	0	22.4	34.44		408.32	34.44
																	0	28	14	0	0	0	7	7	100	0	0	0	35	280			0	40.012	15.26	0	0	0	19.46	10.01	288.2	0	0	0	28	33.6		372.942	33.6
																	0	0	0	0	0	0	0	28	7	0	0	0	70	308			0	0	0	0	0	0	0	40.04	20.174	0	0	0	56	36.96		60.214	36.96
																	0	7	28	0	0	0	0	7	100	0	0	7	7	280			0	10.003	30.52	0	0	0	0	10.01	288.2	0	0	10.08	5.6	33.6		348.813	33.6
																	0	0	0	0	0	0	0	14	21	0	0	0	0	287			0	0	0	0	0	0	0	20.02	60.522	0	0	0	0	34.44		80.542	34.44
																	0	0	0	0	0	0	7	7	0	0	0	7	0	308			0	0	0	0	0	0	19.46	10.01	0	0	0	10.08	0	36.96		39.55	36.96
																	0	0	0	0	0	0	0	7	63	0	0	7	0	224			0	0	0	0	0	0	0	10.01	181.566	0	0	10.08	0	26.88		201.656	26.88
																	0	28	0	0	0	0	0	7	35	0	0	7	0	280			0	40.012	0	0	0	0	0	10.01	100.87	0	0	10.08	0	33.6		160.972	33.6
																	0	7	0	0	0	0	0	7	42	0	0	14	0	280			0	10.003	0	0	0	0	0	10.01	121.044	0	0	20.16	0	33.6		161.217	33.6
																	0	21	0	0	0	0	0	14	100	0	0	0	0	224			0	30.009	0	0	0	0	0	20.02	288.2	0	0	0	0	26.88		338.229	26.88
																	0	0	0	0	0	0	7	0	100	0	0	0	0	231			0	0	0	0	0	0	19.46	0	288.2	0	0	0	0	27.72		307.66	27.72
																	7	0	0	0	0	0	0	35	0	0	0	7	0	245			5.985	0	0	0	0	0	0	50.05	0	0	0	10.08	0	29.4		66.115	29.4
																	0	7	0	0	0	0	7	0	35	0	0	0	0	217			0	10.003	0	0	0	0	19.46	0	100.87	0	0	0	0	26.04		130.333	26.04
																	7	14	0	0	0	0	7	63	63	0	0	7	0	217			5.985	20.006	0	0	0	0	19.46	90.09	181.566	0	0	10.08	0	26.04		327.187	26.04
																	0	0	0	0	0	0	7	21	0	0	0	49	0	7			0	0	0	0	0	0	19.46	30.03	0	0	0	70.56	0	0.84		120.05	0.84
																	0	0	0	0	7	0	0	0	0	0	0	0	0	14			0	0	0	0	5.971	0	0	0	0	0	0	0	0	1.68		5.971	1.68
																	0	0	0	0	0	0	0	0	0	0	0	7	0	98			0	0	0	0	0	0	0	0	0	0	0	10.08	0	11.76		10.08	11.76
																	0	0	0	0	0	0	0	0	0	0	0	7	0	14			0	0	0	0	0	0	0	0	0	0	0	10.08	0	1.68		10.08	1.68
																	0	0	0	0	0	0	0	7	7	0	0	0	0	14			0	0	0	0	0	0	0	10.01	20.174	0	0	0	0	1.68		30.184	1.68
																	0	0	0	0	0	0	7	0	0	0	0	0	0	21			0	0	0	0	0	0	19.46	0	0	0	0	0	0	2.52		19.46	2.52
																	0	0	0	0	7	0	0	0	0	0	0	7	0	28			0	0	0	0	5.971	0	0	0	0	0	0	10.08	0	3.36		16.051	3.36
																	0	0	0	0	7	0	0	0	0	0	0	0	0	28			0	0	0	0	5.971	0	0	0	0	0	0	0	0	3.36		5.971	3.36
																	0	0	0	0	0	0	0	7	0	0	0	0	0	21			0	0	0	0	0	0	0	10.01	0	0	0	0	0	2.52		10.01	2.52
																	0	7	0	0	0	0	7	0	0	0	0	0	0	14			0	10.003	0	0	0	0	19.46	0	0	0	0	0	0	1.68		29.463	1.68
																	0	7	0	0	0	0	0	0	0	0	0	0	0	35			0	10.003	0	0	0	0	0	0	0	0	0	0	0	4.2		10.003	4.2
																	7	14	0	0	0	0	0	0	0	0	0	0	0	42			5.985	20.006	0	0	0	0	0	0	0	0	0	0	0	5.04		25.991	5.04
																	0	0	0	0	7	0	0	0	0	0	0	0	0	42			0	0	0	0	5.971	0	0	0	0	0	0	0	0	5.04		5.971	5.04
																	0	0	0	0	0	0	0	0	0	0	7	7	0	28			0	0	0	0	0	0	0	0	0	0	25.06	10.08	0	3.36		35.14	3.36
																	0	7	0	0	0	0	0	0	0	0	0	0	0	42			0	10.003	0	0	0	0	0	0	0	0	0	0	0	5.04		10.003	5.04
																	0	7	0	0	0	0	7	0	0	0	0	0	0	189			0	10.003	0	0	0	0	19.46	0	0	0	0	0	0	22.68		29.463	22.68
																	0	7	0	0	0	0	0	7	0	0	0	0	0	63			0	10.003	0	0	0	0	0	10.01	0	0	0	0	0	7.56		20.013	7.56
																	0	0	0	0	0	0	0	0	0	0	0	7	0	14			0	0	0	0	0	0	0	0	0	0	0	10.08	0	1.68		10.08	1.68
																	0	0	0	0	0	0	0	0	0	0	0	49	0	14			0	0	0	0	0	0	0	0	0	0	0	70.56	0	1.68		70.56	1.68
																	0	7	0	0	0	0	0	0	0	0	0	0	0	14			0	10.003	0	0	0	0	0	0	0	0	0	0	0	1.68		10.003	1.68
																	0	0	0	0	0	0	7	0	21	0	0	0	0	14			0	0	0	0	0	0	19.46	0	60.522	0	0	0	0	1.68		79.982	1.68
																	14	0	0	0	0	0	7	0	100	0	0	7	0	28			11.97	0	0	0	0	0	19.46	0	288.2	0	0	10.08	0	3.36		329.71	3.36
																	7	0	0	0	0	0	14	0	35	0	0	0	0	63			5.985	0	0	0	0	0	38.92	0	100.87	0	0	0	0	7.56		145.775	7.56
																	0	0	0	0	0	0	0	0	7	0	0	0	0	21			0	0	0	0	0	0	0	0	20.174	0	0	0	0	2.52		20.174	2.52
																	14	0	0	0	0	0	0	7	100	0	0	0	0	84			11.97	0	0	0	0	0	0	10.01	288.2	0	0	0	0	10.08		310.18	10.08
																	14	7	0	0	0	0	0	0	100	0	0	0	0	42			11.97	10.003	0	0	0	0	0	0	288.2	0	0	0	0	5.04		310.173	5.04
																	21	14	0	0	0	0	21	0	100	0	0	0	0	63			17.955	20.006	0	0	0	0	58.38	0	288.2	0	0	0	0	7.56		384.541	7.56
																	21	0	0	0	0	0	0	0	100	0	7	0	0	63			17.955	0	0	0	0	0	0	0	288.2	0	25.06	0	0	7.56		331.215	7.56
																	0	0	0	0	0	0	0	7	84	0	7	0	0	28			0	0	0	0	0	0	0	10.01	242.088	0	25.06	0	0	3.36		277.158	3.36
																	14	14	0	0	0	0	0	7	100	0	0	0	0	77			11.97	20.006	0	0	0	0	0	10.01	288.2	0	0	0	0	9.24		330.186	9.24
																	7	7	0	0	0	0	0	7	42	0	7	0	0	14			5.985	10.003	0	0	0	0	0	10.01	121.044	0	25.06	0	0	1.68		172.102	1.68
																	0	0	0	0	0	0	14	7	70	0	0	0	0	49			0	0	0	0	0	0	38.92	10.01	201.74	0	0	0	0	5.88		250.67	5.88
																	0	0	0	0	0	0	7	14	0	0	0	0	0	434			0	0	0	0	0	0	19.46	20.02	0	0	0	0	0	52.08		39.48	52.08
																	0	35	0	0	0	0	0	0	0	0	0	0	0	441			0	50.015	0	0	0	0	0	0	0	0	0	0	0	52.92		50.015	52.92
																	0	0	0	0	0	0	0	7	0	0	0	0	0	420			0	0	0	0	0	0	0	10.01	0	0	0	0	0	50.4		10.01	50.4
																	0	0	0	0	0	0	0	7	0	0	0	0	0	182			0	0	0	0	0	0	0	10.01	0	0	0	0	0	21.84		10.01	21.84
																	0	0	0	0	0	0	0	7	0	0	0	0	0	154			0	0	0	0	0	0	0	10.01	0	0	0	0	0	18.48		10.01	18.48
																	0	0	0	0	0	0	0	0	0	0	0	0	0	147			0	0	0	0	0	0	0	0	0	0	0	0	0	17.64		0	17.64
																	0	0	0	0	0	0	0	7	0	0	0	0	0	154			0	0	0	0	0	0	0	10.01	0	0	0	0	0	18.48		10.01	18.48
																	0	0	0	0	0	0	0	0	0	0	0	0	0	147			0	0	0	0	0	0	0	0	0	0	0	0	0	17.64		0	17.64
																	0	0	0	0	0	0	0	7	0	0	0	0	0	175			0	0	0	0	0	0	0	10.01	0	0	0	0	0	21		10.01	21
																	21	0	0	0	0	0	0	70	77	0	0	0	0	35			17.955	0	0	0	0	0	0	100.1	221.914	0	0	0	0	4.2		339.969	4.2
																	7	14	0	0	0	0	0	0	7	0	7	0	0	105			5.985	20.006	0	0	0	0	0	0	20.174	0	25.06	0	0	12.6		71.225	12.6
																	7	0	0	0	0	0	0	7	84	0	0	0	0	98			5.985	0	0	0	0	0	0	10.01	242.088	0	0	0	0	11.76		258.083	11.76
																	0	14	0	0	0	0	0	0	7	0	0	7	0	140			0	20.006	0	0	0	0	0	0	20.174	0	0	10.08	0	16.8		50.26	16.8
																	14	28	0	0	0	0	0	14	70	0	0	0	0	56			11.97	40.012	0	0	0	0	0	20.02	201.74	0	0	0	0	6.72		273.742	6.72
																	0	0	0	0	0	0	0	7	21	0	0	0	0	49			0	0	0	0	0	0	0	10.01	60.522	0	0	0	0	5.88		70.532	5.88
																	42	7	0	0	0	0	0	98	77	0	0	0	0	35			35.91	10.003	0	0	0	0	0	140.14	221.914	0	0	0	0	4.2		407.967	4.2
																	14	14	0	0	0	0	0	35	42	0	0	0	0	42			11.97	20.006	0	0	0	0	0	50.05	121.044	0	0	0	0	5.04		203.07	5.04
																	7	0	0	0	0	0	0	0	0	7	0	0	0	70			5.985	0	0	0	0	0	0	0	0	5.432	0	0	0	8.4		11.417	8.4
																	0	7	0	0	0	0	0	63	35	0	0	0	0	28			0	10.003	0	0	0	0	0	90.09	100.87	0	0	0	0	3.36		200.963	3.36
																	0	14	0	0	0	0	0	14	35	0	0	0	0	98			0	20.006	0	0	0	0	0	20.02	100.87	0	0	0	0	11.76		140.896	11.76
																	14	49	0	0	0	0	0	35	77	0	0	0	0	35			11.97	70.021	0	0	0	0	0	50.05	221.914	0	0	0	0	4.2		353.955	4.2
																	0	0	0	0	0	0	0	0	0	7	0	0	0	14			0	0	0	0	0	0	0	0	0	5.432	0	0	0	1.68		5.432	1.68
																	0	0	0	0	0	0	0	0	0	0	0	0	0	14			0	0	0	0	0	0	0	0	0	0	0	0	0	1.68		0	1.68
																	0	14	0	0	0	0	0	98	0	0	7	0	0	0			0	20.006	0	0	0	0	0	140.14	0	0	25.06	0	0	0		185.206	0
																	7	7	0	0	0	0	7	49	14	0	0	21	0	0			5.985	10.003	0	0	0	0	19.46	70.07	40.348	0	0	30.24	0	0		176.106	0
																	7	28	0	0	0	0	28	84	0	0	0	7	0	0			5.985	40.012	0	0	0	0	77.84	120.12	0	0	0	10.08	0	0		254.037	0
																	28	7	0	0	0	0	0	147	77	0	0	0	0	0			23.94	10.003	0	0	0	0	0	210.21	221.914	0	0	0	0	0		466.067	0
																	42	42	0	0	0	0	28	133	7	0	0	0	0	0			35.91	60.018	0	0	0	0	77.84	190.19	20.174	0	0	0	0	0		384.132	0
																	35	14	0	0	0	0	35	189	0	0	0	0	0	0			29.925	20.006	0	0	0	0	97.3	270.27	0	0	0	0	0	0		417.501	0
																	21	21	0	0	0	0	14	91	0	0	0	7	0	0			17.955	30.009	0	0	0	0	38.92	130.13	0	0	0	10.08	0	0		227.094	0
																	7	42	0	0	0	0	14	245	0	0	0	14	0	0			5.985	60.018	0	0	0	0	38.92	350.35	0	0	0	20.16	0	0		475.433	0
																	21	105	0	0	0	7	35	42	0	0	0	0	0	0			17.955	150.045	0	0	0	12.81	97.3	60.06	0	0	0	0	0	0		338.17	0
																	0	84	0	0	0	0	0	126	0	0	0	0	0	0			0	120.036	0	0	0	0	0	180.18	0	0	0	0	0	0		300.216	0
																	0	105	0	0	0	14	0	49	7	0	0	0	0	0			0	150.045	0	0	0	25.62	0	70.07	20.174	0	0	0	0	0		265.909	0
																	0	35	0	0	0	0	35	70	0	0	0	7	0	0			0	50.015	0	0	0	0	97.3	100.1	0	0	0	10.08	0	0		257.495	0
																	0	21	0	0	0	0	0	119	0	0	7	0	0	0			0	30.009	0	0	0	0	0	170.17	0	0	25.06	0	0	0		225.239	0
																	0	91	0	0	0	0	0	49	7	0	0	0	0	0			0	130.039	0	0	0	0	0	70.07	20.174	0	0	0	0	0		220.283	0
																	0	21	0	0	0	0	0	70	14	0	0	0	0	0			0	30.009	0	0	0	0	0	100.1	40.348	0	0	0	0	0		170.457	0
																	0	98	0	0	0	0	7	84	7	0	7	0	0	0			0	140.042	0	0	0	0	19.46	120.12	20.174	0	25.06	0	0	0		324.856	0
																	0	56	0	0	0	0	0	84	0	0	0	0	0	0			0	80.024	0	0	0	0	0	120.12	0	0	0	0	0	0		200.144	0
																	0	21	0	0	0	0	0	126	7	0	7	0	0	0			0	30.009	0	0	0	0	0	180.18	20.174	0	25.06	0	0	0		255.423	0
																	0	21	0	0	0	0	0	63	0	0	0	0	0	0			0	30.009	0	0	0	0	0	90.09	0	0	0	0	0	0		120.099	0
																	0	0	0	0	0	0	0	21	91	0	0	0	0	0			0	0	0	0	0	0	0	30.03	262.262	0	0	0	0	0		292.292	0
																	0	0	0	0	0	0	0	0	42	0	0	0	0	0			0	0	0	0	0	0	0	0	121.044	0	0	0	0	0		121.044	0
																	0	7	0	0	0	0	0	7	84	0	0	0	0	0			0	10.003	0	0	0	0	0	10.01	242.088	0	0	0	0	0		262.101	0
																	0	0	0	0	0	0	7	0	49	0	0	0	0	0			0	0	0	0	0	0	19.46	0	141.218	0	0	0	0	0		160.678	0
																	0	0	0	0	0	0	0	7	49	0	0	0	0	0			0	0	0	0	0	0	0	10.01	141.218	0	0	0	0	0		151.228	0
																	0	0	0	0	0	0	7	14	49	0	7	0	0	0			0	0	0	0	0	0	19.46	20.02	141.218	0	25.06	0	0	0		205.758	0
																	0	0	0	0	0	0	0	14	49	0	0	0	0	0			0	0	0	0	0	0	0	20.02	141.218	0	0	0	0	0		161.238	0
																	0	0	0	0	0	0	0	7	112	0	0	0	0	0			0	0	0	0	0	0	0	10.01	322.784	0	0	0	0	0		332.794	0
																	0	0	0	0	0	0	0	0	14	0	0	0	0	0			0	0	0	0	0	0	0	0	40.348	0	0	0	0	0		40.348	0
																	0	0	0	0	0	0	0	7	28	0	0	0	0	0			0	0	0	0	0	0	0	10.01	80.696	0	0	0	0	0		90.706	0
																	0	0	0	0	0	0	0	0	49	0	0	0	0	0			0	0	0	0	0	0	0	0	141.218	0	0	0	0	0		141.218	0
																	0	0	0	0	0	0	0	0	91	0	0	0	0	0			0	0	0	0	0	0	0	0	262.262	0	0	0	0	0		262.262	0
																	0	0	0	0	0	0	0	0	0	0	0	7	0	0			0	0	0	0	0	0	0	0	0	0	0	10.08	0	0		10.08	0
																	0	0	0	0	0	0	0	0	70	0	0	0	0	0			0	0	0	0	0	0	0	0	201.74	0	0	0	0	0		201.74	0
																	0	0	0	0	0	0	0	0	21	0	0	0	0	0			0	0	0	0	0	0	0	0	60.522	0	0	0	0	0		60.522	0
																	0	0	0	0	0	0	0	0	56	0	21	0	0	0			0	0	0	0	0	0	0	0	161.392	0	75.18	0	0	0		236.572	0
																	0	7	0	0	0	0	0	0	21	0	0	0	0	0			0	10.003	0	0	0	0	0	0	60.522	0	0	0	0	0		70.525	0
																	0	0	0	0	0	0	0	0	0	0	7	0	0	0			0	0	0	0	0	0	0	0	0	0	25.06	0	0	0		25.06	0
																	0	0	0	0	0	0	0	0	7	0	0	0	0	0			0	0	0	0	0	0	0	0	20.174	0	0	0	0	0		20.174	0
																	0	0	0	0	0	0	0	0	7	0	0	0	0	0			0	0	0	0	0	0	0	0	20.174	0	0	0	0	0		20.174	0
																	0	0	0	0	0	0	0	0	7	0	14	0	0	0			0	0	0	0	0	0	0	0	20.174	0	50.12	0	0	0		70.294	0
																	0	0	0	0	0	0	0	0	7	0	7	0	0	0			0	0	0	0	0	0	0	0	20.174	0	25.06	0	0	0		45.234	0
																	0	0	0	0	0	0	0	35	35	0	0	0	0	0			0	0	0	0	0	0	0	50.05	100.87	0	0	0	0	0		150.92	0
																	0	0	0	0	0	0	0	0	0	0	0	0	0	0			0	0	0	0	0	0	0	0	0	0	0	0	0	0		0	0
																	0	0	0	0	0	0	0	0	0	0	0	0	0	0			0	0	0	0	0	0	0	0	0	0	0	0	0	0		0	0
																	0	0	0	0	0	0	0	0	49	0	0	0	0	0			0	0	0	0	0	0	0	0	141.218	0	0	0	0	0		141.218	0
																	0	0	0	0	0	0	0	14	7	0	0	0	0	7			0	0	0	0	0	0	0	20.02	20.174	0	0	0	0	0.84		40.194	0.84
																	0	0	0	0	0	0	0	0	0	0	0	0	0	28			0	0	0	0	0	0	0	0	0	0	0	0	0	3.36		0	3.36
																	0	0	0	0	0	0	0	0	0	0	0	0	0	35			0	0	0	0	0	0	0	0	0	0	0	0	0	4.2		0	4.2
																	0	7	0	0	0	0	0	0	35	0	0	0	0	0			0	10.003	0	0	0	0	0	0	100.87	0	0	0	0	0		110.873	0
																	0	0	0	0	0	0	0	0	63	0	14	0	0	0			0	0	0	0	0	0	0	0	181.566	0	50.12	0	0	0		231.686	0
																	0	0	0	0	0	0	0	0	161	0	0	0	0	0			0	0	0	0	0	0	0	0	464.002	0	0	0	0	0		464.002	0
																	0	0	0	0	0	0	0	0	7	0	0	0	0	0			0	0	0	0	0	0	0	0	20.174	0	0	0	0	0		20.174	0
																	0	0	0	0	0	0	0	0	0	0	0	0	0	0			0	0	0	0	0	0	0	0	0	0	0	0	0	0		0	0
																	0	0	0	0	0	0	56	0	21	0	0	7	0	0			0	0	0	0	0	0	155.68	0	60.522	0	0	10.08	0	0		226.282	0
																	0	35	0	0	0	0	7	56	0	0	0	0	7	0			0	50.015	0	0	0	0	19.46	80.08	0	0	0	0	5.6	0		149.555	0
																	0	7	0	0	0	0	0	21	14	0	0	0	21	0			0	10.003	0	0	0	0	0	30.03	40.348	0	0	0	16.8	0		80.381	0
																	0	0	0	0	0	0	0	7	0	0	0	0	0	7			0	0	0	0	0	0	0	10.01	0	0	0	0	0	0.84		10.01	0.84
																	0	0	0	0	0	0	0	0	0	0	0	0	0	7			0	0	0	0	0	0	0	0	0	0	0	0	0	0.84		0	0.84
																	0	77	0	0	0	0	0	7	7	0	0	0	7	0			0	110.033	0	0	0	0	0	10.01	20.174	0	0	0	5.6	0		140.217	0
																	0	14	0	0	0	0	0	7	0	0	0	0	7	0			0	20.006	0	0	0	0	0	10.01	0	0	0	0	5.6	0		30.016	0
																	0	0	0	0	0	0	0	14	0	0	0	0	0	0			0	0	0	0	0	0	0	20.02	0	0	0	0	0	0		20.02	0
																	0	0	0	0	0	0	0	14	7	0	7	0	7	0			0	0	0	0	0	0	0	20.02	20.174	0	25.06	0	5.6	0		65.254	0
																	0	0	0	0	0	0	0	14	7	0	7	0	7	0			0	0	0	0	0	0	0	20.02	20.174	0	25.06	0	5.6	0		65.254	0
																	0	14	0	0	0	0	0	56	28	0	0	0	21	0			0	20.006	0	0	0	0	0	80.08	80.696	0	0	0	16.8	0		180.782	0
																	0	7	0	0	0	0	0	14	0	0	0	0	0	0			0	10.003	0	0	0	0	0	20.02	0	0	0	0	0	0		30.023	0
																	0	56	0	0	0	0	0	21	7	0	0	0	21	0			0	80.024	0	0	0	0	0	30.03	20.174	0	0	0	16.8	0		130.228	0
																	7	7	0	0	0	0	0	35	0	0	0	0	0	0			5.985	10.003	0	0	0	0	0	50.05	0	0	0	0	0	0		66.038	0
																	0	21	0	0	0	0	0	28	7	0	0	0	14	0			0	30.009	0	0	0	0	0	40.04	20.174	0	0	0	11.2	0		90.223	0
																	0	28	0	0	0	0	0	35	0	0	0	0	14	0			0	40.012	0	0	0	0	0	50.05	0	0	0	0	11.2	0		90.062	0
																	0	28	0	0	0	0	0	42	0	0	0	0	7	0			0	40.012	0	0	0	0	0	60.06	0	0	0	0	5.6	0		100.072	0
																	0	0	0	0	0	0	0	14	0	0	0	0	7	0			0	0	0	0	0	0	0	20.02	0	0	0	0	5.6	0		20.02	0
																	0	14	0	0	0	0	0	105	0	0	0	0	42	0			0	20.006	0	0	0	0	0	150.15	0	0	0	0	33.6	0		170.156	0
																	0	49	0	0	0	0	0	126	0	0	0	0	28	0			0	70.021	0	0	0	0	0	180.18	0	0	0	0	22.4	0		250.201	0
																	0	21	0	0	0	21	0	98	14	0	7	0	7	35			0	30.009	0	0	0	38.43	0	140.14	40.348	0	25.06	0	5.6	4.2		273.987	4.2
																	0	7	0	0	0	0	0	35	7	0	0	0	14	28			0	10.003	0	0	0	0	0	50.05	20.174	0	0	0	11.2	3.36		80.227	3.36
																	0	21	0	0	0	7	0	161	49	0	7	0	0	0			0	30.009	0	0	0	12.81	0	230.23	141.218	0	25.06	0	0	0		439.327	0
																	0	7	0	0	0	0	0	84	0	0	0	7	0	140			0	10.003	0	0	0	0	0	120.12	0	0	0	10.08	0	16.8		140.203	16.8
																	0	0	0	0	0	7	7	63	0	0	0	0	7	0			0	0	0	0	0	12.81	19.46	90.09	0	0	0	0	5.6	0		122.36	0
																	0	0	0	0	0	7	0	63	0	0	0	0	0	7			0	0	0	0	0	12.81	0	90.09	0	0	0	0	0	0.84		102.9	0.84
																	7	7	0	0	0	7	0	133	7	0	0	0	21	21			5.985	10.003	0	0	0	12.81	0	190.19	20.174	0	0	0	16.8	2.52		239.162	2.52
																	0	35	0	0	0	21	28	119	0	0	0	0	28	21			0	50.015	0	0	0	38.43	77.84	170.17	0	0	0	0	22.4	2.52		336.455	2.52
																	0	0	0	0	0	14	0	56	0	0	0	0	14	14			0	0	0	0	0	25.62	0	80.08	0	0	0	0	11.2	1.68		105.7	1.68
																	0	0	0	0	0	0	0	35	0	0	0	0	14	0			0	0	0	0	0	0	0	50.05	0	0	0	0	11.2	0		50.05	0
																	0	0	0	0	0	0	0	42	0	0	0	7	14	7			0	0	0	0	0	0	0	60.06	0	0	0	10.08	11.2	0.84		70.14	0.84
																	0	7	0	0	0	7	7	98	14	0	0	0	14	154			0	10.003	0	0	0	12.81	19.46	140.14	40.348	0	0	0	11.2	18.48		222.761	18.48
																	0	0	0	0	0	14	0	0	0	0	0	0	7	0			0	0	0	0	0	25.62	0	0	0	0	0	0	5.6	0		25.62	0
																	7	7	0	0	0	21	0	119	0	0	0	0	7	161			5.985	10.003	0	0	0	38.43	0	170.17	0	0	0	0	5.6	19.32		224.588	19.32
																	0	0	0	0	0	0	0	105	0	0	0	0	21	161			0	0	0	0	0	0	0	150.15	0	0	0	0	16.8	19.32		150.15	19.32
																	0	0	0	0	0	0	0	56	0	0	0	0	7	14			0	0	0	0	0	0	0	80.08	0	0	0	0	5.6	1.68		80.08	1.68
																	0	0	0	0	0	0	0	42	0	0	0	0	28	7			0	0	0	0	0	0	0	60.06	0	0	0	0	22.4	0.84		60.06	0.84
																	0	21	0	0	0	21	0	84	0	0	0	7	0	0			0	30.009	0	0	0	38.43	0	120.12	0	0	0	10.08	0	0		198.639	0
																	0	7	0	0	0	14	0	7	0	0	7	0	0	168			0	10.003	0	0	0	25.62	0	10.01	0	0	25.06	0	0	20.16		70.693	20.16
																	0	0	0	0	0	0	0	21	100	0	7	21	28	21			0	0	0	0	0	0	0	30.03	288.2	0	25.06	30.24	22.4	2.52		373.53	2.52
																	0	49	0	0	0	14	7	7	0	0	0	0	28	7			0	70.021	0	0	0	25.62	19.46	10.01	0	0	0	0	22.4	0.84		125.111	0.84
																	7	35	0	0	0	35	14	7	0	0	0	0	42	0			5.985	50.015	0	0	0	64.05	38.92	10.01	0	0	0	0	33.6	0		168.98	0
																	0	35	0	0	0	14	0	35	49	0	0	0	14	14			0	50.015	0	0	0	25.62	0	50.05	141.218	0	0	0	11.2	1.68		266.903	1.68
																	0	14	0	0	0	0	0	0	0	0	0	0	7	0			0	20.006	0	0	0	0	0	0	0	0	0	0	5.6	0		20.006	0
																	42	35	0	0	0	0	0	49	100	0	0	0	21	14			35.91	50.015	0	0	0	0	0	70.07	288.2	0	0	0	16.8	1.68		444.195	1.68
																	0	0	0	0	0	7	0	0	0	0	0	0	14	14			0	0	0	0	0	12.81	0	0	0	0	0	0	11.2	1.68		12.81	1.68
																	0	0	0	0	0	7	7	0	0	0	0	0	0	14			0	0	0	0	0	12.81	19.46	0	0	0	0	0	0	1.68		32.27	1.68
																	0	14	0	0	0	7	0	91	7	0	0	0	21	14			0	20.006	0	0	0	12.81	0	130.13	20.174	0	0	0	16.8	1.68		183.12	1.68
																	0	0	0	0	0	0	0	0	0	0	0	0	21	7			0	0	0	0	0	0	0	0	0	0	0	0	16.8	0.84		0	0.84
																	0	7	0	0	0	0	0	14	0	0	0	0	21	14			0	10.003	0	0	0	0	0	20.02	0	0	0	0	16.8	1.68		30.023	1.68
																	7	7	0	0	0	0	0	77	7	0	0	0	42	7			5.985	10.003	0	0	0	0	0	110.11	20.174	0	0	0	33.6	0.84		146.272	0.84
																	14	0	0	0	0	0	0	21	0	0	0	0	28	7			11.97	0	0	0	0	0	0	30.03	0	0	0	0	22.4	0.84		42	0.84
																	7	7	0	0	0	7	14	35	0	0	7	0	49	21			5.985	10.003	0	0	0	12.81	38.92	50.05	0	0	25.06	0	39.2	2.52		142.828	2.52
																	0	0	0	0	0	0	0	7	0	0	0	0	14	7			0	0	0	0	0	0	0	10.01	0	0	0	0	11.2	0.84		10.01	0.84
																	49	28	0	0	0	0	14	182	100	0	0	0	7	14			41.895	40.012	0	0	0	0	38.92	260.26	288.2	0	0	0	5.6	1.68		669.287	1.68
																	0	0	0	0	0	0	0	21	0	0	0	0	28	14			0	0	0	0	0	0	0	30.03	0	0	0	0	22.4	1.68		30.03	1.68
																	7	28	0	0	0	0	7	210	35	0	7	0	42	14			5.985	40.012	0	0	0	0	19.46	300.3	100.87	0	25.06	0	33.6	1.68		491.687	1.68
																	42	35	0	7	0	0	0	77	84	0	0	0	0	21			35.91	50.015	0	6.65	0	0	0	110.11	242.088	0	0	0	0	2.52		444.773	2.52
																	0	0	0	0	0	7	0	7	0	0	0	0	14	21			0	0	0	0	0	12.81	0	10.01	0	0	0	0	11.2	2.52		22.82	2.52
																	0	7	0	0	0	14	0	56	0	0	0	0	14	7			0	10.003	0	0	0	25.62	0	80.08	0	0	0	0	11.2	0.84		115.703	0.84
																	0	7	0	0	0	0	7	98	0	0	0	0	7	21			0	10.003	0	0	0	0	19.46	140.14	0	0	0	0	5.6	2.52		169.603	2.52
																	0	0	0	0	0	0	0	133	14	0	0	0	21	14			0	0	0	0	0	0	0	190.19	40.348	0	0	0	16.8	1.68		230.538	1.68
																	0	21	0	0	0	0	0	77	0	0	0	0	21	7			0	30.009	0	0	0	0	0	110.11	0	0	0	0	16.8	0.84		140.119	0.84
																	0	14	0	0	0	0	0	168	0	0	0	0	42	14			0	20.006	0	0	0	0	0	240.24	0	0	0	0	33.6	1.68		260.246	1.68
																	0	28	0	0	0	7	0	98	0	0	0	0	35	21			0	40.012	0	0	0	12.81	0	140.14	0	0	0	0	28	2.52		192.962	2.52
																	14	14	0	0	0	0	0	91	0	0	0	0	14	14			11.97	20.006	0	0	0	0	0	130.13	0	0	0	0	11.2	1.68		162.106	1.68
																	0	35	0	0	0	7	0	182	0	0	0	0	14	14			0	50.015	0	0	0	12.81	0	260.26	0	0	0	0	11.2	1.68		323.085	1.68
																	0	14	0	0	0	0	7	98	14	0	0	0	35	14			0	20.006	0	0	0	0	19.46	140.14	40.348	0	0	0	28	1.68		219.954	1.68
																	0	28	0	0	0	7	0	84	0	0	0	0	49	14			0	40.012	0	0	0	12.81	0	120.12	0	0	0	0	39.2	1.68		172.942	1.68
																	0	28	0	0	0	7	7	77	14	0	0	0	28	14			0	40.012	0	0	0	12.81	19.46	110.11	40.348	0	0	0	22.4	1.68		222.74	1.68
																	7	28	0	0	0	14	0	112	100	0	0	0	14	14			5.985	40.012	0	0	0	25.62	0	160.16	288.2	0	0	0	11.2	1.68		519.977	1.68
																	0	21	0	0	0	21	0	49	0	0	0	0	21	28			0	30.009	0	0	0	38.43	0	70.07	0	0	0	0	16.8	3.36		138.509	3.36
																	0	21	0	0	0	7	0	42	0	0	0	0	28	7			0	30.009	0	0	0	12.81	0	60.06	0	0	0	0	22.4	0.84		102.879	0.84
																	14	21	0	0	0	21	0	35	0	0	0	0	0	7			11.97	30.009	0	0	0	38.43	0	50.05	0	0	0	0	0	0.84		130.459	0.84
																	0	28	0	0	0	7	7	56	98	0	0	0	7	14			0	40.012	0	0	0	12.81	19.46	80.08	282.436	0	0	0	5.6	1.68		434.798	1.68
																	0	21	0	0	0	14	0	42	21	0	0	0	7	14			0	30.009	0	0	0	25.62	0	60.06	60.522	0	0	0	5.6	1.68		176.211	1.68
																	0	21	0	0	0	0	7	77	7	0	7	7	7	7			0	30.009	0	0	0	0	19.46	110.11	20.174	0	25.06	10.08	5.6	0.84		214.893	0.84
																	0	14	0	0	0	7	0	63	0	0	7	0	28	14			0	20.006	0	0	0	12.81	0	90.09	0	0	25.06	0	22.4	1.68		147.966	1.68
																	0	21	0	0	0	7	0	28	7	0	0	0	7	0			0	30.009	0	0	0	12.81	0	40.04	20.174	0	0	0	5.6	0		103.033	0
																	0	21	0	0	0	0	0	28	7	0	0	7	7	7			0	30.009	0	0	0	0	0	40.04	20.174	0	0	10.08	5.6	0.84		100.303	0.84
																	0	0	0	0	0	0	0	161	0	0	0	0	21	7			0	0	0	0	0	0	0	230.23	0	0	0	0	16.8	0.84		230.23	0.84
																	0	63	0	0	0	7	0	196	28	0	0	0	28	7			0	90.027	0	0	0	12.81	0	280.28	80.696	0	0	0	22.4	0.84		463.813	0.84
																	0	28	0	0	0	0	0	119	7	0	0	0	35	14			0	40.012	0	0	0	0	0	170.17	20.174	0	0	0	28	1.68		230.356	1.68
																	0	21	0	0	0	7	0	245	0	0	0	0	21	7			0	30.009	0	0	0	12.81	0	350.35	0	0	0	0	16.8	0.84		393.169	0.84
																	0	14	0	0	0	14	0	133	21	0	0	0	35	7			0	20.006	0	0	0	25.62	0	190.19	60.522	0	0	0	28	0.84		296.338	0.84
																	0	21	0	0	0	7	7	168	7	0	0	0	35	7			0	30.009	0	0	0	12.81	19.46	240.24	20.174	0	0	0	28	0.84		322.693	0.84
																	0	35	0	0	0	7	7	189	0	0	0	7	28	0			0	50.015	0	0	0	12.81	19.46	270.27	0	0	0	10.08	22.4	0		362.635	0
																	0	35	0	0	0	0	0	175	0	0	0	0	49	14			0	50.015	0	0	0	0	0	250.25	0	0	0	0	39.2	1.68		300.265	1.68
																	0	42	0	0	0	7	14	231	7	0	0	7	70	7			0	60.018	0	0	0	12.81	38.92	330.33	20.174	0	0	10.08	56	0.84		472.332	0.84
																	0	28	0	0	0	21	0	315	0	0	0	7	56	14			0	40.012	0	0	0	38.43	0	450.45	0	0	0	10.08	44.8	1.68		538.972	1.68
																	0	35	0	0	0	21	0	336	0	0	0	0	77	14			0	50.015	0	0	0	38.43	0	480.48	0	0	0	0	61.6	1.68		568.925	1.68
																	7	49	0	0	0	21	0	336	0	0	0	0	56	14			5.985	70.021	0	0	0	38.43	0	480.48	0	0	0	0	44.8	1.68		594.916	1.68
																	7	119	0	0	0	21	0	413	7	0	0	14	49	7			5.985	170.051	0	0	0	38.43	0	590.59	20.174	0	0	20.16	39.2	0.84		845.39	0.84
																	0	28	0	0	0	7	0	469	0	0	0	0	42	14			0	40.012	0	0	0	12.81	0	670.67	0	0	0	0	33.6	1.68		723.492	1.68
																	14	105	0	0	0	28	0	245	0	0	0	7	56	14			11.97	150.045	0	0	0	51.24	0	350.35	0	0	0	10.08	44.8	1.68		573.685	1.68
																	0	70	0	0	0	14	7	231	7	0	7	7	42	42			0	100.03	0	0	0	25.62	19.46	330.33	20.174	0	25.06	10.08	33.6	5.04		530.754	5.04
																	0	91	0	0	0	14	0	308	0	0	0	7	49	21			0	130.039	0	0	0	25.62	0	440.44	0	0	0	10.08	39.2	2.52		606.179	2.52
																	7	0	0	0	0	14	0	119	7	0	0	0	28	21			5.985	0	0	0	0	25.62	0	170.17	20.174	0	0	0	22.4	2.52		221.949	2.52
																	0	70	0	0	0	14	7	427	0	0	7	0	56	14			0	100.03	0	0	0	25.62	19.46	610.61	0	0	25.06	0	44.8	1.68		780.78	1.68
																	21	63	0	0	0	14	7	315	7	0	0	0	28	14			17.955	90.027	0	0	0	25.62	19.46	450.45	20.174	0	0	0	22.4	1.68		623.686	1.68
																	105	133	0	0	0	7	0	84	42	14	0	21	7	70			89.775	190.057	0	0	0	12.81	0	120.12	121.044	10.864	0	30.24	5.6	8.4		574.91	8.4
																	21	28	0	0	0	7	7	49	100	0	0	7	28	28			17.955	40.012	0	0	0	12.81	19.46	70.07	288.2	0	0	10.08	22.4	3.36		458.587	3.36
																	14	35	0	0	0	7	0	14	100	0	7	0	7	35			11.97	50.015	0	0	0	12.81	0	20.02	288.2	0	25.06	0	5.6	4.2		408.075	4.2
																	35	91	0	0	0	0	7	49	100	70	0	0	7	21			29.925	130.039	0	0	0	0	19.46	70.07	288.2	54.32	0	0	5.6	2.52		592.014	2.52
																	0	28	0	0	0	14	0	21	100	0	0	0	21	42			0	40.012	0	0	0	25.62	0	30.03	288.2	0	0	0	16.8	5.04		383.862	5.04
																	0	28	0	7	0	0	0	0	100	0	0	0	7	63			0	40.012	0	6.65	0	0	0	0	288.2	0	0	0	5.6	7.56		334.862	7.56
																	0	21	0	0	0	0	14	133	7	0	0	0	7	14			0	30.009	0	0	0	0	38.92	190.19	20.174	0	0	0	5.6	1.68		279.293	1.68
																	28	49	0	0	0	21	14	112	100	0	0	0	0	56			23.94	70.021	0	0	0	38.43	38.92	160.16	288.2	0	0	0	0	6.72		619.671	6.72
																	0	56	0	0	0	7	14	49	100	7	0	0	7	77			0	80.024	0	0	0	12.81	38.92	70.07	288.2	5.432	0	0	5.6	9.24		495.456	9.24
																	0	35	0	0	0	0	7	182	77	0	0	0	14	35			0	50.015	0	0	0	0	19.46	260.26	221.914	0	0	0	11.2	4.2		551.649	4.2
																	7	63	0	0	0	21	42	175	35	0	0	0	0	21			5.985	90.027	0	0	0	38.43	116.76	250.25	100.87	0	0	0	0	2.52		602.322	2.52
																	0	28	0	0	0	7	7	63	100	0	0	0	49	14			0	40.012	0	0	0	12.81	19.46	90.09	288.2	0	0	0	39.2	1.68		450.572	1.68
																	7	21	0	0	0	0	0	70	0	7	0	0	7	14			5.985	30.009	0	0	0	0	0	100.1	0	5.432	0	0	5.6	1.68		141.526	1.68
																	14	21	0	0	0	7	7	84	21	0	0	0	21	21			11.97	30.009	0	0	0	12.81	19.46	120.12	60.522	0	0	0	16.8	2.52		254.891	2.52
																	0	35	0	0	0	7	0	98	7	0	0	0	21	7			0	50.015	0	0	0	12.81	0	140.14	20.174	0	0	0	16.8	0.84		223.139	0.84
																	0	14	0	0	0	7	0	21	7	0	0	0	42	14			0	20.006	0	0	0	12.81	0	30.03	20.174	0	0	0	33.6	1.68		83.02	1.68
																	0	42	0	0	0	0	0	35	28	0	0	0	119	7			0	60.018	0	0	0	0	0	50.05	80.696	0	0	0	95.2	0.84		190.764	0.84
																	0	28	0	0	0	7	0	28	0	0	0	0	28	14			0	40.012	0	0	0	12.81	0	40.04	0	0	0	0	22.4	1.68		92.862	1.68
																	0	28	0	0	0	14	0	49	0	0	0	0	63	14			0	40.012	0	0	0	25.62	0	70.07	0	0	0	0	50.4	1.68		135.702	1.68
																	14	28	0	0	0	14	14	35	28	0	7	0	63	14			11.97	40.012	0	0	0	25.62	38.92	50.05	80.696	0	25.06	0	50.4	1.68		272.328	1.68
																	0	21	0	0	0	0	0	126	21	0	0	0	28	0			0	30.009	0	0	0	0	0	180.18	60.522	0	0	0	22.4	0		270.711	0
																	14	35	0	0	0	7	7	21	7	0	0	7	28	21			11.97	50.015	0	0	0	12.81	19.46	30.03	20.174	0	0	10.08	22.4	2.52		154.539	2.52
																	0	14	0	0	0	0	0	14	21	0	0	14	28	0			0	20.006	0	0	0	0	0	20.02	60.522	0	0	20.16	22.4	0		120.708	0
																	0	42	0	0	0	0	7	42	63	0	0	21	49	35			0	60.018	0	0	0	0	19.46	60.06	181.566	0	0	30.24	39.2	4.2		351.344	4.2
																	0	28	0	0	0	0	28	175	14	0	0	14	35	28			0	40.012	0	0	0	0	77.84	250.25	40.348	0	0	20.16	28	3.36		428.61	3.36
																	0	28	14	0	0	0	28	154	7	0	0	0	49	21			0	40.012	15.26	0	0	0	77.84	220.22	20.174	0	0	0	39.2	2.52		373.506	2.52
																	7	42	21	0	0	0	7	154	0	0	0	0	42	7			5.985	60.018	22.89	0	0	0	19.46	220.22	0	0	0	0	33.6	0.84		328.573	0.84
																	7	14	0	0	0	0	14	42	0	0	0	7	21	7			5.985	20.006	0	0	0	0	38.92	60.06	0	0	0	10.08	16.8	0.84		135.051	0.84
																	0	14	0	0	0	14	0	7	0	0	0	0	42	14			0	20.006	0	0	0	25.62	0	10.01	0	0	0	0	33.6	1.68		55.636	1.68
																	7	14	0	0	0	0	7	49	0	0	0	0	7	0			5.985	20.006	0	0	0	0	19.46	70.07	0	0	0	0	5.6	0		115.521	0
																	0	21	0	0	0	7	0	49	0	0	0	0	21	7			0	30.009	0	0	0	12.81	0	70.07	0	0	0	0	16.8	0.84		112.889	0.84
																	7	14	0	0	0	0	0	91	0	0	0	0	14	7			5.985	20.006	0	0	0	0	0	130.13	0	0	0	0	11.2	0.84		156.121	0.84
																	0	28	0	0	0	7	0	91	7	0	0	0	28	0			0	40.012	0	0	0	12.81	0	130.13	20.174	0	0	0	22.4	0		203.126	0
																	7	28	0	0	0	7	7	126	0	0	0	0	21	7			5.985	40.012	0	0	0	12.81	19.46	180.18	0	0	0	0	16.8	0.84		258.447	0.84
																	0	42	0	0	0	0	28	63	7	0	0	0	21	14			0	60.018	0	0	0	0	77.84	90.09	20.174	0	0	0	16.8	1.68		248.122	1.68
																	0	28	0	0	0	14	0	98	100	0	0	0	14	49			0	40.012	0	0	0	25.62	0	140.14	288.2	0	0	0	11.2	5.88		493.972	5.88
																	0	63	7	0	0	0	21	70	56	0	0	0	14	21			0	90.027	7.63	0	0	0	58.38	100.1	161.392	0	0	0	11.2	2.52		417.529	2.52
																	0	49	0	0	0	0	0	70	7	0	0	0	42	7			0	70.021	0	0	0	0	0	100.1	20.174	0	0	0	33.6	0.84		190.295	0.84
																	0	28	0	0	0	0	7	49	0	14	0	0	7	14			0	40.012	0	0	0	0	19.46	70.07	0	10.864	0	0	5.6	1.68		140.406	1.68
																	14	84	0	0	0	0	28	35	0	0	0	0	28	0			11.97	120.036	0	0	0	0	77.84	50.05	0	0	0	0	22.4	0		259.896	0
																	0	35	0	0	0	0	7	7	0	0	0	0	28	14			0	50.015	0	0	0	0	19.46	10.01	0	0	0	0	22.4	1.68		79.485	1.68
																	7	21	0	0	0	0	0	91	0	0	0	0	28	21			5.985	30.009	0	0	0	0	0	130.13	0	0	0	0	22.4	2.52		166.124	2.52
																	0	84	0	0	0	7	14	98	0	0	0	0	49	14			0	120.036	0	0	0	12.81	38.92	140.14	0	0	0	0	39.2	1.68		311.906	1.68
																	0	63	0	0	0	0	14	175	14	0	0	0	0	7			0	90.027	0	0	0	0	38.92	250.25	40.348	0	0	0	0	0.84		419.545	0.84
																	14	70	0	0	0	0	7	175	21	0	0	7	14	21			11.97	100.03	0	0	0	0	19.46	250.25	60.522	0	0	10.08	11.2	2.52		452.312	2.52
																	7	49	0	0	0	0	7	175	14	0	0	0	35	0			5.985	70.021	0	0	0	0	19.46	250.25	40.348	0	0	0	28	0		386.064	0
																	35	84	7	7	0	0	0	161	0	0	0	0	14	7			29.925	120.036	7.63	6.65	0	0	0	230.23	0	0	0	0	11.2	0.84		394.471	0.84
																	0	49	0	0	0	7	7	56	0	0	0	0	14	0			0	70.021	0	0	0	12.81	19.46	80.08	0	0	0	0	11.2	0		182.371	0
																	0	63	0	0	0	0	0	119	0	0	0	0	7	0			0	90.027	0	0	0	0	0	170.17	0	0	0	0	5.6	0		260.197	0
																	7	35	0	0	0	0	7	112	0	0	0	7	7	0			5.985	50.015	0	0	0	0	19.46	160.16	0	0	0	10.08	5.6	0		245.7	0
																	0	49	0	0	0	0	0	84	7	0	0	0	0	7			0	70.021	0	0	0	0	0	120.12	20.174	0	0	0	0	0.84		210.315	0.84
																	0	56	0	0	0	0	0	112	0	0	0	0	28	0			0	80.024	0	0	0	0	0	160.16	0	0	0	0	22.4	0		240.184	0
																	0	70	0	0	0	0	0	175	0	0	0	0	21	0			0	100.03	0	0	0	0	0	250.25	0	0	0	0	16.8	0		350.28	0
																	0	63	0	0	0	0	0	84	0	0	0	0	0	0			0	90.027	0	0	0	0	0	120.12	0	0	0	0	0	0		210.147	0
																	0	21	0	0	0	0	0	63	0	0	0	0	14	0			0	30.009	0	0	0	0	0	90.09	0	0	0	0	11.2	0		120.099	0
																	0	63	0	0	0	0	0	175	0	0	0	0	14	0			0	90.027	0	0	0	0	0	250.25	0	0	0	0	11.2	0		340.277	0
																	0	70	0	0	0	0	0	105	0	0	0	0	49	7			0	100.03	0	0	0	0	0	150.15	0	0	0	0	39.2	0.84		250.18	0.84
																	0	112	0	0	0	7	0	259	0	0	0	0	21	0			0	160.048	0	0	0	12.81	0	370.37	0	0	0	0	16.8	0		543.228	0
																	7	126	0	0	0	7	0	119	0	0	0	0	21	7			5.985	180.054	0	0	0	12.81	0	170.17	0	0	0	0	16.8	0.84		369.019	0.84
																	7	70	0	0	0	0	14	119	0	0	0	0	14	7			5.985	100.03	0	0	0	0	38.92	170.17	0	0	0	0	11.2	0.84		315.105	0.84
																	0	56	0	0	0	0	0	322	7	0	7	0	49	0			0	80.024	0	0	0	0	0	460.46	20.174	0	25.06	0	39.2	0		585.718	0
																	7	77	0	0	0	0	0	77	0	0	0	0	28	14			5.985	110.033	0	0	0	0	0	110.11	0	0	0	0	22.4	1.68		226.128	1.68
																	0	98	0	0	0	0	14	91	0	0	7	0	14	0			0	140.042	0	0	0	0	38.92	130.13	0	0	25.06	0	11.2	0		334.152	0
																	0	98	0	0	0	0	0	154	0	7	0	0	14	14			0	140.042	0	0	0	0	0	220.22	0	5.432	0	0	11.2	1.68		365.694	1.68
																	14	182	0	0	0	0	7	210	0	0	0	0	21	7			11.97	260.078	0	0	0	0	19.46	300.3	0	0	0	0	16.8	0.84		591.808	0.84
																	14	196	0	0	0	28	0	182	0	0	7	0	14	28			11.97	280.084	0	0	0	51.24	0	260.26	0	0	25.06	0	11.2	3.36		628.614	3.36
																	21	266	0	0	0	0	0	140	42	0	14	0	0	14			17.955	380.114	0	0	0	0	0	200.2	121.044	0	50.12	0	0	1.68		769.433	1.68
																	21	105	0	0	0	0	0	133	0	0	0	0	42	14			17.955	150.045	0	0	0	0	0	190.19	0	0	0	0	33.6	1.68		358.19	1.68
																	21	175	0	0	0	7	7	133	0	0	0	0	7	0			17.955	250.075	0	0	0	12.81	19.46	190.19	0	0	0	0	5.6	0		490.49	0
																	7	112	0	0	0	14	7	133	0	0	7	0	0	7			5.985	160.048	0	0	0	25.62	19.46	190.19	0	0	25.06	0	0	0.84		426.363	0.84
																	14	49	0	0	0	0	7	154	0	0	7	0	14	21			11.97	70.021	0	0	0	0	19.46	220.22	0	0	25.06	0	11.2	2.52		346.731	2.52
																	14	77	0	0	0	0	7	119	7	0	0	0	28	7			11.97	110.033	0	0	0	0	19.46	170.17	20.174	0	0	0	22.4	0.84		331.807	0.84
																	0	91	0	0	0	0	7	70	0	7	0	0	0	14			0	130.039	0	0	0	0	19.46	100.1	0	5.432	0	0	0	1.68		255.031	1.68
																	7	63	0	0	0	7	14	98	0	0	0	0	14	7			5.985	90.027	0	0	0	12.81	38.92	140.14	0	0	0	0	11.2	0.84		287.882	0.84
																	14	77	0	0	0	14	28	182	7	0	0	0	0	0			11.97	110.033	0	0	0	25.62	77.84	260.26	20.174	0	0	0	0	0		505.897	0
																	0	112	0	0	0	0	7	259	0	0	7	0	28	14			0	160.048	0	0	0	0	19.46	370.37	0	0	25.06	0	22.4	1.68		574.938	1.68
																	0	91	0	0	0	7	21	91	0	0	0	0	21	0			0	130.039	0	0	0	12.81	58.38	130.13	0	0	0	0	16.8	0		331.359	0
																	0	175	0	0	0	7	7	168	0	0	0	0	21	14			0	250.075	0	0	0	12.81	19.46	240.24	0	0	0	0	16.8	1.68		522.585	1.68
																	7	91	0	0	0	7	7	126	0	0	7	0	14	14			5.985	130.039	0	0	0	12.81	19.46	180.18	0	0	25.06	0	11.2	1.68		373.534	1.68
																	7	140	0	0	0	0	0	84	0	0	7	0	14	7			5.985	200.06	0	0	0	0	0	120.12	0	0	25.06	0	11.2	0.84		351.225	0.84
																	0	224	0	0	0	7	14	161	0	0	0	0	14	7			0	320.096	0	0	0	12.81	38.92	230.23	0	0	0	0	11.2	0.84		602.056	0.84
																	7	91	0	0	0	7	21	42	0	0	0	0	0	0			5.985	130.039	0	0	0	12.81	58.38	60.06	0	0	0	0	0	0		267.274	0
																	0	91	0	0	0	0	0	49	7	7	0	7	14	21			0	130.039	0	0	0	0	0	70.07	20.174	5.432	0	10.08	11.2	2.52		235.795	2.52
																	0	77	0	0	0	0	7	77	14	0	0	7	14	14			0	110.033	0	0	0	0	19.46	110.11	40.348	0	0	10.08	11.2	1.68		290.031	1.68
																	7	70	0	0	0	14	0	21	14	0	0	0	21	0			5.985	100.03	0	0	0	25.62	0	30.03	40.348	0	0	0	16.8	0		202.013	0
																	7	56	0	0	0	7	7	28	0	0	0	0	7	7			5.985	80.024	0	0	0	12.81	19.46	40.04	0	0	0	0	5.6	0.84		158.319	0.84
																	14	175	0	0	0	7	14	21	7	7	7	0	7	7			11.97	250.075	0	0	0	12.81	38.92	30.03	20.174	5.432	25.06	0	5.6	0.84		394.471	0.84
																	21	119	0	0	0	21	0	28	7	0	7	0	0	28			17.955	170.051	0	0	0	38.43	0	40.04	20.174	0	25.06	0	0	3.36		311.71	3.36
																	0	35	0	0	0	7	14	63	7	0	0	0	7	7			0	50.015	0	0	0	12.81	38.92	90.09	20.174	0	0	0	5.6	0.84		212.009	0.84
																	7	84	0	0	0	7	14	49	0	7	0	7	7	7			5.985	120.036	0	0	0	12.81	38.92	70.07	0	5.432	0	10.08	5.6	0.84		263.333	0.84
																	0	91	0	0	0	14	21	49	0	0	0	0	7	7			0	130.039	0	0	0	25.62	58.38	70.07	0	0	0	0	5.6	0.84		284.109	0.84
																	0	161	0	0	0	0	14	49	21	0	0	0	14	7			0	230.069	0	0	0	0	38.92	70.07	60.522	0	0	0	11.2	0.84		399.581	0.84
																	0	112	0	0	0	0	14	63	7	0	0	0	0	7			0	160.048	0	0	0	0	38.92	90.09	20.174	0	0	0	0	0.84		309.232	0.84
																	0	70	0	0	0	0	7	49	7	7	0	0	7	7			0	100.03	0	0	0	0	19.46	70.07	20.174	5.432	0	0	5.6	0.84		215.166	0.84
																	0	70	0	0	0	0	14	28	0	0	0	0	0	7			0	100.03	0	0	0	0	38.92	40.04	0	0	0	0	0	0.84		178.99	0.84
																	0	77	0	0	0	0	7	28	7	0	0	7	14	0			0	110.033	0	0	0	0	19.46	40.04	20.174	0	0	10.08	11.2	0		199.787	0
																	0	98	0	0	0	0	14	49	0	0	0	0	7	0			0	140.042	0	0	0	0	38.92	70.07	0	0	0	0	5.6	0		249.032	0
																	21	119	0	0	0	7	7	77	21	0	0	0	21	7			17.955	170.051	0	0	0	12.81	19.46	110.11	60.522	0	0	0	16.8	0.84		390.908	0.84
																	49	147	0	0	0	0	0	42	100	7	0	7	7	14			41.895	210.063	0	0	0	0	0	60.06	288.2	5.432	0	10.08	5.6	1.68		615.73	1.68
																	0	105	0	0	0	0	7	35	7	0	0	0	0	7			0	150.045	0	0	0	0	19.46	50.05	20.174	0	0	0	0	0.84		239.729	0.84
																	0	70	0	0	0	7	14	28	28	0	0	0	21	14			0	100.03	0	0	0	12.81	38.92	40.04	80.696	0	0	0	16.8	1.68		272.496	1.68
																	7	70	0	0	0	0	0	56	0	0	0	0	7	7			5.985	100.03	0	0	0	0	0	80.08	0	0	0	0	5.6	0.84		186.095	0.84
																	14	91	0	0	0	0	7	140	84	0	0	0	49	7			11.97	130.039	0	0	0	0	19.46	200.2	242.088	0	0	0	39.2	0.84		603.757	0.84
																	7	63	0	0	0	0	0	42	14	0	0	0	7	0			5.985	90.027	0	0	0	0	0	60.06	40.348	0	0	0	5.6	0		196.42	0
																	7	49	0	0	0	0	0	42	7	0	0	0	28	0			5.985	70.021	0	0	0	0	0	60.06	20.174	0	0	0	22.4	0		156.24	0
																	7	35	0	0	0	7	0	84	0	7	0	0	21	14			5.985	50.015	0	0	0	12.81	0	120.12	0	5.432	0	0	16.8	1.68		194.362	1.68
																	0	14	0	0	0	0	0	42	0	0	7	0	35	0			0	20.006	0	0	0	0	0	60.06	0	0	25.06	0	28	0		105.126	0
																	0	84	0	0	0	0	0	42	21	0	0	0	28	7			0	120.036	0	0	0	0	0	60.06	60.522	0	0	0	22.4	0.84		240.618	0.84
																	14	70	0	0	0	0	0	119	35	0	0	0	28	0			11.97	100.03	0	0	0	0	0	170.17	100.87	0	0	0	22.4	0		383.04	0
																	0	147	0	0	0	7	0	217	14	0	0	0	21	7			0	210.063	0	0	0	12.81	0	310.31	40.348	0	0	0	16.8	0.84		573.531	0.84
																	35	105	0	0	0	14	14	203	14	0	7	7	42	28			29.925	150.045	0	0	0	25.62	38.92	290.29	40.348	0	25.06	10.08	33.6	3.36		610.288	3.36
																	0	112	0	0	0	7	7	105	0	7	7	0	28	7			0	160.048	0	0	0	12.81	19.46	150.15	0	5.432	25.06	0	22.4	0.84		372.96	0.84
																	0	63	0	0	0	7	0	140	7	0	0	0	70	7			0	90.027	0	0	0	12.81	0	200.2	20.174	0	0	0	56	0.84		323.211	0.84
																	0	70	0	0	0	0	105	119	0	0	14	0	49	0			0	100.03	0	0	0	0	291.9	170.17	0	0	50.12	0	39.2	0		612.22	0
																	21	105	0	0	0	7	14	189	0	0	0	0	49	7			17.955	150.045	0	0	0	12.81	38.92	270.27	0	0	0	0	39.2	0.84		490	0.84
																	7	84	0	0	0	0	0	105	0	0	0	0	63	7			5.985	120.036	0	0	0	0	0	150.15	0	0	0	0	50.4	0.84		276.171	0.84
																	0	56	0	0	0	7	0	161	0	0	0	0	49	7			0	80.024	0	0	0	12.81	0	230.23	0	0	0	0	39.2	0.84		323.064	0.84
																	7	56	0	0	0	0	0	154	0	0	0	0	35	7			5.985	80.024	0	0	0	0	0	220.22	0	0	0	0	28	0.84		306.229	0.84
																	14	112	0	0	0	0	21	245	7	0	0	0	63	0			11.97	160.048	0	0	0	0	58.38	350.35	20.174	0	0	0	50.4	0		600.922	0
																	21	140	0	0	0	0	0	217	7	0	0	0	21	0			17.955	200.06	0	0	0	0	0	310.31	20.174	0	0	0	16.8	0		548.499	0
																	7	154	0	0	0	0	0	119	14	0	0	0	28	14			5.985	220.066	0	0	0	0	0	170.17	40.348	0	0	0	22.4	1.68		436.569	1.68
																	0	98	0	0	0	0	0	203	7	0	7	0	84	7			0	140.042	0	0	0	0	0	290.29	20.174	0	25.06	0	67.2	0.84		475.566	0.84
																	28	133	0	0	0	0	14	70	100	0	0	0	14	35			23.94	190.057	0	0	0	0	38.92	100.1	288.2	0	0	0	11.2	4.2		641.217	4.2
																	0	56	0	0	0	28	7	28	56	0	0	0	49	42			0	80.024	0	0	0	51.24	19.46	40.04	161.392	0	0	0	39.2	5.04		352.156	5.04
																	7	21	0	0	0	0	0	49	14	7	0	0	35	14			5.985	30.009	0	0	0	0	0	70.07	40.348	5.432	0	0	28	1.68		151.844	1.68
																	0	14	0	0	0	7	7	56	7	0	0	0	7	21			0	20.006	0	0	0	12.81	19.46	80.08	20.174	0	0	0	5.6	2.52		152.53	2.52
																	14	35	0	0	0	7	7	56	7	0	7	0	7	7			11.97	50.015	0	0	0	12.81	19.46	80.08	20.174	0	25.06	0	5.6	0.84		219.569	0.84
																	7	28	0	0	0	0	0	42	0	0	7	0	7	7			5.985	40.012	0	0	0	0	0	60.06	0	0	25.06	0	5.6	0.84		131.117	0.84
																	0	14	0	0	0	7	0	35	7	0	0	0	0	21			0	20.006	0	0	0	12.81	0	50.05	20.174	0	0	0	0	2.52		103.04	2.52
																	0	21	0	0	0	7	14	14	0	0	0	0	21	14			0	30.009	0	0	0	12.81	38.92	20.02	0	0	0	0	16.8	1.68		101.759	1.68
																	7	28	0	0	0	0	7	42	7	0	0	0	7	14			5.985	40.012	0	0	0	0	19.46	60.06	20.174	0	0	0	5.6	1.68		145.691	1.68
																	0	28	0	0	0	7	0	35	0	0	0	0	7	35			0	40.012	0	0	0	12.81	0	50.05	0	0	0	0	5.6	4.2		102.872	4.2
																	0	35	7	0	0	14	0	63	7	0	0	0	14	7			0	50.015	7.63	0	0	25.62	0	90.09	20.174	0	0	0	11.2	0.84		193.529	0.84
																	0	49	0	0	0	0	7	175	7	0	0	7	7	21			0	70.021	0	0	0	0	19.46	250.25	20.174	0	0	10.08	5.6	2.52		369.985	2.52
																	0	42	0	0	0	14	0	28	7	0	0	0	21	7			0	60.018	0	0	0	25.62	0	40.04	20.174	0	0	0	16.8	0.84		145.852	0.84
																	0	14	0	0	0	7	0	217	14	0	0	0	35	14			0	20.006	0	0	0	12.81	0	310.31	40.348	0	0	0	28	1.68		383.474	1.68
																	0	35	0	0	0	0	7	182	14	0	0	0	28	21			0	50.015	0	0	0	0	19.46	260.26	40.348	0	0	0	22.4	2.52		370.083	2.52
																	0	21	0	0	0	21	0	714	35	0	0	0	14	7			0	30.009	0	0	0	38.43	0	1021.02	100.87	0	0	0	11.2	0.84		1190.33	0.84
																	0	28	0	0	0	14	14	385	7	0	0	0	0	7			0	40.012	0	0	0	25.62	38.92	550.55	20.174	0	0	0	0	0.84		675.276	0.84
																	7	56	0	0	0	14	0	70	0	0	0	0	14	14			5.985	80.024	0	0	0	25.62	0	100.1	0	0	0	0	11.2	1.68		211.729	1.68
																	0	42	0	0	0	7	14	175	0	0	0	0	21	0			0	60.018	0	0	0	12.81	38.92	250.25	0	0	0	0	16.8	0		361.998	0
																	7	35	0	0	0	0	14	175	7	0	0	0	0	28			5.985	50.015	0	0	0	0	38.92	250.25	20.174	0	0	0	0	3.36		365.344	3.36
																	0	56	0	0	0	0	7	28	14	0	0	0	7	28			0	80.024	0	0	0	0	19.46	40.04	40.348	0	0	0	5.6	3.36		179.872	3.36
																	21	133	0	0	0	7	7	49	84	0	0	0	0	28			17.955	190.057	0	0	0	12.81	19.46	70.07	242.088	0	0	0	0	3.36		552.44	3.36
																	0	35	0	0	0	0	0	14	28	0	7	0	7	7			0	50.015	0	0	0	0	0	20.02	80.696	0	25.06	0	5.6	0.84		175.791	0.84
																	0	84	0	0	0	7	14	56	35	0	0	0	7	21			0	120.036	0	0	0	12.81	38.92	80.08	100.87	0	0	0	5.6	2.52		352.716	2.52
																	0	63	0	0	0	7	14	21	21	0	0	0	0	14			0	90.027	0	0	0	12.81	38.92	30.03	60.522	0	0	0	0	1.68		232.309	1.68
																	0	49	0	0	0	14	21	56	14	0	0	0	0	7			0	70.021	0	0	0	25.62	58.38	80.08	40.348	0	0	0	0	0.84		274.449	0.84
																	0	105	0	0	0	7	21	42	21	0	0	0	0	14			0	150.045	0	0	0	12.81	58.38	60.06	60.522	0	0	0	0	1.68		341.817	1.68
																	7	35	0	0	0	0	7	14	0	0	7	0	0	14			5.985	50.015	0	0	0	0	19.46	20.02	0	0	25.06	0	0	1.68		120.54	1.68
																	7	42	0	0	0	0	14	21	21	0	0	7	0	0			5.985	60.018	0	0	0	0	38.92	30.03	60.522	0	0	10.08	0	0		205.555	0
																	0	28	0	0	0	7	14	14	0	0	7	0	14	0			0	40.012	0	0	0	12.81	38.92	20.02	0	0	25.06	0	11.2	0		136.822	0
																	7	91	0	0	0	7	21	35	0	0	7	0	7	0			5.985	130.039	0	0	0	12.81	58.38	50.05	0	0	25.06	0	5.6	0		282.324	0
																	0	56	0	0	0	0	7	35	0	0	0	0	21	21			0	80.024	0	0	0	0	19.46	50.05	0	0	0	0	16.8	2.52		149.534	2.52
																	7	49	0	0	0	14	14	7	21	0	0	0	21	28			5.985	70.021	0	0	0	25.62	38.92	10.01	60.522	0	0	0	16.8	3.36		211.078	3.36
																	56	266	0	0	0	0	7	63	100	0	21	0	7	14			47.88	380.114	0	0	0	0	19.46	90.09	288.2	0	75.18	0	5.6	1.68		900.924	1.68
																	0	98	0	0	0	7	21	14	100	0	0	0	0	28			0	140.042	0	0	0	12.81	58.38	20.02	288.2	0	0	0	0	3.36		519.452	3.36
																	0	91	0	0	0	7	7	56	100	0	7	0	0	14			0	130.039	0	0	0	12.81	19.46	80.08	288.2	0	25.06	0	0	1.68		555.649	1.68
																	21	70	0	0	0	7	14	49	100	7	0	0	35	28			17.955	100.03	0	0	0	12.81	38.92	70.07	288.2	5.432	0	0	28	3.36		533.417	3.36
																	0	28	0	0	0	0	7	21	21	0	0	0	7	14			0	40.012	0	0	0	0	19.46	30.03	60.522	0	0	0	5.6	1.68		150.024	1.68
																	0	14	0	0	0	0	21	21	14	0	7	0	7	7			0	20.006	0	0	0	0	58.38	30.03	40.348	0	25.06	0	5.6	0.84		173.824	0.84
																	0	112	0	0	0	0	14	42	28	0	7	0	14	14			0	160.048	0	0	0	0	38.92	60.06	80.696	0	25.06	0	11.2	1.68		364.784	1.68
																	0	21	0	0	0	7	49	0	0	0	0	7	28	322			0	30.009	0	0	0	12.81	136.22	0	0	0	0	10.08	22.4	38.64		189.119	38.64
																	0	28	0	0	0	0	7	0	0	0	0	0	7	322			0	40.012	0	0	0	0	19.46	0	0	0	0	0	5.6	38.64		59.472	38.64
																	0	0	0	0	0	7	7	14	0	0	0	0	7	322			0	0	0	0	0	12.81	19.46	20.02	0	0	0	0	5.6	38.64		52.29	38.64
																	7	28	0	0	0	7	56	0	0	0	0	7	35	322			5.985	40.012	0	0	0	12.81	155.68	0	0	0	0	10.08	28	38.64		224.567	38.64
																	0	0	0	0	0	0	7	0	0	0	0	0	14	91			0	0	0	0	0	0	19.46	0	0	0	0	0	11.2	10.92		19.46	10.92
																	0	0	0	0	0	0	0	0	0	0	0	0	7	91			0	0	0	0	0	0	0	0	0	0	0	0	5.6	10.92		0	10.92
																	0	14	0	0	0	0	14	98	0	0	0	0	14	0			0	20.006	0	0	0	0	38.92	140.14	0	0	0	0	11.2	0		199.066	0
																	7	0	0	0	0	7	7	42	0	0	0	7	0	91			5.985	0	0	0	0	12.81	19.46	60.06	0	0	0	10.08	0	10.92		108.395	10.92
																	14	7	0	0	0	7	0	119	0	0	0	0	0	91			11.97	10.003	0	0	0	12.81	0	170.17	0	0	0	0	0	10.92		204.953	10.92
																	7	0	0	0	0	0	14	0	0	0	0	0	0	91			5.985	0	0	0	0	0	38.92	0	0	0	0	0	0	10.92		44.905	10.92
																	0	0	0	0	0	7	14	14	0	0	0	0	0	91			0	0	0	0	0	12.81	38.92	20.02	0	0	0	0	0	10.92		71.75	10.92
																	7	7	0	0	0	0	28	0	0	0	0	7	0	91			5.985	10.003	0	0	0	0	77.84	0	0	0	0	10.08	0	10.92		103.908	10.92
																	0	21	0	0	0	0	70	0	0	0	0	0	0	322			0	30.009	0	0	0	0	194.6	0	0	0	0	0	0	38.64		224.609	38.64
																	0	21	0	0	0	7	84	0	0	0	0	7	0	322			0	30.009	0	0	0	12.81	233.52	0	0	0	0	10.08	0	38.64		286.419	38.64
																	0	7	0	0	0	7	84	7	0	0	0	0	0	329			0	10.003	0	0	0	12.81	233.52	10.01	0	0	0	0	0	39.48		266.343	39.48
																	0	7	0	0	0	0	56	0	0	0	0	0	0	343			0	10.003	0	0	0	0	155.68	0	0	0	0	0	0	41.16		165.683	41.16
																	0	0	0	0	0	7	35	0	0	0	0	0	0	329			0	0	0	0	0	12.81	97.3	0	0	0	0	0	0	39.48		110.11	39.48
																	0	21	0	0	0	0	238	7	0	0	0	0	7	525			0	30.009	0	0	0	0	661.64	10.01	0	0	0	0	5.6	63		701.659	63
																	0	21	0	0	0	0	238	0	0	0	0	0	21	490			0	30.009	0	0	0	0	661.64	0	0	0	0	0	16.8	58.8		691.649	58.8
																	0	42	0	0	0	0	126	0	0	0	0	0	42	490			0	60.018	0	0	0	0	350.28	0	0	0	0	0	33.6	58.8		410.298	58.8
																	0	14	0	0	0	0	7	0	0	0	0	0	14	420			0	20.006	0	0	0	0	19.46	0	0	0	0	0	11.2	50.4		39.466	50.4
																	0	7	0	0	0	0	7	0	0	0	0	0	14	490			0	10.003	0	0	0	0	19.46	0	0	0	0	0	11.2	58.8		29.463	58.8
																	0	0	0	0	0	0	7	0	0	0	0	0	7	490			0	0	0	0	0	0	19.46	0	0	0	0	0	5.6	58.8		19.46	58.8
																	0	0	0	0	0	0	35	0	0	0	0	7	7	490			0	0	0	0	0	0	97.3	0	0	0	0	10.08	5.6	58.8		107.38	58.8
																	0	7	0	0	0	0	49	0	0	0	0	0	7	490			0	10.003	0	0	0	0	136.22	0	0	0	0	0	5.6	58.8		146.223	58.8
																	0	0	0	0	0	0	14	0	0	0	0	0	14	490			0	0	0	0	0	0	38.92	0	0	0	0	0	11.2	58.8		38.92	58.8
																	0	7	0	0	0	0	84	0	0	0	0	0	0	490			0	10.003	0	0	0	0	233.52	0	0	0	0	0	0	58.8		243.523	58.8
																	0	7	0	0	0	0	14	0	0	0	7	0	7	490			0	10.003	0	0	0	0	38.92	0	0	0	25.06	0	5.6	58.8		73.983	58.8
																	0	7	0	0	0	0	35	0	0	0	0	0	14	490			0	10.003	0	0	0	0	97.3	0	0	0	0	0	11.2	58.8		107.303	58.8
																	0	7	0	0	0	0	14	0	0	0	0	0	21	490			0	10.003	0	0	0	0	38.92	0	0	0	0	0	16.8	58.8		48.923	58.8
																	0	0	0	0	0	0	0	0	0	0	0	0	7	490			0	0	0	0	0	0	0	0	0	0	0	0	5.6	58.8		0	58.8
																	0	0	0	0	0	0	0	0	0	0	0	7	0	490			0	0	0	0	0	0	0	0	0	0	0	10.08	0	58.8		10.08	58.8
																	0	0	0	0	0	0	7	0	0	0	0	0	14	490			0	0	0	0	0	0	19.46	0	0	0	0	0	11.2	58.8		19.46	58.8
																	0	0	0	0	0	0	231	0	0	0	0	0	7	490			0	0	0	0	0	0	642.18	0	0	0	0	0	5.6	58.8		642.18	58.8
																	0	0	0	0	0	0	7	7	0	0	0	0	0	210			0	0	0	0	0	0	19.46	10.01	0	0	0	0	0	25.2		29.47	25.2
																	0	0	0	0	0	0	49	0	0	0	0	7	14	280			0	0	0	0	0	0	136.22	0	0	0	0	10.08	11.2	33.6		146.3	33.6
																	0	0	0	0	0	0	14	0	0	0	0	0	28	280			0	0	0	0	0	0	38.92	0	0	0	0	0	22.4	33.6		38.92	33.6
																	14	0	0	0	0	0	196	0	0	0	0	0	28	350			11.97	0	0	0	0	0	544.88	0	0	0	0	0	22.4	42		556.85	42
																	0	7	0	0	0	0	623	7	7	0	0	0	21	560			0	10.003	0	0	0	0	1731.94	10.01	20.174	0	0	0	16.8	67.2		1772.13	67.2
																	0	7	0	0	0	7	28	0	0	0	0	0	35	490			0	10.003	0	0	0	12.81	77.84	0	0	0	0	0	28	58.8		100.653	58.8
																	28	14	0	0	0	0	56	7	0	0	0	0	14	490			23.94	20.006	0	0	0	0	155.68	10.01	0	0	0	0	11.2	58.8		209.636	58.8
																	0	70	0	0	0	14	7	7	21	0	0	0	0	21			0	100.03	0	0	0	25.62	19.46	10.01	60.522	0	0	0	0	2.52		215.642	2.52
																	0	63	0	0	0	28	7	0	14	0	0	7	7	56			0	90.027	0	0	0	51.24	19.46	0	40.348	0	0	10.08	5.6	6.72		211.155	6.72
																	42	7	0	0	0	7	14	168	21	0	0	21	0	238			35.91	10.003	0	0	0	12.81	38.92	240.24	60.522	0	0	30.24	0	28.56		428.645	28.56
																	14	63	0	0	0	21	0	28	28	0	0	0	0	42			11.97	90.027	0	0	0	38.43	0	40.04	80.696	0	0	0	0	5.04		261.163	5.04
																	0	21	0	0	0	63	0	42	0	0	0	7	0	49			0	30.009	0	0	0	115.29	0	60.06	0	0	0	10.08	0	5.88		215.439	5.88
																	0	21	0	0	0	0	14	14	14	0	0	0	0	70			0	30.009	0	0	0	0	38.92	20.02	40.348	0	0	0	0	8.4		129.297	8.4
																	14	56	0	0	0	0	0	0	28	0	0	7	0	105			11.97	80.024	0	0	0	0	0	0	80.696	0	0	10.08	0	12.6		182.77	12.6
																	0	84	0	0	0	21	0	14	7	0	7	7	0	98			0	120.036	0	0	0	38.43	0	20.02	20.174	0	25.06	10.08	0	11.76		233.8	11.76
																	0	14	0	0	0	14	0	14	14	0	0	0	0	175			0	20.006	0	0	0	25.62	0	20.02	40.348	0	0	0	0	21		105.994	21
																	0	35	0	0	0	21	7	7	7	0	0	7	0	175			0	50.015	0	0	0	38.43	19.46	10.01	20.174	0	0	10.08	0	21		148.169	21
																	0	49	0	0	0	28	21	0	28	0	0	0	21	140			0	70.021	0	0	0	51.24	58.38	0	80.696	0	0	0	16.8	16.8		260.337	16.8
																	0	42	0	0	0	0	7	0	0	0	0	0	28	126			0	60.018	0	0	0	0	19.46	0	0	0	0	0	22.4	15.12		79.478	15.12
																	0	28	0	0	0	42	7	0	7	0	0	0	0	126			0	40.012	0	0	0	76.86	19.46	0	20.174	0	0	0	0	15.12		156.506	15.12
																	0	126	0	0	0	28	7	14	21	0	0	14	0	84			0	180.054	0	0	0	51.24	19.46	20.02	60.522	0	0	20.16	0	10.08		351.456	10.08
																	0	273	0	0	0	0	21	14	14	0	0	7	0	161			0	390.117	0	0	0	0	58.38	20.02	40.348	0	0	10.08	0	19.32		518.945	19.32
																	0	203	0	0	0	21	0	28	0	0	0	7	0	56			0	290.087	0	0	0	38.43	0	40.04	0	0	0	10.08	0	6.72		378.637	6.72
																	21	14	0	0	0	0	14	7	7	7	0	7	21	210			17.955	20.006	0	0	0	0	38.92	10.01	20.174	5.432	0	10.08	16.8	25.2		122.577	25.2
																	0	63	0	0	0	21	7	14	7	0	0	7	7	56			0	90.027	0	0	0	38.43	19.46	20.02	20.174	0	0	10.08	5.6	6.72		198.191	6.72
																	0	56	0	0	0	0	7	14	14	0	14	0	0	140			0	80.024	0	0	0	0	19.46	20.02	40.348	0	50.12	0	0	16.8		209.972	16.8
																	0	42	0	0	0	28	0	35	7	0	0	0	0	21			0	60.018	0	0	0	51.24	0	50.05	20.174	0	0	0	0	2.52		181.482	2.52
																	0	28	0	0	0	14	7	0	0	0	0	0	49	245			0	40.012	0	0	0	25.62	19.46	0	0	0	0	0	39.2	29.4		85.092	29.4
																	7	84	0	0	0	0	35	0	42	0	0	7	21	70			5.985	120.036	0	0	0	0	97.3	0	121.044	0	0	10.08	16.8	8.4		354.445	8.4
																	0	84	0	0	0	14	21	28	49	0	0	0	49	49			0	120.036	0	0	0	25.62	58.38	40.04	141.218	0	0	0	39.2	5.88		385.294	5.88
																	0	0	0	0	0	7	7	7	7	0	0	0	28	133			0	0	0	0	0	12.81	19.46	10.01	20.174	0	0	0	22.4	15.96		62.454	15.96
																	0	35	0	0	0	21	0	0	0	0	0	0	21	119			0	50.015	0	0	0	38.43	0	0	0	0	0	0	16.8	14.28		88.445	14.28
																	0	0	0	0	0	21	7	0	0	0	0	0	14	77			0	0	0	0	0	38.43	19.46	0	0	0	0	0	11.2	9.24		57.89	9.24
																	0	7	0	0	0	0	28	0	0	0	0	0	56	154			0	10.003	0	0	0	0	77.84	0	0	0	0	0	44.8	18.48		87.843	18.48
																	0	14	0	0	0	0	21	0	14	0	0	0	35	350			0	20.006	0	0	0	0	58.38	0	40.348	0	0	0	28	42		118.734	42
																	7	49	0	0	0	7	35	14	14	0	0	0	35	189			5.985	70.021	0	0	0	12.81	97.3	20.02	40.348	0	0	0	28	22.68		246.484	22.68
																	0	35	0	0	0	21	63	0	14	0	0	7	42	315			0	50.015	0	0	0	38.43	175.14	0	40.348	0	0	10.08	33.6	37.8		314.013	37.8
																	0	119	0	0	0	14	98	14	35	0	0	14	21	280			0	170.051	0	0	0	25.62	272.44	20.02	100.87	0	0	20.16	16.8	33.6		609.161	33.6
																	0	49	0	0	0	7	140	0	14	0	0	0	21	560			0	70.021	0	0	0	12.81	389.2	0	40.348	0	0	0	16.8	67.2		512.379	67.2
																	7	126	0	0	0	0	14	28	28	0	0	7	21	189			5.985	180.054	0	0	0	0	38.92	40.04	80.696	0	0	10.08	16.8	22.68		355.775	22.68
																	7	77	0	0	0	7	14	0	63	0	0	0	7	560			5.985	110.033	0	0	0	12.81	38.92	0	181.566	0	0	0	5.6	67.2		349.314	67.2
																	0	105	0	0	0	0	14	35	56	0	0	0	7	560			0	150.045	0	0	0	0	38.92	50.05	161.392	0	0	0	5.6	67.2		400.407	67.2
																	14	35	0	0	0	14	0	77	100	0	0	7	35	210			11.97	50.015	0	0	0	25.62	0	110.11	288.2	0	0	10.08	28	25.2		495.995	25.2
																	14	63	0	0	0	7	28	21	28	0	0	7	28	210			11.97	90.027	0	0	0	12.81	77.84	30.03	80.696	0	0	10.08	22.4	25.2		313.453	25.2
																	0	7	0	0	0	7	0	0	7	0	0	0	42	98			0	10.003	0	0	0	12.81	0	0	20.174	0	0	0	33.6	11.76		42.987	11.76
																	0	28	0	0	0	14	14	0	0	0	0	0	35	98			0	40.012	0	0	0	25.62	38.92	0	0	0	0	0	28	11.76		104.552	11.76
																	0	21	0	0	0	21	21	0	0	0	0	0	35	315			0	30.009	0	0	0	38.43	58.38	0	0	0	0	0	28	37.8		126.819	37.8
																	14	56	0	0	0	0	14	91	0	0	0	0	0	308			11.97	80.024	0	0	0	0	38.92	130.13	0	0	0	0	0	36.96		261.044	36.96
																	21	77	0	0	0	0	0	84	0	0	7	7	0	308			17.955	110.033	0	0	0	0	0	120.12	0	0	25.06	10.08	0	36.96		283.248	36.96
																	91	28	0	0	0	0	0	49	0	0	0	14	49	280			77.805	40.012	0	0	0	0	0	70.07	0	0	0	20.16	39.2	33.6		208.047	33.6
																	70	49	0	0	0	0	7	105	0	0	0	35	14	294			59.85	70.021	0	0	0	0	19.46	150.15	0	0	0	50.4	11.2	35.28		349.881	35.28
																	14	28	0	0	0	0	7	28	7	0	0	0	0	203			11.97	40.012	0	0	0	0	19.46	40.04	20.174	0	0	0	0	24.36		131.656	24.36
																	0	35	0	0	0	0	14	98	7	0	0	7	0	203			0	50.015	0	0	0	0	38.92	140.14	20.174	0	0	10.08	0	24.36		259.329	24.36
																	0	28	0	0	0	7	35	21	0	0	0	0	0	168			0	40.012	0	0	0	12.81	97.3	30.03	0	0	0	0	0	20.16		180.152	20.16
																	0	91	0	0	0	7	14	21	7	0	0	7	0	203			0	130.039	0	0	0	12.81	38.92	30.03	20.174	0	0	10.08	0	24.36		242.053	24.36
																	21	35	0	0	0	0	0	7	7	0	0	7	7	294			17.955	50.015	0	0	0	0	0	10.01	20.174	0	0	10.08	5.6	35.28		108.234	35.28
																	28	35	0	0	0	7	0	56	14	0	0	14	0	294			23.94	50.015	0	0	0	12.81	0	80.08	40.348	0	0	20.16	0	35.28		227.353	35.28
																	0	35	0	0	0	0	7	35	14	0	0	7	0	420			0	50.015	0	0	0	0	19.46	50.05	40.348	0	0	10.08	0	50.4		169.953	50.4
																	0	28	0	0	0	0	0	91	7	0	0	21	7	259			0	40.012	0	0	0	0	0	130.13	20.174	0	0	30.24	5.6	31.08		220.556	31.08
																	42	35	0	0	0	0	0	21	21	0	0	7	7	294			35.91	50.015	0	0	0	0	0	30.03	60.522	0	0	10.08	5.6	35.28		186.557	35.28
																	420	105	0	0	0	0	7	35	28	0	0	28	0	259			359.1	150.045	0	0	0	0	19.46	50.05	80.696	0	0	40.32	0	31.08		699.671	31.08
																	140	77	0	0	0	0	28	91	0	0	7	14	0	455			119.7	110.033	0	0	0	0	77.84	130.13	0	0	25.06	20.16	0	54.6		482.923	54.6
																	0	21	0	0	0	0	0	14	0	0	0	0	0	133			0	30.009	0	0	0	0	0	20.02	0	0	0	0	0	15.96		50.029	15.96
																	70	21	0	0	0	0	14	91	0	0	0	49	0	280			59.85	30.009	0	0	0	0	38.92	130.13	0	0	0	70.56	0	33.6		329.469	33.6
																	21	42	0	0	0	0	7	14	7	0	7	7	0	280			17.955	60.018	0	0	0	0	19.46	20.02	20.174	0	25.06	10.08	0	33.6		172.767	33.6
																	0	14	0	0	0	0	14	14	0	0	0	0	0	168			0	20.006	0	0	0	0	38.92	20.02	0	0	0	0	0	20.16		78.946	20.16
																	35	105	0	0	0	7	21	7	0	0	0	7	7	238			29.925	150.045	0	0	0	12.81	58.38	10.01	0	0	0	10.08	5.6	28.56		271.25	28.56
																	35	56	0	0	0	0	0	91	0	0	0	0	0	21			29.925	80.024	0	0	0	0	0	130.13	0	0	0	0	0	2.52		240.079	2.52
																	14	7	0	0	0	0	14	119	0	0	0	0	0	56			11.97	10.003	0	0	0	0	38.92	170.17	0	0	0	0	0	6.72		231.063	6.72
																	0	7	0	0	0	0	7	35	0	0	0	0	14	49			0	10.003	0	0	0	0	19.46	50.05	0	0	0	0	11.2	5.88		79.513	5.88
																	7	21	0	0	0	0	0	42	0	0	0	0	0	63			5.985	30.009	0	0	0	0	0	60.06	0	0	0	0	0	7.56		96.054	7.56
																	14	21	0	0	0	0	0	70	0	0	0	0	0	35			11.97	30.009	0	0	0	0	0	100.1	0	0	0	0	0	4.2		142.079	4.2
																	21	98	0	0	0	0	0	42	0	0	0	0	0	49			17.955	140.042	0	0	0	0	0	60.06	0	0	0	0	0	5.88		218.057	5.88
																	14	7	0	0	0	0	56	28	0	0	0	0	0	21			11.97	10.003	0	0	0	0	155.68	40.04	0	0	0	0	0	2.52		217.693	2.52
																	7	28	0	0	0	0	21	266	0	0	0	0	0	21			5.985	40.012	0	0	0	0	58.38	380.38	0	0	0	0	0	2.52		484.757	2.52
																	49	21	0	0	0	0	0	42	0	0	0	0	0	28			41.895	30.009	0	0	0	0	0	60.06	0	0	0	0	0	3.36		131.964	3.36
																	42	126	0	0	0	0	0	7	7	0	0	0	7	28			35.91	180.054	0	0	0	0	0	10.01	20.174	0	0	0	5.6	3.36		246.148	3.36
																	35	35	0	0	0	0	0	35	0	0	0	0	0	56			29.925	50.015	0	0	0	0	0	50.05	0	0	0	0	0	6.72		129.99	6.72
																	56	21	0	0	0	0	0	56	0	0	0	0	0	28			47.88	30.009	0	0	0	0	0	80.08	0	0	0	0	0	3.36		157.969	3.36
																	98	35	0	0	0	0	0	147	7	7	0	0	0	63			83.79	50.015	0	0	0	0	0	210.21	20.174	5.432	0	0	0	7.56		369.621	7.56
																	28	0	0	0	0	0	0	84	7	0	0	0	0	84			23.94	0	0	0	0	0	0	120.12	20.174	0	0	0	0	10.08		164.234	10.08
																	7	28	0	0	0	14	0	21	0	0	0	0	0	42			5.985	40.012	0	0	0	25.62	0	30.03	0	0	0	0	0	5.04		101.647	5.04
																	35	14	0	0	0	0	7	70	7	0	0	0	0	98			29.925	20.006	0	0	0	0	19.46	100.1	20.174	0	0	0	0	11.76		189.665	11.76
																	63	63	0	0	0	0	0	42	7	7	0	0	0	91			53.865	90.027	0	0	0	0	0	60.06	20.174	5.432	0	0	0	10.92		229.558	10.92
																	77	28	0	0	0	0	0	77	7	0	0	7	0	49			65.835	40.012	0	0	0	0	0	110.11	20.174	0	0	10.08	0	5.88		246.211	5.88
																	49	119	0	0	0	0	7	21	7	0	0	0	0	56			41.895	170.051	0	0	0	0	19.46	30.03	20.174	0	0	0	0	6.72		281.61	6.72
																	77	154	0	0	0	0	14	35	0	0	7	0	0	77			65.835	220.066	0	0	0	0	38.92	50.05	0	0	25.06	0	0	9.24		399.931	9.24
																	70	35	0	0	0	0	7	7	0	7	7	7	0	35			59.85	50.015	0	0	0	0	19.46	10.01	0	5.432	25.06	10.08	0	4.2		179.907	4.2
																	63	42	0	0	0	0	0	168	0	0	7	0	0	28			53.865	60.018	0	0	0	0	0	240.24	0	0	25.06	0	0	3.36		379.183	3.36
																	91	28	7	0	0	0	21	91	0	0	7	7	0	28			77.805	40.012	7.63	0	0	0	58.38	130.13	0	0	25.06	10.08	0	3.36		349.097	3.36
																	21	28	0	0	0	0	0	112	0	0	0	0	0	42			17.955	40.012	0	0	0	0	0	160.16	0	0	0	0	0	5.04		218.127	5.04
																	28	56	0	0	0	0	7	126	0	0	0	21	0	280			23.94	80.024	0	0	0	0	19.46	180.18	0	0	0	30.24	0	33.6		333.844	33.6
																	49	14	0	0	0	0	0	126	7	14	7	14	21	287			41.895	20.006	0	0	0	0	0	180.18	20.174	10.864	25.06	20.16	16.8	34.44		318.339	34.44
																	21	14	0	0	0	0	0	14	7	0	0	7	7	70			17.955	20.006	0	0	0	0	0	20.02	20.174	0	0	10.08	5.6	8.4		88.235	8.4
																	0	7	0	0	0	0	0	0	21	0	0	0	0	14			0	10.003	0	0	0	0	0	0	60.522	0	0	0	0	1.68		70.525	1.68
																	70	49	0	0	0	0	0	28	0	0	0	7	7	140			59.85	70.021	0	0	0	0	0	40.04	0	0	0	10.08	5.6	16.8		179.991	16.8
																	42	70	0	0	0	0	21	56	14	0	7	35	7	161			35.91	100.03	0	0	0	0	58.38	80.08	40.348	0	25.06	50.4	5.6	19.32		390.208	19.32
																	0	0	0	0	0	0	7	7	21	0	0	7	0	14			0	0	0	0	0	0	19.46	10.01	60.522	0	0	10.08	0	1.68		100.072	1.68
																	7	21	0	0	0	0	0	98	28	0	7	42	7	280			5.985	30.009	0	0	0	0	0	140.14	80.696	0	25.06	60.48	5.6	33.6		342.37	33.6
																	0	28	0	0	0	0	7	21	35	0	21	7	7	280			0	40.012	0	0	0	0	19.46	30.03	100.87	0	75.18	10.08	5.6	33.6		275.632	33.6
																	14	63	0	0	0	0	7	91	0	0	7	14	35	280			11.97	90.027	0	0	0	0	19.46	130.13	0	0	25.06	20.16	28	33.6		296.807	33.6
																	35	21	7	0	0	0	0	35	14	0	0	7	42	294			29.925	30.009	7.63	0	0	0	0	50.05	40.348	0	0	10.08	33.6	35.28		168.042	35.28
																	70	56	0	0	0	0	14	21	7	0	0	7	21	322			59.85	80.024	0	0	0	0	38.92	30.03	20.174	0	0	10.08	16.8	38.64		239.078	38.64
																	56	28	0	0	0	0	0	0	7	0	0	14	28	280			47.88	40.012	0	0	0	0	0	0	20.174	0	0	20.16	22.4	33.6		128.226	33.6
																	21	21	0	0	0	0	0	49	0	0	0	14	7	294			17.955	30.009	0	0	0	0	0	70.07	0	0	0	20.16	5.6	35.28		138.194	35.28
																	42	21	0	0	0	0	0	70	28	0	0	0	0	133			35.91	30.009	0	0	0	0	0	100.1	80.696	0	0	0	0	15.96		246.715	15.96
																	28	14	0	0	0	0	7	28	0	0	0	7	0	259			23.94	20.006	0	0	0	0	19.46	40.04	0	0	0	10.08	0	31.08		113.526	31.08
																	0	7	0	0	0	0	7	0	28	0	0	0	0	77			0	10.003	0	0	0	0	19.46	0	80.696	0	0	0	0	9.24		110.159	9.24
																	14	14	0	0	0	0	0	21	7	0	0	7	0	84			11.97	20.006	0	0	0	0	0	30.03	20.174	0	0	10.08	0	10.08		92.26	10.08
																	0	14	0	0	0	0	7	63	0	0	0	0	0	42			0	20.006	0	0	0	0	19.46	90.09	0	0	0	0	0	5.04		129.556	5.04
																	7	42	0	0	0	0	7	0	35	0	0	14	28	294			5.985	60.018	0	0	0	0	19.46	0	100.87	0	0	20.16	22.4	35.28		206.493	35.28
																	0	21	0	0	0	0	0	7	21	0	7	0	14	168			0	30.009	0	0	0	0	0	10.01	60.522	0	25.06	0	11.2	20.16		125.601	20.16
																	28	35	0	0	0	0	14	0	28	0	0	0	0	287			23.94	50.015	0	0	0	0	38.92	0	80.696	0	0	0	0	34.44		193.571	34.44
																	7	7	0	0	0	0	7	651	0	0	0	14	0	308			5.985	10.003	0	0	0	0	19.46	930.93	0	0	0	20.16	0	36.96		986.538	36.96
																	14	0	0	0	0	0	7	28	0	0	0	14	0	350			11.97	0	0	0	0	0	19.46	40.04	0	0	0	20.16	0	42		91.63	42
																	0	14	0	0	0	0	7	336	14	0	7	0	0	280			0	20.006	0	0	0	0	19.46	480.48	40.348	0	25.06	0	0	33.6		585.354	33.6
																	7	7	0	0	0	0	0	14	14	0	0	0	7	280			5.985	10.003	0	0	0	0	0	20.02	40.348	0	0	0	5.6	33.6		76.356	33.6
																	0	0	0	0	0	0	0	700	0	0	7	0	7	280			0	0	0	0	0	0	0	1001	0	0	25.06	0	5.6	33.6		1026.06	33.6
																	0	7	0	0	0	0	0	721	0	0	0	0	0	280			0	10.003	0	0	0	0	0	1031.03	0	0	0	0	0	33.6		1041.03	33.6
																	0	0	0	0	0	0	0	700	0	0	0	0	0	280			0	0	0	0	0	0	0	1001	0	0	0	0	0	33.6		1001	33.6
																	0	0	0	0	0	7	0	798	0	0	7	21	7	189			0	0	0	0	0	12.81	0	1141.14	0	0	25.06	30.24	5.6	22.68		1209.25	22.68
																	0	0	0	0	0	7	0	707	0	0	0	21	0	189			0	0	0	0	0	12.81	0	1011.01	0	0	0	30.24	0	22.68		1054.06	22.68
																	0	7	0	0	0	7	7	735	0	0	0	28	0	189			0	10.003	0	0	0	12.81	19.46	1051.05	0	0	0	40.32	0	22.68		1133.64	22.68
																	0	0	0	0	0	7	0	735	0	0	14	35	0	189			0	0	0	0	0	12.81	0	1051.05	0	0	50.12	50.4	0	22.68		1164.38	22.68
																	0	0	0	0	0	0	0	707	0	0	0	7	0	259			0	0	0	0	0	0	0	1011.01	0	0	0	10.08	0	31.08		1021.09	31.08
																	0	0	0	0	0	0	0	700	0	0	7	0	0	294			0	0	0	0	0	0	0	1001	0	0	25.06	0	0	35.28		1026.06	35.28
																	0	7	0	0	0	0	7	770	0	0	0	21	0	224			0	10.003	0	0	0	0	19.46	1101.1	0	0	0	30.24	0	26.88		1160.8	26.88
																	0	14	0	0	0	0	0	98	49	0	7	35	21	280			0	20.006	0	0	0	0	0	140.14	141.218	0	25.06	50.4	16.8	33.6		376.824	33.6
																	21	0	0	0	0	0	0	28	35	0	0	14	28	189			17.955	0	0	0	0	0	0	40.04	100.87	0	0	20.16	22.4	22.68		179.025	22.68
																	0	28	0	0	0	0	0	77	14	0	0	14	28	189			0	40.012	0	0	0	0	0	110.11	40.348	0	0	20.16	22.4	22.68		210.63	22.68
																	7	14	0	0	0	0	0	42	7	0	0	35	28	259			5.985	20.006	0	0	0	0	0	60.06	20.174	0	0	50.4	22.4	31.08		156.625	31.08
																	0	105	0	0	0	0	0	21	98	0	7	7	21	35			0	150.045	0	0	0	0	0	30.03	282.436	0	25.06	10.08	16.8	4.2		497.651	4.2
																	0	77	0	0	0	0	0	0	100	0	7	7	21	35			0	110.033	0	0	0	0	0	0	288.2	0	25.06	10.08	16.8	4.2		433.373	4.2
																	0	49	0	0	0	0	7	7	7	0	0	14	7	70			0	70.021	0	0	0	0	19.46	10.01	20.174	0	0	20.16	5.6	8.4		139.825	8.4
																	0	147	0	0	0	0	0	0	49	0	0	14	21	189			0	210.063	0	0	0	0	0	0	141.218	0	0	20.16	16.8	22.68		371.441	22.68
																	21	119	0	0	0	0	0	7	56	0	0	7	7	189			17.955	170.051	0	0	0	0	0	10.01	161.392	0	0	10.08	5.6	22.68		369.488	22.68
																	0	70	0	0	0	0	7	14	100	0	14	14	0	154			0	100.03	0	0	0	0	19.46	20.02	288.2	0	50.12	20.16	0	18.48		497.99	18.48
																	7	133	0	0	0	0	0	7	42	0	7	14	21	189			5.985	190.057	0	0	0	0	0	10.01	121.044	0	25.06	20.16	16.8	22.68		372.316	22.68
																	0	126	0	0	0	0	0	7	35	0	0	0	0	91			0	180.054	0	0	0	0	0	10.01	100.87	0	0	0	0	10.92		290.934	10.92
																	0	42	0	0	0	0	7	0	35	0	7	0	0	280			0	60.018	0	0	0	0	19.46	0	100.87	0	25.06	0	0	33.6		205.408	33.6
																	0	70	0	0	0	14	7	7	35	0	0	0	0	238			0	100.03	0	0	0	25.62	19.46	10.01	100.87	0	0	0	0	28.56		255.99	28.56
																	0	56	0	0	0	0	7	0	35	0	0	0	14	238			0	80.024	0	0	0	0	19.46	0	100.87	0	0	0	11.2	28.56		200.354	28.56
																	0	49	0	0	0	21	0	14	14	0	0	7	0	119			0	70.021	0	0	0	38.43	0	20.02	40.348	0	0	10.08	0	14.28		178.899	14.28
																	0	105	0	0	0	0	21	14	28	0	0	7	0	119			0	150.045	0	0	0	0	58.38	20.02	80.696	0	0	10.08	0	14.28		319.221	14.28
																	0	119	0	0	0	21	0	7	35	0	0	7	0	189			0	170.051	0	0	0	38.43	0	10.01	100.87	0	0	10.08	0	22.68		329.441	22.68
																	0	98	0	0	0	0	14	21	56	0	0	7	0	189			0	140.042	0	0	0	0	38.92	30.03	161.392	0	0	10.08	0	22.68		380.464	22.68
																	0	161	0	0	0	0	7	28	28	0	7	0	7	189			0	230.069	0	0	0	0	19.46	40.04	80.696	0	25.06	0	5.6	22.68		395.325	22.68
																	0	49	0	0	0	0	14	7	35	0	0	0	7	203			0	70.021	0	0	0	0	38.92	10.01	100.87	0	0	0	5.6	24.36		219.821	24.36
																	0	63	0	0	0	14	7	0	42	0	0	7	21	203			0	90.027	0	0	0	25.62	19.46	0	121.044	0	0	10.08	16.8	24.36		266.231	24.36
																	0	147	0	0	0	0	0	28	49	0	0	0	14	119			0	210.063	0	0	0	0	0	40.04	141.218	0	0	0	11.2	14.28		391.321	14.28
																	7	154	0	0	0	14	0	7	70	0	0	0	14	84			5.985	220.066	0	0	0	25.62	0	10.01	201.74	0	0	0	11.2	10.08		463.421	10.08
																	28	7	0	0	0	0	0	28	0	0	0	0	14	28			23.94	10.003	0	0	0	0	0	40.04	0	0	0	0	11.2	3.36		73.983	3.36
																	35	35	7	0	0	0	0	42	21	0	0	0	14	280			29.925	50.015	7.63	0	0	0	0	60.06	60.522	0	0	0	11.2	33.6		208.152	33.6
																	21	7	0	0	0	0	0	28	0	0	0	0	14	224			17.955	10.003	0	0	0	0	0	40.04	0	0	0	0	11.2	26.88		67.998	26.88
																	0	21	0	0	0	0	0	14	14	0	0	0	28	224			0	30.009	0	0	0	0	0	20.02	40.348	0	0	0	22.4	26.88		90.377	26.88
																	7	14	0	0	0	0	0	14	0	0	7	0	28	224			5.985	20.006	0	0	0	0	0	20.02	0	0	25.06	0	22.4	26.88		71.071	26.88
																	28	7	0	0	0	0	14	35	21	0	0	0	0	224			23.94	10.003	0	0	0	0	38.92	50.05	60.522	0	0	0	0	26.88		183.435	26.88
																	28	7	0	0	0	0	7	28	0	0	0	0	21	350			23.94	10.003	0	0	0	0	19.46	40.04	0	0	0	0	16.8	42		93.443	42
																	28	77	0	0	0	0	7	14	0	0	0	14	0	350			23.94	110.033	0	0	0	0	19.46	20.02	0	0	0	20.16	0	42		193.613	42
																	98	0	0	0	0	0	7	112	14	0	0	0	42	126			83.79	0	0	0	0	0	19.46	160.16	40.348	0	0	0	33.6	15.12		303.758	15.12
																	14	14	0	0	0	0	0	21	0	0	0	0	28	350			11.97	20.006	0	0	0	0	0	30.03	0	0	0	0	22.4	42		62.006	42
																	7	14	0	0	0	0	7	7	0	0	0	0	7	203			5.985	20.006	0	0	0	0	19.46	10.01	0	0	0	0	5.6	24.36		55.461	24.36
																	42	21	0	0	0	0	21	35	49	0	0	7	0	42			35.91	30.009	0	0	0	0	58.38	50.05	141.218	0	0	10.08	0	5.04		325.647	5.04
																	0	42	0	0	0	0	0	14	7	0	7	0	21	420			0	60.018	0	0	0	0	0	20.02	20.174	0	25.06	0	16.8	50.4		125.272	50.4
																	14	77	0	0	0	0	0	28	0	0	0	0	42	280			11.97	110.033	0	0	0	0	0	40.04	0	0	0	0	33.6	33.6		162.043	33.6
																	14	28	0	0	0	0	0	28	0	0	0	0	21	280			11.97	40.012	0	0	0	0	0	40.04	0	0	0	0	16.8	33.6		92.022	33.6
																	56	35	0	0	0	0	7	7	0	0	14	0	7	280			47.88	50.015	0	0	0	0	19.46	10.01	0	0	50.12	0	5.6	33.6		177.485	33.6
																	49	14	0	0	0	0	0	161	63	0	0	0	14	98			41.895	20.006	0	0	0	0	0	230.23	181.566	0	0	0	11.2	11.76		473.697	11.76
																	21	14	0	0	0	0	0	28	14	0	14	7	42	280			17.955	20.006	0	0	0	0	0	40.04	40.348	0	50.12	10.08	33.6	33.6		178.549	33.6
																	21	28	0	0	0	0	0	21	0	0	0	0	21	280			17.955	40.012	0	0	0	0	0	30.03	0	0	0	0	16.8	33.6		87.997	33.6
																	0	14	0	0	0	0	0	42	7	0	0	0	7	280			0	20.006	0	0	0	0	0	60.06	20.174	0	0	0	5.6	33.6		100.24	33.6
																	7	0	0	0	0	0	0	77	63	0	0	0	0	35			5.985	0	0	0	0	0	0	110.11	181.566	0	0	0	0	4.2		297.661	4.2
																	0	0	0	0	0	0	0	28	21	0	0	0	0	21			0	0	0	0	0	0	0	40.04	60.522	0	0	0	0	2.52		100.562	2.52
																	0	0	0	0	0	7	0	35	7	0	0	0	0	49			0	0	0	0	0	12.81	0	50.05	20.174	0	0	0	0	5.88		83.034	5.88
																	42	0	0	0	0	0	0	21	100	0	0	0	0	35			35.91	0	0	0	0	0	0	30.03	288.2	0	0	0	0	4.2		354.14	4.2
																	14	0	0	0	0	0	0	35	100	0	0	0	7	56			11.97	0	0	0	0	0	0	50.05	288.2	0	0	0	5.6	6.72		350.22	6.72
																	0	0	0	0	0	0	0	7	100	0	7	0	0	28			0	0	0	0	0	0	0	10.01	288.2	0	25.06	0	0	3.36		323.27	3.36
																	0	0	0	0	0	0	0	21	28	0	0	0	0	28			0	0	0	0	0	0	0	30.03	80.696	0	0	0	0	3.36		110.726	3.36
																	0	0	0	0	0	0	0	28	7	0	0	0	0	49			0	0	0	0	0	0	0	40.04	20.174	0	0	0	0	5.88		60.214	5.88
																	0	7	0	0	0	0	0	28	91	0	0	0	0	21			0	10.003	0	0	0	0	0	40.04	262.262	0	0	0	0	2.52		312.305	2.52
																	0	0	0	0	0	0	0	21	49	0	0	0	0	28			0	0	0	0	0	0	0	30.03	141.218	0	0	0	0	3.36		171.248	3.36
																	0	56	0	0	0	0	21	21	0	0	0	7	0	28			0	80.024	0	0	0	0	58.38	30.03	0	0	0	10.08	0	3.36		178.514	3.36
																	0	0	0	0	0	14	0	7	0	0	0	0	0	133			0	0	0	0	0	25.62	0	10.01	0	0	0	0	0	15.96		35.63	15.96
																	0	14	0	0	0	7	28	28	0	0	0	0	0	21			0	20.006	0	0	0	12.81	77.84	40.04	0	0	0	0	0	2.52		150.696	2.52
																	0	14	0	0	0	0	28	35	14	0	0	7	0	21			0	20.006	0	0	0	0	77.84	50.05	40.348	0	0	10.08	0	2.52		198.324	2.52
																	7	35	0	0	0	0	7	42	70	0	7	0	0	35			5.985	50.015	0	0	0	0	19.46	60.06	201.74	0	25.06	0	0	4.2		362.32	4.2
																	21	63	0	0	0	7	14	56	49	7	0	0	0	84			17.955	90.027	0	0	0	12.81	38.92	80.08	141.218	5.432	0	0	0	10.08		386.442	10.08
																	35	56	0	0	0	0	14	35	100	0	0	7	35	119			29.925	80.024	0	0	0	0	38.92	50.05	288.2	0	0	10.08	28	14.28		497.199	14.28
																	28	35	0	0	0	0	7	56	100	0	0	14	0	84			23.94	50.015	0	0	0	0	19.46	80.08	288.2	0	0	20.16	0	10.08		481.855	10.08
																	7	14	0	0	0	0	7	21	14	0	0	0	0	77			5.985	20.006	0	0	0	0	19.46	30.03	40.348	0	0	0	0	9.24		115.829	9.24
																	7	35	0	0	0	0	7	28	0	0	0	0	7	77			5.985	50.015	0	0	0	0	19.46	40.04	0	0	0	0	5.6	9.24		115.5	9.24
																	35	7	0	0	0	0	7	35	91	7	0	0	28	77			29.925	10.003	0	0	0	0	19.46	50.05	262.262	5.432	0	0	22.4	9.24		377.132	9.24
																	63	63	0	0	0	0	14	14	100	7	0	0	49	49			53.865	90.027	0	0	0	0	38.92	20.02	288.2	5.432	0	0	39.2	5.88		496.464	5.88
																	7	56	0	0	0	0	0	0	21	7	0	0	0	28			5.985	80.024	0	0	0	0	0	0	60.522	5.432	0	0	0	3.36		151.963	3.36
																	14	28	0	0	0	7	0	42	84	0	0	0	0	28			11.97	40.012	0	0	0	12.81	0	60.06	242.088	0	0	0	0	3.36		366.94	3.36
																	0	7	0	0	0	0	0	0	0	0	0	0	0	21			0	10.003	0	0	0	0	0	0	0	0	0	0	0	2.52		10.003	2.52
																	7	28	0	0	0	7	14	42	7	0	0	0	7	49			5.985	40.012	0	0	0	12.81	38.92	60.06	20.174	0	0	0	5.6	5.88		177.961	5.88
																	7	14	0	0	0	0	14	49	21	0	0	0	0	28			5.985	20.006	0	0	0	0	38.92	70.07	60.522	0	0	0	0	3.36		195.503	3.36
																	0	21	0	0	0	7	0	21	7	0	0	0	0	28			0	30.009	0	0	0	12.81	0	30.03	20.174	0	0	0	0	3.36		93.023	3.36
																	0	7	0	0	0	7	0	7	0	0	0	0	0	42			0	10.003	0	0	0	12.81	0	10.01	0	0	0	0	0	5.04		32.823	5.04
																	21	49	0	0	0	21	0	70	100	0	0	0	28	84			17.955	70.021	0	0	0	38.43	0	100.1	288.2	0	0	0	22.4	10.08		514.706	10.08
																	7	63	0	0	0	0	0	35	21	0	0	0	14	42			5.985	90.027	0	0	0	0	0	50.05	60.522	0	0	0	11.2	5.04		206.584	5.04
																	21	133	0	0	0	0	0	42	70	0	0	7	14	42			17.955	190.057	0	0	0	0	0	60.06	201.74	0	0	10.08	11.2	5.04		479.892	5.04
																	7	49	0	0	0	7	0	35	21	0	0	0	0	42			5.985	70.021	0	0	0	12.81	0	50.05	60.522	0	0	0	0	5.04		199.388	5.04
																	56	154	0	0	0	21	0	14	70	0	7	7	7	133			47.88	220.066	0	0	0	38.43	0	20.02	201.74	0	25.06	10.08	5.6	15.96		563.276	15.96
																	14	49	0	0	0	28	28	70	7	0	0	7	0	91			11.97	70.021	0	0	0	51.24	77.84	100.1	20.174	0	0	10.08	0	10.92		341.425	10.92
																	28	77	0	0	0	14	21	35	84	0	0	14	14	119			23.94	110.033	0	0	0	25.62	58.38	50.05	242.088	0	0	20.16	11.2	14.28		530.271	14.28
																	14	63	0	0	0	0	21	35	42	0	0	0	7	77			11.97	90.027	0	0	0	0	58.38	50.05	121.044	0	0	0	5.6	9.24		331.471	9.24
																	35	56	0	0	0	7	7	14	14	0	0	0	7	112			29.925	80.024	0	0	0	12.81	19.46	20.02	40.348	0	0	0	5.6	13.44		202.587	13.44
																	49	56	0	0	0	14	0	42	100	0	7	0	7	126			41.895	80.024	0	0	0	25.62	0	60.06	288.2	0	25.06	0	5.6	15.12		520.859	15.12
																	21	35	0	0	0	7	0	49	70	0	0	7	7	126			17.955	50.015	0	0	0	12.81	0	70.07	201.74	0	0	10.08	5.6	15.12		362.67	15.12
																	21	49	0	0	0	7	7	7	77	0	0	0	7	119			17.955	70.021	0	0	0	12.81	19.46	10.01	221.914	0	0	0	5.6	14.28		352.17	14.28
																	14	28	0	0	0	21	0	0	35	0	0	0	0	91			11.97	40.012	0	0	0	38.43	0	0	100.87	0	0	0	0	10.92		191.282	10.92
																	56	105	0	0	0	7	42	21	100	0	0	0	7	126			47.88	150.045	0	0	0	12.81	116.76	30.03	288.2	0	0	0	5.6	15.12		645.725	15.12
																	21	63	0	0	0	0	0	42	100	0	0	0	0	126			17.955	90.027	0	0	0	0	0	60.06	288.2	0	0	0	0	15.12		456.242	15.12
																	14	77	0	0	0	0	0	21	100	0	0	0	0	126			11.97	110.033	0	0	0	0	0	30.03	288.2	0	0	0	0	15.12		440.233	15.12
																	21	70	0	0	0	0	21	14	28	0	0	0	28	112			17.955	100.03	0	0	0	0	58.38	20.02	80.696	0	0	0	22.4	13.44		277.081	13.44
																	49	70	0	0	0	0	7	7	100	0	0	0	0	119			41.895	100.03	0	0	0	0	19.46	10.01	288.2	0	0	0	0	14.28		459.595	14.28
																	28	77	0	0	0	7	7	49	100	0	0	28	0	119			23.94	110.033	0	0	0	12.81	19.46	70.07	288.2	0	0	40.32	0	14.28		564.833	14.28
																	35	42	0	0	0	7	42	7	100	0	0	0	7	112			29.925	60.018	0	0	0	12.81	116.76	10.01	288.2	0	0	0	5.6	13.44		517.723	13.44
																	35	35	0	0	0	0	7	7	100	0	0	0	7	105			29.925	50.015	0	0	0	0	19.46	10.01	288.2	0	0	0	5.6	12.6		397.61	12.6
																	7	49	0	0	0	7	21	91	100	0	7	28	7	168			5.985	70.021	0	0	0	12.81	58.38	130.13	288.2	0	25.06	40.32	5.6	20.16		630.906	20.16
																	0	21	0	0	0	28	14	35	0	0	0	7	7	161			0	30.009	0	0	0	51.24	38.92	50.05	0	0	0	10.08	5.6	19.32		180.299	19.32
																	14	49	0	0	0	14	14	7	14	0	0	7	0	161			11.97	70.021	0	0	0	25.62	38.92	10.01	40.348	0	0	10.08	0	19.32		206.969	19.32
																	0	42	0	0	0	7	21	14	63	7	7	0	21	161			0	60.018	0	0	0	12.81	58.38	20.02	181.566	5.432	25.06	0	16.8	19.32		363.286	19.32
																	0	14	0	0	0	14	7	42	0	0	0	7	0	77			0	20.006	0	0	0	25.62	19.46	60.06	0	0	0	10.08	0	9.24		135.226	9.24
																	0	14	0	0	0	0	28	84	7	0	0	49	0	49			0	20.006	0	0	0	0	77.84	120.12	20.174	0	0	70.56	0	5.88		308.7	5.88
																	0	7	0	0	0	21	42	28	0	0	0	14	0	56			0	10.003	0	0	0	38.43	116.76	40.04	0	0	0	20.16	0	6.72		225.393	6.72
																	0	7	0	0	0	7	0	21	0	0	0	0	0	28			0	10.003	0	0	0	12.81	0	30.03	0	0	0	0	0	3.36		52.843	3.36
																	0	21	0	0	0	21	14	21	0	0	0	0	0	21			0	30.009	0	0	0	38.43	38.92	30.03	0	0	0	0	0	2.52		137.389	2.52
																	14	14	0	0	0	7	14	0	7	0	0	0	0	35			11.97	20.006	0	0	0	12.81	38.92	0	20.174	0	0	0	0	4.2		103.88	4.2
																	0	49	0	0	0	14	7	7	7	0	0	0	0	42			0	70.021	0	0	0	25.62	19.46	10.01	20.174	0	0	0	0	5.04		145.285	5.04
																	0	7	0	0	0	14	14	7	0	0	0	0	0	21			0	10.003	0	0	0	25.62	38.92	10.01	0	0	0	0	0	2.52		84.553	2.52
																	0	21	0	0	0	21	0	63	35	0	0	7	0	42			0	30.009	0	0	0	38.43	0	90.09	100.87	0	0	10.08	0	5.04		269.479	5.04
																	0	21	0	0	0	0	28	210	7	0	0	42	21	154			0	30.009	0	0	0	0	77.84	300.3	20.174	0	0	60.48	16.8	18.48		488.803	18.48
																	0	28	14	0	0	7	7	56	0	0	0	7	0	0			0	40.012	15.26	0	0	12.81	19.46	80.08	0	0	0	10.08	0	0		177.702	0
																	0	28	0	0	0	0	7	7	0	0	0	0	0	14			0	40.012	0	0	0	0	19.46	10.01	0	0	0	0	0	1.68		69.482	1.68
																	0	49	0	0	0	0	21	49	0	0	0	7	0	7			0	70.021	0	0	0	0	58.38	70.07	0	0	0	10.08	0	0.84		208.551	0.84
																	0	21	0	0	0	7	21	7	7	0	0	0	0	14			0	30.009	0	0	0	12.81	58.38	10.01	20.174	0	0	0	0	1.68		131.383	1.68
																	0	0	0	0	0	0	0	7	28	70	0	0	0	28			0	0	0	0	0	0	0	10.01	80.696	54.32	0	0	0	3.36		145.026	3.36
																	0	14	0	0	0	7	35	14	0	0	0	7	0	14			0	20.006	0	0	0	12.81	97.3	20.02	0	0	0	10.08	0	1.68		160.216	1.68
																	42	56	7	0	0	0	14	84	91	0	0	21	28	154			35.91	80.024	7.63	0	0	0	38.92	120.12	262.262	0	0	30.24	22.4	18.48		575.106	18.48
																	0	0	0	0	0	0	0	14	0	14	0	0	0	14			0	0	0	0	0	0	0	20.02	0	10.864	0	0	0	1.68		30.884	1.68
																	0	21	0	0	0	0	21	35	21	0	0	7	0	42			0	30.009	0	0	0	0	58.38	50.05	60.522	0	0	10.08	0	5.04		209.041	5.04
																	0	21	0	0	0	7	7	28	7	0	7	0	0	14			0	30.009	0	0	0	12.81	19.46	40.04	20.174	0	25.06	0	0	1.68		147.553	1.68
																	0	35	0	0	0	7	0	14	0	0	0	14	0	14			0	50.015	0	0	0	12.81	0	20.02	0	0	0	20.16	0	1.68		103.005	1.68
																	0	14	0	0	0	0	0	7	0	0	0	0	0	7			0	20.006	0	0	0	0	0	10.01	0	0	0	0	0	0.84		30.016	0.84
																	0	21	0	0	0	0	14	119	7	0	0	0	0	7			0	30.009	0	0	0	0	38.92	170.17	20.174	0	0	0	0	0.84		259.273	0.84
																	0	21	0	0	0	7	0	35	0	0	0	7	7	7			0	30.009	0	0	0	12.81	0	50.05	0	0	0	10.08	5.6	0.84		102.949	0.84
																	0	35	0	0	0	0	0	7	7	0	0	0	0	14			0	50.015	0	0	0	0	0	10.01	20.174	0	0	0	0	1.68		80.199	1.68
																	0	49	0	0	0	14	7	7	7	0	0	0	21	28			0	70.021	0	0	0	25.62	19.46	10.01	20.174	0	0	0	16.8	3.36		145.285	3.36
																	0	7	0	0	0	21	0	0	0	0	0	0	0	0			0	10.003	0	0	0	38.43	0	0	0	0	0	0	0	0		48.433	0
																	0	28	0	0	0	0	7	28	0	0	0	0	0	7			0	40.012	0	0	0	0	19.46	40.04	0	0	0	0	0	0.84		99.512	0.84
																	0	35	0	0	0	7	14	7	0	0	0	0	0	21			0	50.015	0	0	0	12.81	38.92	10.01	0	0	0	0	0	2.52		111.755	2.52
																	0	7	0	0	0	0	0	0	0	0	0	0	0	14			0	10.003	0	0	0	0	0	0	0	0	0	0	0	1.68		10.003	1.68
																	0	14	0	0	0	0	0	28	0	0	0	0	0	56			0	20.006	0	0	0	0	0	40.04	0	0	0	0	0	6.72		60.046	6.72
																	0	21	0	0	0	0	7	7	14	0	0	0	0	21			0	30.009	0	0	0	0	19.46	10.01	40.348	0	0	0	0	2.52		99.827	2.52
																	0	28	0	0	0	0	14	7	0	0	0	0	0	28			0	40.012	0	0	0	0	38.92	10.01	0	0	0	0	0	3.36		88.942	3.36
																	0	28	0	0	0	0	0	28	0	0	0	0	0	28			0	40.012	0	0	0	0	0	40.04	0	0	0	0	0	3.36		80.052	3.36
																	7	49	0	0	0	7	14	21	14	0	0	0	14	35			5.985	70.021	0	0	0	12.81	38.92	30.03	40.348	0	0	0	11.2	4.2		198.114	4.2
																	14	28	0	0	0	14	21	7	84	70	7	0	28	98			11.97	40.012	0	0	0	25.62	58.38	10.01	242.088	54.32	25.06	0	22.4	11.76		467.46	11.76
																	7	35	0	0	0	7	42	21	100	0	0	0	14	49			5.985	50.015	0	0	0	12.81	116.76	30.03	288.2	0	0	0	11.2	5.88		503.8	5.88
																	7	42	0	0	0	0	0	7	21	0	0	7	7	126			5.985	60.018	0	0	0	0	0	10.01	60.522	0	0	10.08	5.6	15.12		146.615	15.12
																	21	28	0	0	0	0	7	7	7	0	0	0	7	154			17.955	40.012	0	0	0	0	19.46	10.01	20.174	0	0	0	5.6	18.48		107.611	18.48
																	7	7	0	0	0	7	0	0	0	0	0	0	0	7			5.985	10.003	0	0	0	12.81	0	0	0	0	0	0	0	0.84		28.798	0.84
																	0	21	0	0	0	0	14	7	7	0	0	0	0	266			0	30.009	0	0	0	0	38.92	10.01	20.174	0	0	0	0	31.92		99.113	31.92
																	7	14	0	0	0	7	0	0	0	0	0	0	0	70			5.985	20.006	0	0	0	12.81	0	0	0	0	0	0	0	8.4		38.801	8.4
																	7	21	0	0	0	0	7	7	14	0	0	7	7	168			5.985	30.009	0	0	0	0	19.46	10.01	40.348	0	0	10.08	5.6	20.16		115.892	20.16
																	0	7	0	0	0	0	7	7	7	0	0	7	7	287			0	10.003	0	0	0	0	19.46	10.01	20.174	0	0	10.08	5.6	34.44		69.727	34.44
																	0	42	0	0	0	0	7	14	7	0	0	0	0	287			0	60.018	0	0	0	0	19.46	20.02	20.174	0	0	0	0	34.44		119.672	34.44
																	0	42	0	0	0	0	0	42	63	0	0	0	0	49			0	60.018	0	0	0	0	0	60.06	181.566	0	0	0	0	5.88		301.644	5.88
																	0	14	0	0	0	0	0	14	21	0	0	0	0	56			0	20.006	0	0	0	0	0	20.02	60.522	0	0	0	0	6.72		100.548	6.72
																	0	35	0	0	0	28	0	7	0	0	0	0	0	35			0	50.015	0	0	0	51.24	0	10.01	0	0	0	0	0	4.2		111.265	4.2
																	42	28	0	0	0	0	0	0	14	0	7	0	0	28			35.91	40.012	0	0	0	0	0	0	40.348	0	25.06	0	0	3.36		141.33	3.36
																	21	21	0	0	0	0	0	0	7	0	7	0	0	14			17.955	30.009	0	0	0	0	0	0	20.174	0	25.06	0	0	1.68		93.198	1.68
																	21	21	0	0	0	0	0	0	7	0	0	0	0	7			17.955	30.009	0	0	0	0	0	0	20.174	0	0	0	0	0.84		68.138	0.84
																	7	28	0	0	0	0	7	7	14	0	0	7	0	7			5.985	40.012	0	0	0	0	19.46	10.01	40.348	0	0	10.08	0	0.84		125.895	0.84
																	28	28	0	0	0	0	0	7	7	0	14	7	0	0			23.94	40.012	0	0	0	0	0	10.01	20.174	0	50.12	10.08	0	0		154.336	0
																	7	28	0	0	0	0	0	7	0	0	14	7	0	7			5.985	40.012	0	0	0	0	0	10.01	0	0	50.12	10.08	0	0.84		116.207	0.84
																	42	21	0	0	0	0	0	7	14	0	0	0	0	14			35.91	30.009	0	0	0	0	0	10.01	40.348	0	0	0	0	1.68		116.277	1.68
																	28	21	0	0	0	7	0	0	0	0	0	0	0	14			23.94	30.009	0	0	0	12.81	0	0	0	0	0	0	0	1.68		66.759	1.68
																	21	7	0	0	0	0	0	14	0	0	7	0	0	28			17.955	10.003	0	0	0	0	0	20.02	0	0	25.06	0	0	3.36		73.038	3.36
																	7	28	0	0	0	42	0	14	0	0	0	0	0	42			5.985	40.012	0	0	0	76.86	0	20.02	0	0	0	0	0	5.04		142.877	5.04
																	35	35	0	0	0	14	0	0	0	0	0	0	0	28			29.925	50.015	0	0	0	25.62	0	0	0	0	0	0	0	3.36		105.56	3.36
																	7	35	0	0	0	7	0	7	7	0	0	0	0	21			5.985	50.015	0	0	0	12.81	0	10.01	20.174	0	0	0	0	2.52		98.994	2.52
																	14	14	0	0	0	7	0	14	0	0	0	0	0	28			11.97	20.006	0	0	0	12.81	0	20.02	0	0	0	0	0	3.36		64.806	3.36
																	7	35	0	0	0	0	0	14	14	0	7	0	0	14			5.985	50.015	0	0	0	0	0	20.02	40.348	0	25.06	0	0	1.68		141.428	1.68
																	21	28	0	0	0	0	7	0	21	0	14	0	7	28			17.955	40.012	0	0	0	0	19.46	0	60.522	0	50.12	0	5.6	3.36		188.069	3.36
																	0	35	0	0	0	7	0	21	14	0	0	7	14	28			0	50.015	0	0	0	12.81	0	30.03	40.348	0	0	10.08	11.2	3.36		143.283	3.36
																	7	35	0	0	0	7	0	0	21	0	0	0	0	35			5.985	50.015	0	0	0	12.81	0	0	60.522	0	0	0	0	4.2		129.332	4.2
																	0	56	0	0	0	21	0	0	35	0	0	0	0	35			0	80.024	0	0	0	38.43	0	0	100.87	0	0	0	0	4.2		219.324	4.2
																	7	28	0	0	0	21	7	7	35	0	0	0	0	35			5.985	40.012	0	0	0	38.43	19.46	10.01	100.87	0	0	0	0	4.2		214.767	4.2
																	14	42	0	0	0	28	0	28	49	0	7	0	0	28			11.97	60.018	0	0	0	51.24	0	40.04	141.218	0	25.06	0	0	3.36		329.546	3.36
																	14	42	0	0	0	21	0	42	56	0	0	7	0	35			11.97	60.018	0	0	0	38.43	0	60.06	161.392	0	0	10.08	0	4.2		341.95	4.2
																	0	21	0	0	0	7	0	28	35	0	0	0	0	21			0	30.009	0	0	0	12.81	0	40.04	100.87	0	0	0	0	2.52		183.729	2.52
																	0	28	0	0	0	35	0	14	42	0	0	0	0	28			0	40.012	0	0	0	64.05	0	20.02	121.044	0	0	0	0	3.36		245.126	3.36
																	0	35	0	0	0	28	7	0	42	0	0	0	0	14			0	50.015	0	0	0	51.24	19.46	0	121.044	0	0	0	0	1.68		241.759	1.68
																	28	42	0	0	0	14	7	84	35	0	0	28	0	14			23.94	60.018	0	0	0	25.62	19.46	120.12	100.87	0	0	40.32	0	1.68		390.348	1.68
																	0	28	0	0	0	14	0	28	28	0	7	7	0	14			0	40.012	0	0	0	25.62	0	40.04	80.696	0	25.06	10.08	0	1.68		221.508	1.68
																	0	42	0	0	0	14	0	7	42	0	0	0	0	14			0	60.018	0	0	0	25.62	0	10.01	121.044	0	0	0	0	1.68		216.692	1.68
																	7	28	0	0	0	7	0	14	42	0	0	7	0	28			5.985	40.012	0	0	0	12.81	0	20.02	121.044	0	0	10.08	0	3.36		209.951	3.36
																	0	42	0	0	0	7	14	14	63	0	14	7	0	28			0	60.018	0	0	0	12.81	38.92	20.02	181.566	0	50.12	10.08	0	3.36		373.534	3.36
																	0	28	0	0	0	42	0	70	42	0	0	0	0	21			0	40.012	0	0	0	76.86	0	100.1	121.044	0	0	0	0	2.52		338.016	2.52
																	0	49	0	0	0	14	0	7	21	0	0	0	0	14			0	70.021	0	0	0	25.62	0	10.01	60.522	0	0	0	0	1.68		166.173	1.68
																	14	35	0	0	0	21	0	35	21	0	7	14	0	35			11.97	50.015	0	0	0	38.43	0	50.05	60.522	0	25.06	20.16	0	4.2		256.207	4.2
																	0	42	0	0	0	42	7	14	7	0	0	0	0	0			0	60.018	0	0	0	76.86	19.46	20.02	20.174	0	0	0	0	0		196.532	0
																	0	35	0	0	0	21	0	35	0	0	7	0	0	21			0	50.015	0	0	0	38.43	0	50.05	0	0	25.06	0	0	2.52		163.555	2.52
																	0	21	0	0	0	21	0	0	0	0	0	0	0	14			0	30.009	0	0	0	38.43	0	0	0	0	0	0	0	1.68		68.439	1.68
																	0	42	0	0	0	49	7	28	21	0	0	0	0	28			0	60.018	0	0	0	89.67	19.46	40.04	60.522	0	0	0	0	3.36		269.71	3.36
																	7	35	0	0	0	14	7	28	70	0	0	0	0	7			5.985	50.015	0	0	0	25.62	19.46	40.04	201.74	0	0	0	0	0.84		342.86	0.84
																	7	105	0	0	0	56	0	56	100	0	0	7	0	21			5.985	150.045	0	0	0	102.48	0	80.08	288.2	0	0	10.08	0	2.52		636.87	2.52
																	21	98	0	0	0	28	0	98	77	0	0	0	0	56			17.955	140.042	0	0	0	51.24	0	140.14	221.914	0	0	0	0	6.72		571.291	6.72
																	0	42	0	0	0	105	0	105	100	0	0	7	0	63			0	60.018	0	0	0	192.15	0	150.15	288.2	0	0	10.08	0	7.56		700.598	7.56
																	0	49	0	0	0	91	0	28	91	0	14	0	0	63			0	70.021	0	0	0	166.53	0	40.04	262.262	0	50.12	0	0	7.56		588.973	7.56
																	0	35	0	0	0	84	0	35	100	0	0	0	0	70			0	50.015	0	0	0	153.72	0	50.05	288.2	0	0	0	0	8.4		541.985	8.4
																	7	77	0	0	0	119	0	63	100	0	14	0	0	49			5.985	110.033	0	0	0	217.77	0	90.09	288.2	0	50.12	0	0	5.88		762.198	5.88
																	0	56	0	0	0	84	7	126	63	0	0	0	0	63			0	80.024	0	0	0	153.72	19.46	180.18	181.566	0	0	0	0	7.56		614.95	7.56
																	7	42	0	0	0	77	0	77	77	0	0	0	0	28			5.985	60.018	0	0	0	140.91	0	110.11	221.914	0	0	0	0	3.36		538.937	3.36
																	14	42	0	0	0	77	0	63	42	0	0	0	0	63			11.97	60.018	0	0	0	140.91	0	90.09	121.044	0	0	0	0	7.56		424.032	7.56
																	7	56	0	0	0	119	0	0	98	0	7	0	0	42			5.985	80.024	0	0	0	217.77	0	0	282.436	0	25.06	0	0	5.04		611.275	5.04
																	42	35	0	0	0	28	0	49	14	0	7	0	0	105			35.91	50.015	0	0	0	51.24	0	70.07	40.348	0	25.06	0	0	12.6		272.643	12.6
																	0	42	0	0	0	98	21	28	100	0	7	0	0	70			0	60.018	0	0	0	179.34	58.38	40.04	288.2	0	25.06	0	0	8.4		651.038	8.4
																	0	35	0	0	0	21	7	49	49	0	7	0	0	42			0	50.015	0	0	0	38.43	19.46	70.07	141.218	0	25.06	0	0	5.04		344.253	5.04
																	0	35	0	0	0	70	0	35	77	0	0	0	0	49			0	50.015	0	0	0	128.1	0	50.05	221.914	0	0	0	0	5.88		450.079	5.88
																	0	91	0	0	0	119	0	98	42	0	0	0	0	42			0	130.039	0	0	0	217.77	0	140.14	121.044	0	0	0	0	5.04		608.993	5.04
																	0	49	0	0	0	140	0	21	100	0	0	0	0	56			0	70.021	0	0	0	256.2	0	30.03	288.2	0	0	0	0	6.72		644.451	6.72
																	7	28	0	0	0	35	0	42	28	0	7	0	0	105			5.985	40.012	0	0	0	64.05	0	60.06	80.696	0	25.06	0	0	12.6		275.863	12.6
																	49	28	0	0	0	49	0	77	35	0	0	7	0	105			41.895	40.012	0	0	0	89.67	0	110.11	100.87	0	0	10.08	0	12.6		392.637	12.6
																	7	133	0	0	0	70	0	56	91	0	7	0	0	35			5.985	190.057	0	0	0	128.1	0	80.08	262.262	0	25.06	0	0	4.2		691.544	4.2
																	7	35	0	0	0	28	0	35	100	0	105	0	0	28			5.985	50.015	0	0	0	51.24	0	50.05	288.2	0	375.9	0	0	3.36		821.39	3.36
																	14	21	0	0	0	42	0	21	63	0	0	0	0	49			11.97	30.009	0	0	0	76.86	0	30.03	181.566	0	0	0	0	5.88		330.435	5.88
																	0	56	0	0	0	84	0	0	56	0	7	0	0	35			0	80.024	0	0	0	153.72	0	0	161.392	0	25.06	0	0	4.2		420.196	4.2
																	0	28	0	0	0	63	7	14	42	0	7	7	0	28			0	40.012	0	0	0	115.29	19.46	20.02	121.044	0	25.06	10.08	0	3.36		350.966	3.36
																	14	35	0	0	0	63	0	28	49	0	0	0	0	28			11.97	50.015	0	0	0	115.29	0	40.04	141.218	0	0	0	0	3.36		358.533	3.36
																	42	35	0	0	0	119	0	21	91	0	7	0	0	14			35.91	50.015	0	0	0	217.77	0	30.03	262.262	0	25.06	0	0	1.68		621.047	1.68
																	14	35	0	0	0	112	0	0	28	0	7	0	0	56			11.97	50.015	0	0	0	204.96	0	0	80.696	0	25.06	0	0	6.72		372.701	6.72
																	0	35	0	0	0	63	0	21	42	0	0	0	0	28			0	50.015	0	0	0	115.29	0	30.03	121.044	0	0	0	0	3.36		316.379	3.36
																	7	35	0	0	0	119	0	14	63	0	0	0	0	35			5.985	50.015	0	0	0	217.77	0	20.02	181.566	0	0	0	0	4.2		475.356	4.2
																	7	21	0	0	0	56	0	7	42	0	0	0	0	21			5.985	30.009	0	0	0	102.48	0	10.01	121.044	0	0	0	0	2.52		269.528	2.52
																	7	28	0	0	0	91	0	0	84	0	0	0	0	28			5.985	40.012	0	0	0	166.53	0	0	242.088	0	0	0	0	3.36		454.615	3.36
																	7	35	0	0	0	35	0	0	84	0	0	0	0	35			5.985	50.015	0	0	0	64.05	0	0	242.088	0	0	0	0	4.2		362.138	4.2
																	21	35	0	0	0	112	0	7	49	0	0	0	0	14			17.955	50.015	0	0	0	204.96	0	10.01	141.218	0	0	0	0	1.68		424.158	1.68
																	28	28	0	0	0	98	0	0	56	0	0	0	0	14			23.94	40.012	0	0	0	179.34	0	0	161.392	0	0	0	0	1.68		404.684	1.68
																	7	42	0	0	0	175	0	14	49	0	0	0	0	28			5.985	60.018	0	0	0	320.25	0	20.02	141.218	0	0	0	0	3.36		547.491	3.36
																	7	35	0	0	0	105	0	0	49	0	0	0	0	14			5.985	50.015	0	0	0	192.15	0	0	141.218	0	0	0	0	1.68		389.368	1.68
																	14	21	0	0	0	112	0	7	49	0	7	0	0	21			11.97	30.009	0	0	0	204.96	0	10.01	141.218	0	25.06	0	0	2.52		423.227	2.52
																	7	35	0	0	0	49	0	7	28	0	7	0	0	21			5.985	50.015	0	0	0	89.67	0	10.01	80.696	0	25.06	0	0	2.52		261.436	2.52
																	49	35	0	0	0	70	0	0	100	0	7	0	0	28			41.895	50.015	0	0	0	128.1	0	0	288.2	0	25.06	0	0	3.36		533.27	3.36
																	7	21	0	0	0	56	0	0	63	0	7	0	0	7			5.985	30.009	0	0	0	102.48	0	0	181.566	0	25.06	0	0	0.84		345.1	0.84
																	0	35	0	0	0	70	0	7	77	0	7	0	0	35			0	50.015	0	0	0	128.1	0	10.01	221.914	0	25.06	0	0	4.2		435.099	4.2
																	7	14	0	0	0	0	0	0	0	0	0	0	7	28			5.985	20.006	0	0	0	0	0	0	0	0	0	0	5.6	3.36		25.991	3.36
																	7	14	0	0	0	0	0	7	0	0	0	0	0	7			5.985	20.006	0	0	0	0	0	10.01	0	0	0	0	0	0.84		36.001	0.84
																	0	63	0	0	0	0	0	7	0	0	0	0	21	0			0	90.027	0	0	0	0	0	10.01	0	0	0	0	16.8	0		100.037	0
																	7	42	0	0	0	0	0	42	0	0	0	0	0	0			5.985	60.018	0	0	0	0	0	60.06	0	0	0	0	0	0		126.063	0
																	28	35	0	0	0	0	0	49	7	0	7	0	0	7			23.94	50.015	0	0	0	0	0	70.07	20.174	0	25.06	0	0	0.84		189.259	0.84
																	7	14	0	0	0	0	0	14	7	0	0	0	0	14			5.985	20.006	0	0	0	0	0	20.02	20.174	0	0	0	0	1.68		66.185	1.68
																	7	0	0	0	0	7	0	7	0	0	0	0	0	0			5.985	0	0	0	0	12.81	0	10.01	0	0	0	0	0	0		28.805	0
																	7	28	0	0	0	0	0	7	21	0	0	0	7	21			5.985	40.012	0	0	0	0	0	10.01	60.522	0	0	0	5.6	2.52		116.529	2.52
																	0	7	0	0	0	7	0	7	0	0	0	0	0	0			0	10.003	0	0	0	12.81	0	10.01	0	0	0	0	0	0		32.823	0
																	21	21	0	0	0	0	0	0	0	0	0	0	0	14			17.955	30.009	0	0	0	0	0	0	0	0	0	0	0	1.68		47.964	1.68
																	0	7	0	0	0	14	0	21	0	0	7	0	0	14			0	10.003	0	0	0	25.62	0	30.03	0	0	25.06	0	0	1.68		90.713	1.68
																	7	35	0	0	0	7	0	35	7	0	0	0	0	21			5.985	50.015	0	0	0	12.81	0	50.05	20.174	0	0	0	0	2.52		139.034	2.52
																	0	42	0	0	0	0	0	63	7	0	0	0	0	28			0	60.018	0	0	0	0	0	90.09	20.174	0	0	0	0	3.36		170.282	3.36
																	0	35	0	0	0	0	0	49	0	0	0	0	0	0			0	50.015	0	0	0	0	0	70.07	0	0	0	0	0	0		120.085	0
																	0	63	0	0	0	0	0	7	0	0	0	0	0	14			0	90.027	0	0	0	0	0	10.01	0	0	0	0	0	1.68		100.037	1.68
																	7	21	0	0	0	0	0	105	0	0	0	0	21	7			5.985	30.009	0	0	0	0	0	150.15	0	0	0	0	16.8	0.84		186.144	0.84
																	0	49	0	0	0	0	0	28	0	0	0	0	0	7			0	70.021	0	0	0	0	0	40.04	0	0	0	0	0	0.84		110.061	0.84
																	14	105	0	0	0	0	0	49	0	0	0	0	0	21			11.97	150.045	0	0	0	0	0	70.07	0	0	0	0	0	2.52		232.085	2.52
																	21	14	0	0	0	0	0	14	0	0	0	0	14	0			17.955	20.006	0	0	0	0	0	20.02	0	0	0	0	11.2	0		57.981	0
																	28	28	0	0	0	0	0	70	0	0	0	0	0	14			23.94	40.012	0	0	0	0	0	100.1	0	0	0	0	0	1.68		164.052	1.68
																	0	21	0	0	0	7	0	7	35	0	7	0	21	21			0	30.009	0	0	0	12.81	0	10.01	100.87	0	25.06	0	16.8	2.52		178.759	2.52
																	21	7	0	0	0	0	0	7	0	0	0	7	0	70			17.955	10.003	0	0	0	0	0	10.01	0	0	0	10.08	0	8.4		48.048	8.4
																	0	14	7	0	0	0	0	0	7	0	7	0	0	0			0	20.006	7.63	0	0	0	0	0	20.174	0	25.06	0	0	0		72.87	0
																	0	14	0	0	0	7	0	14	70	0	0	0	0	0			0	20.006	0	0	0	12.81	0	20.02	201.74	0	0	0	0	0		254.576	0
																	14	49	0	0	0	0	0	14	42	0	0	0	0	7			11.97	70.021	0	0	0	0	0	20.02	121.044	0	0	0	0	0.84		223.055	0.84
																	14	49	0	0	0	21	0	21	100	0	14	0	0	21			11.97	70.021	0	0	0	38.43	0	30.03	288.2	0	50.12	0	0	2.52		488.771	2.52
																	14	21	0	0	0	0	0	0	84	0	0	0	0	28			11.97	30.009	0	0	0	0	0	0	242.088	0	0	0	0	3.36		284.067	3.36
																	0	35	0	0	0	0	0	14	35	0	0	0	0	7			0	50.015	0	0	0	0	0	20.02	100.87	0	0	0	0	0.84		170.905	0.84
																	21	49	0	0	0	0	0	0	21	0	0	0	7	7			17.955	70.021	0	0	0	0	0	0	60.522	0	0	0	5.6	0.84		148.498	0.84
																	0	35	0	0	0	0	0	21	14	0	0	0	7	7			0	50.015	0	0	0	0	0	30.03	40.348	0	0	0	5.6	0.84		120.393	0.84
																	14	0	0	0	0	0	7	7	7	0	0	0	0	28			11.97	0	0	0	0	0	19.46	10.01	20.174	0	0	0	0	3.36		61.614	3.36
																	7	21	0	0	0	0	7	0	0	0	0	0	7	98			5.985	30.009	0	0	0	0	19.46	0	0	0	0	0	5.6	11.76		55.454	11.76
																	0	35	0	0	0	0	0	0	14	0	0	0	7	42			0	50.015	0	0	0	0	0	0	40.348	0	0	0	5.6	5.04		90.363	5.04
																	7	0	0	0	0	0	0	7	0	0	0	0	7	14			5.985	0	0	0	0	0	0	10.01	0	0	0	0	5.6	1.68		15.995	1.68
																	0	14	0	0	0	0	0	0	7	0	0	0	0	0			0	20.006	0	0	0	0	0	0	20.174	0	0	0	0	0		40.18	0
																	0	35	0	0	0	0	0	0	14	0	7	0	0	28			0	50.015	0	0	0	0	0	0	40.348	0	25.06	0	0	3.36		115.423	3.36
																	14	7	0	0	0	0	7	7	7	0	0	0	0	35			11.97	10.003	0	0	0	0	19.46	10.01	20.174	0	0	0	0	4.2		71.617	4.2
																	0	42	0	0	0	7	0	7	7	7	0	0	7	0			0	60.018	0	0	0	12.81	0	10.01	20.174	5.432	0	0	5.6	0		108.444	0
																	28	35	0	0	0	0	0	35	35	0	0	0	0	0			23.94	50.015	0	0	0	0	0	50.05	100.87	0	0	0	0	0		224.875	0
																	14	21	0	0	0	0	0	7	14	0	7	0	0	0			11.97	30.009	0	0	0	0	0	10.01	40.348	0	25.06	0	0	0		117.397	0
																	14	7	0	0	0	21	14	0	0	0	0	0	35	21			11.97	10.003	0	0	0	38.43	38.92	0	0	0	0	0	28	2.52		99.323	2.52
																	0	0	0	0	0	0	0	28	7	0	0	0	0	70			0	0	0	0	0	0	0	40.04	20.174	0	0	0	0	8.4		60.214	8.4
																	0	0	0	0	0	21	7	14	7	0	0	0	49	35			0	0	0	0	0	38.43	19.46	20.02	20.174	0	0	0	39.2	4.2		98.084	4.2
																	0	14	0	0	0	0	14	0	7	0	0	0	84	42			0	20.006	0	0	0	0	38.92	0	20.174	0	0	0	67.2	5.04		79.1	5.04
																	0	0	0	0	0	7	0	0	7	0	0	0	7	21			0	0	0	0	0	12.81	0	0	20.174	0	0	0	5.6	2.52		32.984	2.52
																	7	14	0	0	0	21	7	42	0	0	0	0	56	28			5.985	20.006	0	0	0	38.43	19.46	60.06	0	0	0	0	44.8	3.36		143.941	3.36
																	7	7	0	0	0	14	7	14	0	0	0	0	28	0			5.985	10.003	0	0	0	25.62	19.46	20.02	0	0	0	0	22.4	0		81.088	0
																	0	0	14	0	0	28	7	21	0	0	0	0	28	28			0	0	15.26	0	0	51.24	19.46	30.03	0	0	0	0	22.4	3.36		115.99	3.36
																	0	7	0	0	0	28	21	14	7	0	0	0	7	21			0	10.003	0	0	0	51.24	58.38	20.02	20.174	0	0	0	5.6	2.52		159.817	2.52
																	0	0	0	0	0	35	0	42	0	0	0	0	14	42			0	0	0	0	0	64.05	0	60.06	0	0	0	0	11.2	5.04		124.11	5.04
																	0	7	0	0	0	7	0	0	0	0	7	0	35	28			0	10.003	0	0	0	12.81	0	0	0	0	25.06	0	28	3.36		47.873	3.36
																	0	0	0	0	0	21	0	14	0	0	0	0	42	35			0	0	0	0	0	38.43	0	20.02	0	0	0	0	33.6	4.2		58.45	4.2
																	0	0	0	0	7	0	21	21	0	0	0	0	91	35			0	0	0	0	5.971	0	58.38	30.03	0	0	0	0	72.8	4.2		94.381	4.2
																	0	14	7	0	0	14	7	14	0	0	0	0	28	28			0	20.006	7.63	0	0	25.62	19.46	20.02	0	0	0	0	22.4	3.36		92.736	3.36
																	14	49	0	0	0	21	14	28	7	0	0	0	35	49			11.97	70.021	0	0	0	38.43	38.92	40.04	20.174	0	0	0	28	5.88		219.555	5.88
																	21	0	7	0	0	35	21	21	21	0	7	7	35	42			17.955	0	7.63	0	0	64.05	58.38	30.03	60.522	0	25.06	10.08	28	5.04		273.707	5.04
																	0	7	0	0	0	0	0	49	14	0	0	0	14	42			0	10.003	0	0	0	0	0	70.07	40.348	0	0	0	11.2	5.04		120.421	5.04
																	0	21	7	0	0	21	7	28	0	0	0	0	35	49			0	30.009	7.63	0	0	38.43	19.46	40.04	0	0	0	0	28	5.88		135.569	5.88
																	0	7	14	0	0	0	0	21	0	0	0	0	28	28			0	10.003	15.26	0	0	0	0	30.03	0	0	0	0	22.4	3.36		55.293	3.36
																	0	7	7	0	0	7	0	21	0	0	0	0	35	42			0	10.003	7.63	0	0	12.81	0	30.03	0	0	0	0	28	5.04		60.473	5.04
																	21	105	0	0	0	0	0	14	21	0	0	0	7	0			17.955	150.045	0	0	0	0	0	20.02	60.522	0	0	0	5.6	0		248.542	0
																	0	28	0	0	0	0	0	0	0	0	0	0	14	0			0	40.012	0	0	0	0	0	0	0	0	0	0	11.2	0		40.012	0
																	0	28	0	0	0	0	7	7	14	0	0	0	28	0			0	40.012	0	0	0	0	19.46	10.01	40.348	0	0	0	22.4	0		109.83	0
																	7	0	0	0	0	7	0	0	7	0	0	0	0	91			5.985	0	0	0	0	12.81	0	0	20.174	0	0	0	0	10.92		38.969	10.92
																	7	0	0	0	0	0	0	0	0	0	0	7	7	217			5.985	0	0	0	0	0	0	0	0	0	0	10.08	5.6	26.04		16.065	26.04
																	7	21	0	0	0	0	0	7	0	0	0	0	105	0			5.985	30.009	0	0	0	0	0	10.01	0	0	0	0	84	0		46.004	0
																	0	0	0	0	0	0	0	14	7	0	0	0	98	0			0	0	0	0	0	0	0	20.02	20.174	0	0	0	78.4	0		40.194	0
																	0	49	0	0	0	0	0	63	7	0	0	0	49	0			0	70.021	0	0	0	0	0	90.09	20.174	0	0	0	39.2	0		180.285	0
																	0	0	0	0	0	0	0	0	0	0	0	0	7	0			0	0	0	0	0	0	0	0	0	0	0	0	5.6	0		0	0
																	0	0	0	0	0	0	7	0	0	0	0	0	7	0			0	0	0	0	0	0	19.46	0	0	0	0	0	5.6	0		19.46	0
																	0	14	0	0	0	0	0	14	0	0	0	0	0	0			0	20.006	0	0	0	0	0	20.02	0	0	0	0	0	0		40.026	0
																	7	35	0	0	0	0	0	14	7	0	0	0	63	0			5.985	50.015	0	0	0	0	0	20.02	20.174	0	0	0	50.4	0		96.194	0
																	0	21	7	0	0	0	14	42	14	0	0	0	21	7			0	30.009	7.63	0	0	0	38.92	60.06	40.348	0	0	0	16.8	0.84		176.967	0.84
																	0	14	0	0	0	0	7	63	14	0	0	0	56	0			0	20.006	0	0	0	0	19.46	90.09	40.348	0	0	0	44.8	0		169.904	0
																	0	0	7	0	0	0	0	49	0	0	0	0	63	7			0	0	7.63	0	0	0	0	70.07	0	0	0	0	50.4	0.84		77.7	0.84
																	0	14	7	7	0	0	0	84	14	0	0	0	28	0			0	20.006	7.63	6.65	0	0	0	120.12	40.348	0	0	0	22.4	0		194.754	0
																	0	14	0	0	0	0	7	28	14	0	0	0	28	0			0	20.006	0	0	0	0	19.46	40.04	40.348	0	0	0	22.4	0		119.854	0
																	0	7	14	0	0	0	7	49	0	0	0	0	28	7			0	10.003	15.26	0	0	0	19.46	70.07	0	0	0	0	22.4	0.84		114.793	0.84
																	0	0	0	0	0	0	7	0	0	0	0	0	14	0			0	0	0	0	0	0	19.46	0	0	0	0	0	11.2	0		19.46	0
																	14	21	0	0	0	0	28	21	0	0	0	0	14	0			11.97	30.009	0	0	0	0	77.84	30.03	0	0	0	0	11.2	0		149.849	0
																	0	98	0	0	0	56	56	0	0	0	0	7	14	0			0	140.042	0	0	0	102.48	155.68	0	0	0	0	10.08	11.2	0		408.282	0
																	14	42	0	0	0	42	49	14	21	0	0	0	21	0			11.97	60.018	0	0	0	76.86	136.22	20.02	60.522	0	0	0	16.8	0		365.61	0
																	0	427	0	0	0	35	7	0	14	0	0	7	0	0			0	610.183	0	0	0	64.05	19.46	0	40.348	0	0	10.08	0	0		744.121	0
																	21	371	0	0	0	21	21	14	14	0	0	0	0	0			17.955	530.159	0	0	0	38.43	58.38	20.02	40.348	0	0	0	0	0		705.292	0
																	0	91	0	0	0	63	21	0	0	0	0	7	0	7			0	130.039	0	0	0	115.29	58.38	0	0	0	0	10.08	0	0.84		313.789	0.84
																	0	49	0	0	0	14	0	7	7	0	0	0	7	0			0	70.021	0	0	0	25.62	0	10.01	20.174	0	0	0	5.6	0		125.825	0
																	0	35	0	0	0	7	28	0	7	0	0	0	0	0			0	50.015	0	0	0	12.81	77.84	0	20.174	0	0	0	0	0		160.839	0
																	0	63	0	0	0	14	35	7	0	0	0	0	0	0			0	90.027	0	0	0	25.62	97.3	10.01	0	0	0	0	0	0		222.957	0
																	0	28	0	0	0	0	28	0	7	0	0	0	7	0			0	40.012	0	0	0	0	77.84	0	20.174	0	0	0	5.6	0		138.026	0
																	0	35	0	0	0	7	0	0	0	0	0	0	0	0			0	50.015	0	0	0	12.81	0	0	0	0	0	0	0	0		62.825	0
																	14	126	0	0	0	14	49	0	7	0	0	0	0	0			11.97	180.054	0	0	0	25.62	136.22	0	20.174	0	0	0	0	0		374.038	0
																	14	203	0	0	0	14	21	7	0	0	0	0	0	0			11.97	290.087	0	0	0	25.62	58.38	10.01	0	0	0	0	0	0		396.067	0
																	7	168	0	0	0	7	0	21	7	0	0	0	0	0			5.985	240.072	0	0	0	12.81	0	30.03	20.174	0	0	0	0	0		309.071	0
																	14	42	0	0	0	63	0	14	0	0	0	0	0	0			11.97	60.018	0	0	0	115.29	0	20.02	0	0	0	0	0	0		207.298	0
																	0	7	0	0	0	77	0	14	0	0	0	7	0	0			0	10.003	0	0	0	140.91	0	20.02	0	0	0	10.08	0	0		181.013	0
																	0	7	0	0	0	7	0	0	7	0	0	7	0	0			0	10.003	0	0	0	12.81	0	0	20.174	0	0	10.08	0	0		53.067	0
																	0	14	0	0	0	21	0	7	0	0	0	0	7	0			0	20.006	0	0	0	38.43	0	10.01	0	0	0	0	5.6	0		68.446	0
																	7	42	0	0	0	0	0	0	0	0	0	0	0	0			5.985	60.018	0	0	0	0	0	0	0	0	0	0	0	0		66.003	0
																	14	238	0	0	0	7	21	35	21	0	0	0	7	0			11.97	340.102	0	0	0	12.81	58.38	50.05	60.522	0	0	0	5.6	0		533.834	0
																	21	105	0	0	0	14	0	28	7	0	0	0	14	0			17.955	150.045	0	0	0	25.62	0	40.04	20.174	0	0	0	11.2	0		253.834	0
[truncated: 6 more columns]

## Sheet: 4 Table 4
		Locality	Site	Depth	temp	oxygen	chla	salinity	substrate	rugosity	Richness (FG)	Total C (g per m2) or (t per km2)
ANOVA		1	1	180	6.9	241	0.02	34.07	3	2	2	27.965
		1	1	182	6.9	241	0.02	34.07	3	2	2	67.97
r2		1	1	184	6.9	241	0.02	34.08	3	2	2	23.282
F		1	1	185	6.9	241	0.02	34.08	3	2	1	21.315
p		1	1	187	6.9	241	0.02	34.08	6	4	4	374.111
		1	1	188	6.9	241	0.02	34.08	6	4	6	347.34
		1	1	190	6.9	241	0.02	34.08	7	5	5	448.301
		1	1	191	6.9	241	0.02	34.08	7	5	5	376.684
		1	1	193	6.9	241	0.02	34.08	6	4	4	404.225
r2		1	1	194	6.9	241	0.02	34.08	8	3	6	246.652
F		1	1	195	6.9	241	0.02	34.09	8	3	3	328.576
p		1	1	197	6.9	241	0.02	34.09	7	6	5	187.838
		1	1	201	6.9	241	0.02	34.1	8	4	6	751.18
		1	1	203	6.9	241	0.02	34.11	8	3	3	334.666
		1	1	205	6.9	241	0.02	34.11	8	3	4	391.254
		1	1	207	6.9	241	0.02	34.11	7	5	7	248.836
r2		1	1	209	6.9	241	0.02	34.11	7	5	4	146.111
F		1	1	211	6.9	240	0.02	34.11	8	4	5	304.969
p		1	1	213	6.9	240	0.02	34.11	3	2	5	216.608
		1	1	214	6.9	240	0.02	34.12	3	2	4	51.492
		1	2	170	7.2	242	0.03	34.02	8	3	3	135.366
		1	2	170	7.2	242	0.03	34.02	6	4	7	439.638
		1	2	171	7.2	242	0.03	34.02	4	2	3	200.991
		1	2	171	7.2	242	0.03	34.02	5	4	6	333.711
		1	2	171	7.2	242	0.03	34.02	8	4	5	342.415
		1	2	171	7.2	242	0.03	34.02	8	5	6	373.243
		1	2	171	7.2	242	0.03	34.02	8	5	4	370.464
		1	2	171	7.2	242	0.03	34.02	3	2	5	114.485
		1	2	171	7.2	242	0.03	34.02	4	3	4	163.338
		1	2	171	7.2	242	0.03	34.02	4	3	5	209.44
		1	3	187	7.1	242	0.03	34.08	5	4	5	385.626
		1	3	187	7.1	242	0.03	34.08	5	4	4	365.809
		1	3	187	7.1	242	0.03	34.08	5	3	3	323.27
		1	3	187	7.1	242	0.03	34.08	5	4	4	257.089
		1	3	187	7.1	242	0.03	34.08	4	2	5	365.183
		1	3	187	7.1	242	0.03	34.08	5	3	6	267.988
		1	3	187	7.1	242	0.03	34.08	5	3	3	604.226
		1	3	187	7.1	242	0.03	34.08	5	4	6	441.455
		1	3	187	7.1	242	0.03	34.08	4	3	5	253.491
		1	3	187	7.1	242	0.03	34.08	4	2	5	127.561
		1	3	187	7.1	242	0.03	34.08	4	2	3	257.264
		1	3	187	7.1	242	0.03	34.08	4	2	4	116.333
		1	3	187	7.1	242	0.03	34.08	5	3	5	352.002
		1	3	187	7.1	242	0.03	34.08	5	3	5	421.606
		1	3	187	7.1	242	0.03	34.08	5	3	5	451.045
		1	3	187	7.1	242	0.03	34.08	5	3	5	436.579
		1	3	187	7.1	242	0.03	34.08	5	4	5	461.202
		1	3	187	7.1	242	0.03	34.08	5	3	6	425.085
		1	3	186	7.1	242	0.03	34.08	5	4	5	398.149
		1	3	187	7.1	242	0.03	34.08	4	3	3	345.789
		2	1	130	12.66	244	0.05	35.07	8	4	4	411.89
		2	1	130.8	12.64	244	0.05	35.07	8	4	4	522.364
		2	1	131.8	12.61	244	0.04	35.07	4	2	3	52.255
		2	1	132.8	12.58	244	0.05	35.07	4	2	4	339.531
		2	1	134.3	12.55	244	0.04	35.07	8	4	4	426.905
		2	1	134.8	12.53	244	0.04	35.07	3	2	2	38.675
		2	1	135.3	12.53	244	0.04	35.07	2	2	2	43.75
		2	1	135.8	12.5	244	0.04	35.07	2	2	2	25.34
		2	1	136.3	12.5	244	0.04	35.07	4	2	0	3.36
		2	1	136.8	12.47	244	0.04	35.07	2	2	0	2.52
		2	1	137.3	12.47	244	0.04	35.07	4	2	2	43.925
		2	1	138.3	12.44	244	0.04	35.07	5	3	2	37.03
		2	1	139.4	12.41	244	0.04	35.07	4	2	3	108.472
		2	1	139.9	12.38	244	0.04	35.06	4	2	3	318.391
		2	1	140.8	12.38	244	0.04	35.06	8	5	4	387.495
		2	1	141.3	12.38	244	0.04	35.06	6	4	3	355.141
		2	1	142.8	12.38	244	0.04	35.06	6	4	4	346.356
		2	1	144.1	12.38	244	0.04	35.06	8	5	4	396.105
		2	1	146.3	12.38	244	0.04	35.06	3	2	1	13.545
		2	2	206	11.3	238	0.03	35.1	6	4	4	278.768
		2	2	204	11.3	238	0.03	35.1	6	3	2	44.52
		2	2	199	11.4	238	0.03	35.1	8	5	4	518.308
		2	2	198	11.5	238	0.03	35.1	5	3	3	90.041
		2	2	194	11.5	238	0.03	35.1	4	3	4	84.021
		2	2	192	11.5	238	0.03	35.1	6	4	3	157.374
		2	2	190	11.5	238	0.03	35.1	6	4	4	165.382
		2	2	189	11.5	239	0.03	35.1	6	4	3	115.591
		2	2	187	11.6	239	0.03	35.1	6	4	5	335.139
		2	2	186	11.6	239	0.03	35.1	8	5	4	405.107
		2	2	183	11.6	239	0.03	35.1	8	5	5	362.544
		2	2	181	11.6	239	0.03	35.1	8	4	3	266.98
		2	2	180	11.6	239	0.03	35.1	8	5	4	454.177
		2	2	181	11.6	239	0.03	35.1	8	5	4	377.016
		2	2	175	11.6	240	0.03	35.1	8	4	3	145.103
		2	2	173	11.7	240	0.03	35.1	8	4	4	151.921
		2	3	212	10	236	0.02	35.1	3	2	4	97.076
		2	3	212	10	236	0.02	35.1	3	2	3	62.013
		2	3	212	10	236	0.02	35.1	6	4	4	151.032
		2	3	212	10	236	0.02	35.1	8	5	4	324.842
		2	3	212	10	236	0.02	35.1	6	4	4	314.44
		2	3	212	10	236	0.02	35.1	6	5	4	115.185
		2	3	212	10	236	0.02	35.1	5	4	3	125.461
		2	3	212	10	236	0.02	35.1	2	1	0	42
		2	3	212	10	236	0.02	35.1	4	2	1	50.505
		2	3	212	10	236	0.02	35.1	6	4	3	93.415
		2	3	212	10	236	0.02	35.1	5	3	1	48.93
		2	3	212	10	236	0.02	35.1	5	2	0	34.44
		2	4	119.6	12.88	244	0.04	35.08	5	3	4	227.038
		2	4	119.2	12.89	244	0.04	35.08	2	1	2	2.52
		2	4	119	12.89	244	0.04	35.08	5	3	4	174.293
		2	4	118.6	12.89	244	0.04	35.08	5	3	4	148.015
		2	4	118.4	12.9	244	0.04	35.08	5	2	1	11.865
		2	4	118.2	12.9	244	0.04	35.08	5	2	3	62.188
		2	4	117.8	12.9	244	0.04	35.08	6	5	5	341.53
		2	4	117.6	12.9	244	0.04	35.08	2	1	0	1.68
		2	4	117.4	12.92	244	0.04	35.09	2	1	0	0.84
		2	4	117	12.92	244	0.04	35.09	5	3	3	54.684
		2	4	116.8	12.92	244	0.04	35.09	6	2	3	91.84
		2	4	116.6	12.92	244	0.04	35.09	6	4	5	349.139
		2	4	116.4	12.93	244	0.04	35.09	6	3	5	110.586
		2	4	116.2	12.93	244	0.04	35.09	6	5	4	426.293
		2	4	115.8	12.93	244	0.04	35.09	6	4	3	184.135
		2	4	115.7	12.93	244	0.04	35.09	6	5	4	309.505
		2	4	115.4	12.94	244	0.04	35.09	8	4	4	320.425
		2	4	114.9	12.94	244	0.04	35.09	8	5	4	304.059
		2	4	114.6	12.94	244	0.04	35.09	8	4	3	291.683
		2	4	113.5	12.99	244	0.04	35.09	6	4	5	269.122
		2	4	110.96	13.11	244	0.04	35.09	8	5	4	508.333
		2	5	252.15	10.5	239	0.02	35.1	9	4	6	464.873
		2	5	253.45	10.5	239	0.02	35.1	9	4	3	442.76
		2	5	253.66	10.5	239	0.02	35.1	9	4	6	406.542
		2	5	254.42	10.5	239	0.02	35.1	9	3	3	97.174
		2	5	253.32	10.5	239	0.02	35.1	9	4	6	382.413
		2	5	251.5	10.5	239	0.02	35.1	9	2	2	114.982
		2	5	253.65	10.5	239	0.02	35.1	9	2	3	76.51
		2	5	250.79	10.5	239	0.02	35.1	9	2	4	228.536
		2	5	184.05	10.5	239	0.02	34.9	9	3	5	194.572
		2	5	182.88	10.5	239	0.02	34.9	9	3	5	194.817
		2	5	184.49	10.5	239	0.02	34.9	9	3	3	365.109
		2	5	181.92	10.5	239	0.02	34.9	9	2	2	335.38
		2	5	184.9	10.5	239	0.02	34.9	9	2	4	95.515
		2	5	183.32	10.5	239	0.02	34.9	9	2	3	156.373
		2	5	184.04	10.5	239	0.02	34.9	8	4	6	353.227
		3	1	142.83	12.39	240	0.03	35.06	2	1	3	120.89
		3	1	143	12.39	240	0.03	35.06	2	1	1	7.651
		3	1	143.2	12.39	240	0.03	35.06	2	1	1	21.84
		3	1	143.5	12.39	240	0.03	35.06	2	1	1	11.76
		3	1	143.9	12.39	240	0.03	35.06	2	1	2	31.864
		3	1	144	12.39	240	0.03	35.06	2	1	1	21.98
		3	1	144.4	12.39	240	0.03	35.06	2	1	2	19.411
		3	1	144.7	12.39	240	0.03	35.06	2	1	1	9.331
		3	1	145	12.39	240	0.03	35.06	2	1	1	12.53
		3	1	144.5	12.39	240	0.03	35.06	2	1	2	31.143
		3	1	144.7	12.39	240	0.03	35.06	2	1	1	14.203
		3	1	144.9	12.39	240	0.03	35.06	2	1	2	31.031
		3	1	145.1	12.39	240	0.03	35.06	2	1	1	11.011
		3	1	145.5	12.39	240	0.03	35.06	2	1	2	38.5
		3	1	145.7	12.39	240	0.03	35.06	2	1	1	15.043
		3	1	145.9	12.39	240	0.03	35.06	2	2	2	52.143
		3	1	146.1	12.39	240	0.03	35.06	2	1	2	27.573
		3	1	146.5	12.39	240	0.03	35.06	2	1	1	11.76
		3	1	146.8	12.39	240	0.03	35.06	2	1	1	72.24
		3	1	147	12.39	240	0.03	35.06	2	1	1	11.683
		3	2	169.75	12	239	0.03	35.06	2	2	2	81.662
		3	2	170.3	12	239	0.03	35.06	6	3	4	333.07
		3	2	171	12	239	0.03	35.06	5	2	3	153.335
		3	2	172.3	12	239	0.03	35.06	2	1	1	22.694
		3	2	173	12	239	0.03	35.06	5	3	3	320.26
		3	2	174	12	239	0.03	35.06	5	2	3	315.213
		3	2	175	12	239	0.03	35.06	5	3	4	392.101
		3	2	176	12	239	0.03	35.06	6	3	3	338.775
		3	2	177	12	239	0.03	35.06	5	2	3	280.518
		3	2	177.5	12	239	0.03	35.06	6	4	4	339.426
		3	2	178	12	239	0.03	35.06	5	3	5	173.782
		3	2	178.35	12	239	0.03	35.06	5	3	3	256.55
		3	2	149	12	240	0.035	35.06	3	1	2	91.56
		3	2	149	12	240	0.035	35.06	4	2	1	102.935
		3	2	148	12	240	0.035	35.06	4	1	1	60.41
		3	3	115	12.94	243	0.045	35.09	7	2	1	31.85
		3	3	115	12.94	243	0.04	35.09	6	2	1	28.49
		3	3	115	12.94	243	0.045	35.09	3	1	0	17.64
		3	3	115	12.94	243	0.04	35.09	3	1	1	28.49
		3	3	115	12.94	243	0.04	35.09	3	1	0	17.64
		3	3	115	12.94	243	0.04	35.09	7	2	1	31.01
		3	3	116	12.93	243	0.04	35.09	6	3	3	344.169
		3	3	116	12.93	243	0.04	35.09	7	4	4	83.825
		3	3	116	12.93	243	0.04	35.09	7	4	3	269.843
		3	3	116	12.93	243	0.04	35.09	7	4	3	67.06
		3	3	117	12.92	243	0.04	35.09	7	4	4	280.462
		3	3	117	12.92	243	0.04	35.09	7	4	2	76.412
		3	3	117	12.92	243	0.04	35.09	7	4	4	412.167
		3	3	117	12.92	243	0.04	35.09	7	4	4	208.11
		3	3	117	12.92	243	0.04	35.08	3	2	2	19.817
		3	3	117	12.92	243	0.04	35.08	7	4	3	204.323
		3	3	118	12.9	243	0.04	35.08	6	3	3	152.656
		3	3	118	12.9	243	0.04	35.08	7	4	4	358.155
		3	3	120	12.88	243	0.04	35.08	3	2	1	7.112
		3	3	121	12.84	243	0.04	35.08	3	1	0	1.68
		4	1	156	11.6	240	0.03	34.8	3	2	3	185.206
		4	1	155	11.6	240	0.03	34.8	3	2	6	176.106
		4	1	156	11.6	240	0.03	34.8	3	2	5	254.037
		4	1	155	11.6	240	0.03	34.8	3	2	4	466.067
		4	1	154	11.6	240	0.03	34.8	3	2	5	384.132
		4	1	156	11.6	240	0.03	34.8	3	2	4	417.501
		4	1	155	11.6	240	0.03	34.8	3	2	5	227.094
		4	1	155	11.6	240	0.03	34.8	3	2	5	475.433
		4	1	155	11.6	240	0.03	34.8	3	2	5	338.17
		4	1	156	11.6	240	0.03	34.8	3	2	2	300.216
		4	1	154	11.6	240	0.03	34.8	3	2	4	265.909
		4	1	154	11.6	240	0.03	34.8	3	3	4	257.495
		4	1	153	11.6	240	0.03	34.8	3	2	3	225.239
		4	1	154	11.6	240	0.03	34.8	3	2	3	220.283
		4	1	153	11.6	240	0.03	34.8	3	2	3	170.457
		4	1	153	11.6	240	0.03	34.8	3	2	5	324.856
		4	1	154	11.6	240	0.03	34.8	3	2	2	200.144
		4	1	152	11.6	240	0.03	34.8	3	2	4	255.423
		4	1	153	11.6	240	0.03	34.8	3	2	2	120.099
		4	2	164	11.6	240	0.03	34.8	3	1	2	292.292
		4	2	164	11.6	240	0.03	34.8	3	1	1	121.044
		4	2	164	11.6	240	0.03	34.8	3	1	3	262.101
		4	2	164	11.6	240	0.03	34.8	3	1	2	160.678
		4	2	164	11.6	240	0.03	34.8	3	1	2	151.228
		4	2	164	11.6	240	0.03	34.8	3	1	4	205.758
		4	2	164	11.6	240	0.03	34.8	3	1	2	161.238
		4	2	164	11.6	240	0.03	34.8	3	1	2	332.794
		4	2	164	11.6	240	0.03	34.8	3	1	1	40.348
		4	2	164	11.6	240	0.03	34.8	3	1	2	90.706
		4	2	164	11.6	240	0.03	34.8	3	1	1	141.218
		4	3	125	12.69	243	0.04	35.08	3	2	1	262.262
		4	3	124	12.73	243	0.04	35.08	3	2	2	10.08
		4	3	125	12.69	243	0.04	35.08	3	2	1	201.74
		4	3	125	12.69	243	0.04	35.08	3	2	1	60.522
		4	3	124	12.73	243	0.04	35.08	3	2	2	236.572
		4	3	125	12.69	243	0.04	35.08	3	2	2	70.525
		4	3	125	12.69	243	0.04	35.08	3	2	1	25.06
		4	3	124	12.73	243	0.04	35.08	3	2	1	20.174
		4	3	125	12.69	243	0.04	35.08	3	2	1	20.174
		4	3	124	12.73	243	0.04	35.08	3	2	2	70.294
		4	3	124	12.73	243	0.04	35.08	3	2	2	45.234
		4	3	124	12.73	243	0.04	35.08	3	2	2	150.92
		4	3	124	12.73	243	0.04	35.08	3	2	0	0
		4	3	124	12.73	243	0.04	35.08	3	2	0	0
		4	3	124	12.73	243	0.04	35.08	3	2	1	141.218
		4	3	124	12.73	243	0.04	35.08	3	2	2	41.034
		4	3	124	12.73	243	0.04	35.08	3	2	0	3.36
		4	3	124	12.73	243	0.04	35.08	3	2	0	4.2
		4	3	124	12.73	243	0.04	35.08	3	2	2	110.873
		4	3	123	12.77	243	0.04	35.08	3	2	2	231.686
		4	3	123	12.77	243	0.04	35.08	3	2	1	464.002
		4	3	124	12.73	243	0.04	35.08	3	2	1	20.174
		4	3	123	12.77	243	0.04	35.08	3	2	0	0
		4	3	124	12.73	243	0.04	35.08	3	2	3	226.282
		5	1	366.99	8.8991	222.616	0.0255	34.6435	3	1	4	149.555
		5	1	366.99	8.8991	222.616	0.0255	34.6435	3	1	4	80.381
		5	1	368.59	8.8991	222.616	0.0255	34.6435	3	1	1	10.85
		5	1	368.59	8.8991	222.616	0.0255	34.6435	3	1	0	0.84
		5	1	366.49	8.8991	222.616	0.0255	34.6435	3	1	4	140.217
		5	1	366.32	8.8991	222.616	0.0255	34.6435	3	1	3	30.016
		5	1	365.62	8.8991	222.616	0.0255	34.6435	3	1	1	20.02
		5	1	366.84	8.8991	222.616	0.0255	34.6435	3	1	4	65.254
		5	1	366.48	8.8991	222.616	0.0255	34.6435	3	1	4	65.254
		5	1	366.48	8.8991	222.616	0.0255	34.6435	3	1	4	180.782
		5	1	366.48	8.8991	222.616	0.0255	34.6435	3	1	2	30.023
		5	1	365.24	8.8991	222.616	0.0255	34.6435	3	1	4	130.228
		5	1	365.31	8.8991	222.616	0.0255	34.6435	3	1	3	66.038
		5	1	365.96	8.8991	222.616	0.0255	34.6435	3	1	4	90.223
		5	1	365.96	8.8991	222.616	0.0255	34.6435	3	1	3	90.062
		5	1	365.96	8.8991	222.616	0.0255	34.6435	3	1	3	100.072
		5	1	366.25	8.8991	222.616	0.0255	34.6435	3	1	2	20.02
		5	1	364.17	8.8991	222.616	0.0255	34.6435	3	1	3	170.156
		5	1	364	8.8991	222.616	0.0255	34.6435	3	1	3	250.201
		5	2	350	8.8991	222.616	0.0255	34.6435	3	2	6	278.187
		5	2	352.66	8.8991	222.616	0.0255	34.6435	3	1	4	83.587
		5	2	352.02	8.8991	222.616	0.0255	34.6435	3	2	5	439.327
		5	2	352.02	8.8991	222.616	0.0255	34.6435	3	1	3	157.003
		5	2	352.02	8.8991	222.616	0.0255	34.6435	3	2	4	122.36
		5	2	352.02	8.8991	222.616	0.0255	34.6435	3	2	2	103.74
		5	2	352.02	8.8991	222.616	0.0255	34.6435	3	2	6	241.682
		5	2	349.07	8.8991	222.616	0.0255	34.6435	3	2	5	338.975
		5	2	348.67	8.8991	222.616	0.0255	34.6435	3	2	3	107.38
		5	2	351.08	8.8991	222.616	0.0255	34.6435	3	2	2	50.05
		5	2	349.26	8.8991	222.616	0.0255	34.6435	3	2	3	70.98
		5	2	349	8.8991	222.616	0.0255	34.6435	3	2	6	241.241
		5	2	349.82	8.8991	222.616	0.0255	34.6435	3	2	2	25.62
		5	2	348.83	8.8991	222.616	0.0255	34.6435	3	2	5	243.908
		5	2	351.99	8.8991	222.616	0.0255	34.6435	3	2	2	169.47
		5	2	347.63	8.8991	222.616	0.0255	34.6435	3	1	2	81.76
		5	2	348.6	8.8991	222.616	0.0255	34.6435	3	1	2	60.9
		5	2	349.53	8.8991	222.616	0.0255	34.6435	3	1	4	198.639
		5	2	349.18	8.8991	222.616	0.0255	34.6435	3	2	4	90.853
		5	2	349.37	8.8991	222.616	0.0255	34.6435	3	2	5	376.05
		5	3	334	8.8991	222.616	0.0255	34.6435	3	2	5	125.951
		5	3	334	8.8991	222.616	0.0255	34.6435	3	2	6	168.98
		5	3	335	8.8991	222.616	0.0255	34.6435	3	2	5	268.583
		5	3	335	8.8991	222.616	0.0255	34.6435	3	1	2	20.006
		5	3	335	8.8991	222.616	0.0255	34.6435	6	3	5	445.875
		5	3	335	8.8991	222.616	0.0255	34.6435	3	1	2	14.49
		5	3	335	8.8991	222.616	0.0255	34.6435	3	1	2	33.95
		5	3	334	8.8991	222.616	0.0255	34.6435	3	3	5	184.8
		5	3	335	8.8991	222.616	0.0255	34.6435	3	1	1	0.84
		5	3	334	8.8991	222.616	0.0255	34.6435	3	2	3	31.703
		5	3	335	8.8991	222.616	0.0255	34.6435	3	2	5	147.112
		5	3	334	8.8991	222.616	0.0255	34.6435	3	2	3	42.84
		5	3	369.23	8.8991	222.616	0.0255	34.6435	3	2	7	145.348
		5	3	333	8.8991	222.616	0.0255	34.6435	3	1	2	10.85
		5	3	332	8.8991	222.616	0.0255	34.6435	6	3	6	670.967
		5	3	331	8.8991	222.616	0.0255	34.6435	3	1	2	31.71
		5	3	332	8.8991	222.616	0.0255	34.6435	3	1	7	493.367
		5	3	332	8.8991	222.616	0.0255	34.6435	6	3	5	447.293
		5	3	333	8.8991	222.616	0.0255	34.6435	3	1	3	25.34
		5	3	333	8.8991	222.616	0.0255	34.6435	3	1	4	116.543
		5	4	326	8.8991	222.616	0.0255	34.6435	3	2	4	172.123
		5	4	326	8.8991	222.616	0.0255	34.6435	3	2	3	232.218
		5	4	326	8.8991	222.616	0.0255	34.6435	3	1	3	140.959
		5	4	326	8.8991	222.616	0.0255	34.6435	3	1	3	261.926
		5	4	325.63	8.8991	222.616	0.0255	34.6435	3	1	4	195.482
		5	4	327	8.8991	222.616	0.0255	34.6435	3	2	4	163.786
		5	4	327	8.8991	222.616	0.0255	34.6435	3	2	4	324.765
		5	4	326	8.8991	222.616	0.0255	34.6435	3	2	5	221.634
		5	4	326	8.8991	222.616	0.0255	34.6435	3	1	4	174.622
		5	4	326	8.8991	222.616	0.0255	34.6435	3	1	6	224.42
		5	4	326	8.8991	222.616	0.0255	34.6435	3	3	6	521.657
		5	4	325	8.8991	222.616	0.0255	34.6435	3	1	4	141.869
		5	4	326	8.8991	222.616	0.0255	34.6435	3	2	4	103.719
		5	4	326	8.8991	222.616	0.0255	34.6435	3	2	4	131.299
		5	4	326	8.8991	222.616	0.0255	34.6435	3	2	6	436.478
		5	4	326	8.8991	222.616	0.0255	34.6435	3	1	5	177.891
		5	4	326	8.8991	222.616	0.0255	34.6435	3	1	7	215.733
		5	4	326	8.8991	222.616	0.0255	34.6435	3	1	5	149.646
		5	4	326	8.8991	222.616	0.0255	34.6435	3	1	5	103.033
		5	4	326	8.8991	222.616	0.0255	34.6435	3	1	5	101.143
		5	5	340	8.8991	222.616	0.0255	34.6435	3	2	2	231.07
		5	5	340	8.8991	222.616	0.0255	34.6435	3	2	5	464.653
		5	5	341	8.8991	222.616	0.0255	34.6435	3	2	4	232.036
		5	5	340	8.8991	222.616	0.0255	34.6435	3	1	4	394.009
		5	5	340	8.8991	222.616	0.0255	34.6435	3	2	5	297.178
		5	5	373.7	8.8991	222.616	0.0255	34.6435	3	1	6	323.533
		5	5	340	8.8991	222.616	0.0255	34.6435	3	1	6	362.635
		5	5	340	8.8991	222.616	0.0255	34.6435	3	1	3	301.945
		5	5	339	8.8991	222.616	0.0255	34.6435	3	1	7	473.172
		5	5	339	8.8991	222.616	0.0255	34.6435	3	1	5	540.652
		5	5	339	8.8991	222.616	0.0255	34.6435	3	2	4	570.605
		5	5	341	8.8991	222.616	0.0255	34.6435	3	1	6	596.596
		5	5	340	8.8991	222.616	0.0255	34.6435	3	1	7	846.23
		5	5	339	8.8991	222.616	0.0255	34.6435	3	1	4	725.172
		5	5	339	8.8991	222.616	0.0255	34.6435	3	2	6	575.365
		5	5	339	8.8991	222.616	0.0255	34.6435	3	2	8	535.794
		5	5	340	8.8991	222.616	0.0255	34.6435	3	2	5	608.699
		5	5	340	8.8991	222.616	0.0255	34.6435	3	1	5	224.469
		5	5	374.08	8.8991	222.616	0.0255	34.6435	3	2	6	782.46
		5	5	340	8.8991	222.616	0.0255	34.6435	3	2	8	625.366
		5	6	346.65	8.8991	222.616	0.0255	34.6435	7	5	8	583.31
		5	6	313	8.8991	222.616	0.0255	34.6435	6	4	8	461.947
		5	6	313	8.8991	222.616	0.0255	34.6435	6	4	7	412.275
		5	6	317	8.8991	222.616	0.0255	34.6435	6	5	7	594.534
		5	6	318	8.8991	222.616	0.0255	34.6435	6	3	6	388.902
		5	6	318	8.8991	222.616	0.0255	34.6435	6	3	6	342.422
		5	6	320	8.8991	222.616	0.0255	34.6435	3	2	5	280.973
		5	6	321	8.8991	222.616	0.0255	34.6435	6	4	7	626.391
		5	6	321	8.8991	222.616	0.0255	34.6435	6	3	7	504.696
		5	6	322	8.8991	222.616	0.0255	34.6435	5	2	5	555.849
		5	6	322	8.8991	222.616	0.0255	34.6435	5	2	7	604.842
		5	6	322	8.8991	222.616	0.0255	34.6435	5	2	6	452.252
		5	6	322	8.8991	222.616	0.0255	34.6435	4	2	5	143.206
		5	6	322	8.8991	222.616	0.0255	34.6435	4	2	7	257.411
		5	6	322	8.8991	222.616	0.0255	34.6435	5	2	5	223.979
		5	6	323	8.8991	222.616	0.0255	34.6435	5	2	5	84.7
		5	6	323	8.8991	222.616	0.0255	34.6435	5	2	4	191.604
		5	6	325	8.8991	222.616	0.0255	34.6435	5	2	4	94.542
		5	6	325	8.8991	222.616	0.0255	34.6435	5	2	4	137.382
		5	6	324	8.8991	222.616	0.0255	34.6435	5	2	8	274.008
		5	7	303	9.4131	223.86	0.018	34.7044	5	3	4	270.711
		5	7	306	8.974	222.447	0.0235	34.6576	5	2	8	157.059
		5	7	335.91	8.8991	222.616	0.0255	34.6435	4	2	5	120.708
		5	7	302	9.5237	223.216	0.0171	34.7208	4	2	6	355.544
		5	7	302	9.5237	223.216	0.0171	34.7208	3	2	6	431.97
		5	7	337.49	8.8991	222.616	0.0255	34.6435	3	2	6	376.026
		5	7	335.73	8.8991	222.616	0.0255	34.6435	3	1	6	329.413
		5	7	303	9.4131	223.86	0.018	34.7044	5	2	6	135.891
		5	7	301	9.4513	222.04	0.0182	34.7083	5	2	4	57.316
		5	7	301	9.4513	222.04	0.0182	34.7083	5	2	5	115.521
		5	7	301	9.4513	222.04	0.0182	34.7083	5	2	4	113.729
		5	7	301	9.4513	222.04	0.0182	34.7083	5	2	4	156.961
		5	7	300	9.5203	222.191	0.0209	34.7144	5	2	5	203.126
		5	7	333.9	8.8991	222.616	0.0255	34.6435	5	2	6	259.287
		5	7	334.03	8.8991	222.616	0.0255	34.6435	5	2	5	249.802
		5	7	300	9.5203	222.191	0.0209	34.7144	6	3	5	499.852
		5	7	300	9.5203	222.191	0.0209	34.7144	6	3	6	420.049
		5	7	299	9.5551	221.909	0.0218	34.7201	5	2	4	191.135
		5	7	299	9.5551	221.909	0.0218	34.7201	5	2	5	142.086
		5	7	298	9.6267	221.907	0.0219	34.7311	4	2	5	259.896
		5	7	298	9.6267	221.907	0.0219	34.7311	4	2	4	81.165
		5	8	327	8.8953	224.606	0.0258	34.64	5	2	4	168.644
		5	8	327	8.8953	224.606	0.0258	34.64	6	3	5	313.586
		5	8	325	8.8953	224.606	0.0258	34.64	6	3	4	420.385
		5	8	326	8.8953	224.606	0.0258	34.64	6	4	7	454.832
		5	8	328.7	8.8953	224.606	0.0258	34.64	6	3	6	386.064
		5	8	325	8.8953	224.606	0.0258	34.64	5	3	6	395.311
		5	8	325	8.8953	224.606	0.0258	34.64	5	2	5	182.371
		5	8	325	8.8953	224.606	0.0258	34.64	5	2	3	260.197
		5	8	323	8.8953	224.606	0.0258	34.64	4	2	6	245.7
		5	8	323	8.8953	224.606	0.0258	34.64	5	2	3	211.155
		5	8	322	8.8953	224.606	0.0258	34.64	5	2	3	240.184
		5	8	325	8.8953	224.606	0.0258	34.64	5	2	3	350.28
		5	8	323	8.8953	224.606	0.0258	34.64	5	2	2	210.147
		5	8	325	8.8953	224.606	0.0258	34.64	4	2	3	120.099
		5	8	327	8.8953	224.606	0.0258	34.64	4	2	3	340.277
		5	8	324	8.8953	224.606	0.0258	34.64	4	2	3	251.02
		5	8	324	8.8953	224.606	0.0258	34.64	4	2	4	543.228
		5	8	325	8.8953	224.606	0.0258	34.64	5	2	5	369.859
		5	8	327	8.8953	224.606	0.0258	34.64	5	2	5	315.945
		5	8	326	8.8953	224.606	0.0258	34.64	5	2	5	585.718
		5	9	300	8.9003	224.604	0.0214	34.6422	5	2	4	227.808
		5	9	300	8.9003	224.604	0.0214	34.6422	5	2	5	334.152
		5	9	306	8.9043	224.266	0.021	34.6415	5	2	4	367.374
		5	9	304	8.9016	224.664	0.0213	34.6413	5	2	5	592.648
		5	9	305	8.9005	224.397	0.0226	34.6414	5	3	7	631.974
		5	9	305	8.9005	224.397	0.0226	34.6414	6	3	5	771.113
		5	9	305	8.9005	224.397	0.0226	34.6414	5	3	4	359.87
		5	9	304	8.9016	224.664	0.0213	34.6413	5	2	6	490.49
		5	9	304	8.9016	224.664	0.0213	34.6413	5	2	6	427.203
		5	9	305	8.9005	224.397	0.0226	34.6414	5	2	6	349.251
		5	9	306	8.9043	224.266	0.021	34.6415	5	2	6	332.647
		5	9	304	8.9016	224.664	0.0213	34.6413	5	2	4	256.711
		5	9	306	8.9043	224.266	0.021	34.6415	5	2	6	288.722
		5	9	305	8.9005	224.397	0.0226	34.6414	5	2	6	505.897
		5	9	306	8.9043	224.266	0.021	34.6415	5	2	5	576.618
		5	9	306	8.9043	224.266	0.021	34.6415	5	2	5	331.359
		5	9	307	8.8968	225.108	0.0247	34.6408	5	2	5	524.265
		5	9	306	8.9043	224.266	0.021	34.6415	5	2	7	375.214
		5	9	306	8.9043	224.266	0.021	34.6415	5	2	5	352.065
		5	9	307	8.8968	225.108	0.0247	34.6408	5	2	5	602.896
		5	10	305	8.9005	224.397	0.0226	34.6414	4	2	5	267.274
		5	10	295	8.9013	225.295	0.0206	34.6435	4	2	6	238.315
		5	10	280	9.0878	225.8	0.0224	34.6632	4	2	6	291.711
		5	10	280	9.0878	225.8	0.0224	34.6632	4	2	6	202.013
		5	10	282	9.0849	225.142	0.0257	34.661	4	2	6	159.159
		5	10	280	9.0878	225.8	0.0224	34.6632	5	2	9	395.311
		5	10	279	9.0878	225.8	0.0224	34.6632	5	2	6	315.07
		5	10	280	9.0878	225.8	0.0224	34.6632	4	2	6	212.849
		5	10	280	9.0878	225.8	0.0224	34.6632	4	2	8	264.173
		5	10	280	9.0878	225.8	0.0224	34.6632	4	2	5	284.949
		5	10	280	9.0878	225.8	0.0224	34.6632	5	2	5	400.421
		5	10	280	9.0878	225.8	0.0224	34.6632	4	2	4	310.072
		5	10	280	9.0878	225.8	0.0224	34.6632	4	2	6	216.006
		5	10	280	9.0878	225.8	0.0224	34.6632	4	2	3	179.83
		5	10	279	9.0878	225.8	0.0224	34.6632	4	2	6	199.787
		5	10	283	9.0816	225.898	0.0231	34.6616	4	2	4	249.032
		5	10	280	9.0878	225.8	0.0224	34.6632	5	3	7	391.748
		5	10	280	9.0878	225.8	0.0224	34.6632	5	3	7	617.41
		5	10	280	9.0878	225.8	0.0224	34.6632	4	2	4	240.569
		5	10	279	9.0878	225.8	0.0224	34.6632	4	2	6	274.176
		5	11	344	9.6364	214.958	0.0213	34.7456	5	2	4	186.935
		5	11	344	9.6364	214.958	0.0213	34.7456	5	3	6	604.597
		5	11	344	9.6364	214.958	0.0213	34.7456	4	2	5	196.42
		5	11	344	9.6364	214.958	0.0213	34.7456	5	2	5	156.24
		5	11	344	9.6364	214.958	0.0213	34.7456	5	2	6	196.042
		5	11	344	9.6364	214.958	0.0213	34.7456	4	2	4	105.126
		5	11	344	9.6364	214.958	0.0213	34.7456	5	2	4	241.458
		5	11	345	9.5144	215.305	0.0174	34.7299	5	2	5	383.04
		5	11	345	9.5144	215.305	0.0174	34.7299	5	2	5	574.371
		5	11	345	9.5144	215.305	0.0174	34.7299	5	3	9	613.648
		5	11	345	9.5144	215.305	0.0174	34.7299	5	2	7	373.8
		5	11	344	9.6364	214.958	0.0213	34.7456	5	2	5	324.051
		5	11	345	9.5144	215.305	0.0174	34.7299	5	2	5	612.22
		5	11	345	9.5144	215.305	0.0174	34.7299	5	2	6	490.84
		5	11	344	9.6364	214.958	0.0213	34.7456	5	2	4	277.011
		5	11	343	9.6249	215.048	0.0222	34.7421	5	2	4	323.904
		5	11	344	9.6364	214.958	0.0213	34.7456	5	2	4	307.069
		5	11	344	9.6364	214.958	0.0213	34.7456	5	2	6	600.922
		5	11	345	9.5144	215.305	0.0174	34.7299	5	2	5	548.499
		5	11	345	9.5144	215.305	0.0174	34.7299	5	2	5	438.249
		5	11	345	9.5144	215.305	0.0174	34.7299	5	2	5	476.406
		5	12	341	9.5737	216.332	0.0162	34.7388	6	4	6	645.417
		5	12	340	9.5911	217.041	0.0171	34.7401	4	2	6	357.196
		5	12	340	9.5911	217.041	0.0171	34.7401	4	2	6	153.524
		5	12	340	9.5911	217.041	0.0171	34.7401	4	2	6	155.05
		5	12	330	9.7244	218.905	0.024	34.7541	4	2	8	220.409
		5	12	300	8.9003	224.604	0.0214	34.6422	4	2	5	131.957
		5	12	307	8.8968	225.108	0.0247	34.6408	4	2	4	105.56
		5	12	306	8.9043	224.266	0.021	34.6415	4	2	5	103.439
		5	12	304	8.9016	224.664	0.0213	34.6413	4	2	6	147.371
		5	12	304	8.9016	224.664	0.0213	34.6413	4	2	4	107.072
		5	12	306	8.9043	224.266	0.021	34.6415	4	2	6	194.369
		5	12	307	8.8968	225.108	0.0247	34.6408	4	2	6	372.505
		5	12	307	8.8968	225.108	0.0247	34.6408	4	2	5	146.692
		5	12	306	8.9043	224.266	0.021	34.6415	4	2	5	385.154
		5	12	307	8.8968	225.108	0.0247	34.6408	4	2	5	372.603
		5	12	305	8.9005	224.397	0.0226	34.6414	5	3	5	1191.17
		5	12	306	8.9043	224.266	0.021	34.6415	4	2	5	676.116
		5	12	305	8.9005	224.397	0.0226	34.6414	4	2	5	213.409
		5	12	305	8.9005	224.397	0.0226	34.6414	4	2	5	361.998
		5	12	306	8.9043	224.266	0.021	34.6415	4	2	5	368.704
		5	13	275	9.1708	225.009	0.021	34.671	5	2	5	183.232
		5	13	274	9.1866	226.084	0.0226	34.6748	5	3	6	555.8
		5	13	274	9.1866	226.084	0.0226	34.6748	4	2	5	176.631
		5	13	274	9.1866	226.084	0.0226	34.6748	4	2	6	355.236
		5	13	275	9.1708	225.009	0.021	34.671	4	2	5	233.989
		5	13	275	9.1708	225.009	0.021	34.671	4	2	5	275.289
		5	13	275	9.1708	225.009	0.021	34.671	5	3	5	343.497
		5	13	275	9.1708	225.009	0.021	34.671	4	2	5	122.22
		5	13	275	9.1708	225.009	0.021	34.671	4	2	6	205.555
		5	13	275	9.1708	225.009	0.021	34.671	4	2	6	136.822
		5	13	275	9.1708	225.009	0.021	34.671	4	2	7	282.324
		5	13	275	9.1708	225.009	0.021	34.671	5	3	4	152.054
		5	13	275	9.1708	225.009	0.021	34.671	4	2	7	214.438
		5	13	275	9.1708	225.009	0.021	34.671	6	4	7	902.604
		5	13	275	9.1708	225.009	0.021	34.671	5	2	5	522.812
		5	13	275	9.1708	225.009	0.021	34.671	5	3	6	557.329
		5	13	275	9.1708	225.009	0.021	34.671	6	4	8	536.777
		5	13	276	9.1665	225.995	0.0214	34.6705	5	3	5	151.704
		5	13	276	9.1665	225.995	0.0214	34.6705	4	2	6	174.664
		5	13	276	9.1665	225.995	0.0214	34.6705	5	2	6	366.464
		5	14	851	3.9374	219.155	0.0131	34.235	9	2	5	227.759
		5	14	855	3.9358	219.974	0.0184	34.2349	9	2	3	98.112
		5	14	861	3.893	219.965	0.0169	34.2372	9	2	4	90.93
		5	14	860	3.9257	219.346	0.0222	34.2347	9	2	6	263.207
		5	14	860	3.9257	219.346	0.0222	34.2347	2	2	2	30.38
		5	14	859	3.9361	219.388	0.0153	34.2343	2	2	1	10.92
		5	14	851	3.9374	219.155	0.0131	34.235	2	2	4	199.066
		5	14	851	3.9374	219.155	0.0131	34.235	9	2	5	119.315
		5	14	850	3.9383	219.296	0.0129	34.2351	9	2	4	215.873
		5	14	847	3.9389	219.958	0.0155	34.2353	9	2	2	55.825
		5	14	847	3.9389	219.958	0.0155	34.2353	9	2	3	82.67
		5	14	845	3.9399	219.889	0.0148	34.2351	9	2	4	114.828
		5	14	844	3.9472	220.075	0.0184	34.2356	9	2	2	263.249
		5	14	841	3.9462	219.679	0.0215	34.2355	9	2	4	325.059
		5	14	841	3.9462	219.679	0.0215	34.2355	9	2	4	305.823
		5	14	839	3.9469	220.113	0.0209	34.2359	9	2	2	206.843
		5	14	838	3.9474	220.998	0.0208	34.2358	9	2	3	149.59
		5	14	837	3.9516	220.895	0.0217	34.2356	9	2	4	764.659
		5	14	834	3.9553	220.723	0.0201	34.236	9	2	3	750.449
		5	14	831	4.0068	220.647	0.0223	34.2324	9	2	3	469.098
		5	14	831	4.0068	220.647	0.0223	34.2324	9	2	3	89.866
		5	15	754	4.3624	226.439	0.0244	34.2302	9	2	3	88.263
		5	15	756	4.3633	225.645	0.0218	34.231	9	2	2	78.26
		5	15	754	4.3624	226.439	0.0244	34.2302	9	2	3	166.18
		5	15	757	4.363	225.404	0.0213	34.2306	9	2	3	205.023
		5	15	758	4.3625	225.153	0.0193	34.231	9	2	2	97.72
		5	15	753	4.3611	226.141	0.021	34.2294	9	2	2	302.323
		5	15	755	4.3633	226.097	0.0223	34.2308	9	2	4	132.783
		5	15	763	4.3499	225.053	0.0173	34.2291	9	2	3	166.103
		5	15	759.29	4.3632	224.598	0.0176	34.2308	9	2	3	107.723
		5	15	751	4.4069	225.82	0.021	34.2263	9	2	1	58.8
		5	15	755.71	4.3633	225.645	0.0218	34.231	9	2	1	68.88
		5	15	744.31	4.4096	226.176	0.0152	34.227	9	2	2	78.26
		5	15	748	4.3768	225.4	0.0125	34.2273	9	2	2	700.98
		5	15	746	4.4049	225.521	0.0149	34.2272	9	2	2	54.67
		5	15	744	4.4096	226.176	0.0152	34.227	9	2	3	179.9
		5	15	745	4.4089	226.024	0.0159	34.2274	9	2	2	72.52
		5	15	743	4.4198	226.522	0.0167	34.227	9	2	3	598.85
		5	15	740	4.4372	226.279	0.0181	34.2261	9	2	5	1839.33
		5	15	740	4.4372	226.279	0.0181	34.2261	9	2	4	159.453
		5	15	739	4.4619	226.559	0.0204	34.225	9	2	5	268.436
		6	1	589.01	5.3073	230.911	0.0209	34.2515	2	2	5	218.162
		6	1	588.87	5.3073	230.911	0.0209	34.2515	2	2	6	217.875
		6	1	590.5	5.2533	230.8	0.0204	34.2485	9	4	7	457.205
		6	1	591.26	5.2533	230.8	0.0204	34.2485	8	3	5	266.203
		6	1	591.38	5.2533	230.8	0.0204	34.2485	8	2	4	221.319
		6	1	591.87	5.235	231.022	0.0159	34.2472	8	2	4	137.697
		6	1	590.98	5.2533	230.8	0.0204	34.2485	8	2	4	195.37
		6	1	592.27	5.235	231.022	0.0159	34.2472	8	4	6	245.56
		6	1	592.32	5.235	231.022	0.0159	34.2472	8	3	4	126.994
		6	1	591.68	5.235	231.022	0.0159	34.2472	8	2	6	169.169
		6	1	591.53	5.235	231.022	0.0159	34.2472	8	2	5	277.137
		6	1	593.51	5.1906	232.192	0.0152	34.2418	2	2	3	94.598
		6	1	592.43	5.235	231.022	0.0159	34.2472	2	2	4	171.626
		6	1	592.02	5.235	231.022	0.0159	34.2472	8	3	6	361.536
		6	1	591.94	5.235	231.022	0.0159	34.2472	8	2	5	538.265
		6	1	592.77	5.215	231.61	0.0163	34.2453	8	2	4	385.357
		6	1	591.99	5.235	231.022	0.0159	34.2472	9	5	8	147.777
		6	1	591.58	5.235	231.022	0.0159	34.2472	8	2	7	204.911
		6	1	591.57	5.235	231.022	0.0159	34.2472	8	2	5	226.772
		6	1	592.55	5.215	231.61	0.0163	34.2453	8	2	4	184.002
		6	2	574.33	5.5275	227.404	0.0206	34.2728	9	2	4	114.492
		6	2	574.84	5.5275	227.404	0.0206	34.2728	2	2	6	362.845
		6	2	574.42	5.5275	227.404	0.0206	34.2728	8	2	6	391.174
		6	2	574.23	5.5275	227.404	0.0206	34.2728	2	2	5	78.414
		6	2	573.69	5.5275	227.404	0.0206	34.2728	2	2	3	102.725
		6	2	572.56	5.5275	227.404	0.0206	34.2728	2	1	3	67.13
		6	2	573.97	5.5275	227.404	0.0206	34.2728	2	1	3	106.323
		6	2	574.35	5.5275	227.404	0.0206	34.2728	9	2	4	160.734
		6	2	574.4	5.5275	227.404	0.0206	34.2728	8	3	7	269.164
		6	2	572.21	5.5729	227.549	0.018	34.2774	8	3	6	351.813
		6	2	571.96	5.5729	227.549	0.018	34.2774	8	3	7	642.761
		6	2	571.75	5.5729	227.549	0.018	34.2774	9	2	5	579.579
		6	2	572.07	5.5729	227.549	0.018	34.2774	9	2	7	378.455
		6	2	572.33	5.5729	227.549	0.018	34.2774	9	2	6	416.514
		6	2	574.57	5.5275	227.404	0.0206	34.2728	9	2	5	467.607
		6	2	574.96	5.5275	227.404	0.0206	34.2728	8	3	7	521.195
		6	2	573.52	5.5275	227.404	0.0206	34.2728	9	3	8	338.653
		6	2	574.88	5.5275	227.404	0.0206	34.2728	9	2	4	54.747
		6	2	574.69	5.5275	227.404	0.0206	34.2728	2	2	4	116.312
		6	2	574.61	5.5275	227.404	0.0206	34.2728	2	2	4	164.619
		6	3	609.31	5.0096	234.386	0.0126	34.2284	9	3	4	298.004
		6	3	611.89	4.9962	233.72	0.0148	34.2276	9	4	5	320.208
		6	3	609.39	5.0096	234.386	0.0126	34.2284	9	5	5	241.647
		6	3	610.94	5.0007	234.024	0.0158	34.2282	9	5	6	385.161
		6	3	611.21	5.0007	234.024	0.0158	34.2282	9	2	5	156.016
		6	3	610.37	5.0054	234.052	0.0143	34.2293	9	2	5	283.689
		6	3	609.62	5.0054	234.052	0.0143	34.2293	9	2	4	200.312
		6	3	609.67	5.0054	234.052	0.0143	34.2293	9	2	6	266.413
		6	3	608.53	5.0096	234.386	0.0126	34.2284	9	4	6	143.514
		6	3	607.5	5.071	234.243	0.0134	34.2277	9	4	6	262.633
		6	3	609.14	5.0096	234.386	0.0126	34.2284	9	2	5	220.353
		6	3	607.11	5.083	234.467	0.0116	34.2331	9	3	5	251.636
		6	3	607.62	5.071	234.243	0.0134	34.2277	9	4	6	221.837
		6	3	605.01	5.0373	232.676	0.0199	34.2306	8	5	6	730.751
		6	3	607.11	5.083	234.467	0.0116	34.2331	9	3	6	537.523
		6	3	605.83	5.0329	232.847	0.0182	34.231	8	2	2	65.989
		6	3	605.47	5.0373	232.676	0.0199	34.2306	9	3	5	363.069
		6	3	605.1	5.0373	232.676	0.0199	34.2306	9	3	7	206.367
		6	3	604.92	5.0373	232.676	0.0199	34.2306	9	2	3	99.106
		6	3	605.12	5.0373	232.676	0.0199	34.2306	9	3	7	299.81
		6	4	379.69	8.3126	216.726	0.0239	34.5772	8	3	3	242.599
		6	4	377.42	8.3706	216.542	0.0226	34.5845	8	2	4	237.783
		6	4	373.39	8.3934	216.258	0.0199	34.5882	8	2	4	85.393
		6	4	375.22	8.3749	216.675	0.0236	34.5848	8	2	3	103.614
		6	4	373.54	8.3851	216.587	0.0234	34.5862	8	2	3	146.279
		6	4	372.95	8.3934	216.258	0.0199	34.5882	8	2	3	223.937
		6	4	375	8.3749	216.675	0.0236	34.5848	8	2	4	220.213
		6	4	376	8.3749	216.682	0.0205	34.5853	8	2	4	487.277
		6	4	377.09	8.3706	216.542	0.0226	34.5845	8	3	3	135.324
		6	4	377.38	8.3706	216.542	0.0226	34.5845	8	3	5	249.508
		6	4	377.62	8.3618	215.957	0.0257	34.5829	8	3	3	136.71
		6	4	374.07	8.3851	216.587	0.0234	34.5862	8	3	3	161.329
		6	4	372.89	8.3934	216.258	0.0199	34.5882	8	4	5	377.181
		6	4	372.45	8.3974	216.233	0.0171	34.5883	8	4	3	174.314
		6	4	371.38	8.4118	216.483	0.0192	34.5904	8	3	4	106.687
		6	4	372.7	8.3934	216.258	0.0199	34.5882	6	2	5	201.425
		6	4	373.97	8.3851	216.587	0.0234	34.5862	6	4	5	240.478
		6	4	372.43	8.3974	216.233	0.0171	34.5883	8	5	5	252.091
		6	4	374.12	8.3851	216.587	0.0234	34.5862	8	4	5	288.33
		6	4	381.8	8.2977	216.883	0.0194	34.574	8	5	5	409.171
		6	4	387.02	8.2507	215.787	0.0217	34.5697	8	4	7	184.107
		6	4	389.81	8.2271	216.722	0.0206	34.5666	8	4	4	382.543
		6	4	392.32	8.1285	217.24	0.0218	34.5548	8	5	7	352.457
		6	4	396.27	8.0369	216.601	0.0211	34.5472	8	2	3	223.167
		6	5	628.11	4.8753	234.845	0.0149	34.2188	9	5	5	367.444
		6	5	626.23	4.8788	234.668	0.0204	34.2189	9	4	8	352.779
		6	5	626.4	4.8788	234.668	0.0204	34.2189	8	4	6	96.635
		6	5	626.07	4.8788	234.668	0.0204	34.2189	8	3	2	72.205
		6	5	625.06	4.8824	234.492	0.0155	34.2203	9	4	5	196.791
		6	5	624.55	4.8824	234.492	0.0155	34.2203	9	4	8	409.528
		6	5	621.74	4.8917	234.934	0.0155	34.2207	8	1	4	101.752
		6	5	620.39	4.8979	235.397	0.0141	34.2213	9	5	7	375.97
		6	5	619.84	4.8979	235.397	0.0141	34.2213	9	3	7	309.232
		6	5	621.39	4.8938	235.14	0.0144	34.2212	9	5	7	330.407
		6	5	618.87	4.975	235.382	0.0139	34.2286	9	5	7	203.322
		6	5	617.16	4.9253	234.155	0.015	34.2232	9	5	7	277.718
		6	5	615.43	4.9534	234.154	0.0159	34.2245	9	4	5	161.826
		6	5	615.33	4.9534	234.154	0.0159	34.2245	9	4	5	173.474
		6	5	614.54	4.9534	234.154	0.0159	34.2245	9	3	4	262.675
		6	5	612.61	4.9835	233.607	0.013	34.2264	9	3	5	144.606
		6	5	609.83	5.0054	234.052	0.0143	34.2293	2	2	3	119.399
		6	5	608.08	5.0812	234.198	0.0134	34.227	2	2	5	102.34
		6	5	605.71	5.0329	232.847	0.0182	34.231	2	2	3	134.596
		6	5	605.74	5.0329	232.847	0.0182	34.231	9	4	6	241.773
		6	6	438.13	7.3872	218.545	0.0193	34.4645	8	2	5	145.761
		6	6	432.65	7.4218	217.82	0.0157	34.4694	9	2	4	228.011
		6	6	438.89	7.3825	218.407	0.0214	34.4646	9	2	5	1023.5
		6	6	437.76	7.3872	218.545	0.0193	34.4645	9	2	4	133.63
		6	6	432.91	7.4218	217.82	0.0157	34.4694	9	2	5	618.954
		6	6	428.8	7.4643	218.122	0.02	34.4759	9	2	5	109.956
		6	6	425.99	7.5786	217.89	0.0184	34.4858	9	2	3	1059.66
		6	6	425.83	7.5786	217.89	0.0184	34.4858	9	2	2	1074.63
		6	6	425.69	7.5786	217.89	0.0184	34.4858	9	2	1	1034.6
		6	6	426.29	7.5786	217.89	0.0184	34.4858	9	2	5	1231.93
		6	6	430.64	7.4431	217.954	0.021	34.4719	9	2	3	1076.74
		6	6	430.62	7.4431	217.954	0.021	34.4719	9	2	5	1156.32
		6	6	435.91	7.3966	218.515	0.0183	34.4667	9	2	4	1187.06
		6	6	436.53	7.3915	218.32	0.0198	34.4657	9	2	2	1052.17
		6	6	438.1	7.3872	218.545	0.0193	34.4645	9	2	2	1061.34
		6	6	453.61	7.2502	218.258	0.0196	34.4483	8	2	4	1187.68
		6	6	440.83	7.3637	217.802	0.0173	34.4619	8	3	6	410.424
		6	6	443.78	7.3237	218.303	0.0161	34.4584	8	2	5	201.705
		6	6	443.56	7.3237	218.303	0.0161	34.4584	8	2	5	233.31
		6	6	443.65	7.3237	218.303	0.0161	34.4584	8	2	6	187.705
		6	7	543.91	5.9664	225.384	0.0184	34.3127	8	2	6	501.851
		6	7	542.99	5.9657	225.737	0.0195	34.3125	8	3	5	437.573
		6	7	544.12	5.9664	225.384	0.0184	34.3127	8	2	6	148.225
		6	7	544.81	5.9667	225.31	0.0163	34.3118	8	2	4	394.121
		6	7	542.66	5.9657	225.737	0.0195	34.3125	8	2	6	392.168
		6	7	542.67	5.9657	225.737	0.0195	34.3125	8	2	6	516.47
		6	7	540.94	6.0568	225.85	0.0184	34.3178	8	2	7	394.996
		6	7	538.75	6.0215	224.676	0.0206	34.317	8	2	3	301.854
		6	7	538.69	6.0215	224.676	0.0206	34.317	8	2	4	239.008
		6	7	538.07	6.028	224.704	0.0192	34.3193	8	2	5	284.55
		6	7	548.79	5.9163	225.387	0.0178	34.3074	8	2	4	228.914
		6	7	542.94	5.9657	225.737	0.0195	34.3125	8	2	5	193.179
		6	7	543.66	5.9664	225.384	0.0184	34.3127	8	2	5	333.501
		6	7	544.86	5.9667	225.31	0.0163	34.3118	8	2	5	352.121
		6	7	544.69	5.9667	225.31	0.0163	34.3118	8	2	5	403.144
		6	7	545.11	5.9667	225.31	0.0163	34.3118	8	2	6	418.005
		6	7	546.91	5.9431	225.051	0.0163	34.3101	8	2	5	244.181
		6	7	548.02	5.9379	225.093	0.0173	34.3092	8	2	6	290.591
		6	7	548.86	5.9163	225.387	0.0178	34.3074	8	2	5	405.601
		6	7	549.12	5.9163	225.387	0.0178	34.3074	8	2	6	473.501
		6	8	842.48	3.8123	222.251	0.0129	34.2372	8	2	5	77.343
		6	8	829.74	3.8306	224.364	0.0114	34.2308	9	3	6	241.752
		6	8	836.55	3.8325	223.272	0.0142	34.2335	8	3	4	94.878
		6	8	834.43	3.8304	223.662	0.0155	34.2324	8	3	4	117.257
		6	8	819.3	3.8391	224.348	0.015	34.2218	8	3	5	97.951
		6	8	805.27	3.8603	226.183	0.017	34.2193	8	3	5	210.315
		6	8	827.81	3.8251	224.404	0.012	34.228	8	3	5	135.443
		6	8	818.13	3.8391	224.578	0.0161	34.2215	9	2	5	235.613
		6	8	825.13	3.8266	224.75	0.0155	34.2237	8	3	5	318.878
		6	8	822.2	3.8399	223.888	0.0199	34.2218	9	3	4	104.006
		6	8	820.55	3.8388	223.998	0.017	34.2223	8	3	5	79.821
		6	8	806	3.8615	226.058	0.0147	34.2194	8	3	6	330.687
		6	8	815.68	3.8415	224.71	0.019	34.2222	9	3	5	175.672
		6	8	813.92	3.8442	225.197	0.0177	34.2224	9	2	4	195.643
		6	8	813.06	3.8418	225.158	0.0167	34.2222	9	2	4	125.622
		6	8	810.85	3.8554	225.231	0.0146	34.2203	9	3	6	211.085
		6	8	810	3.8464	225.276	0.0161	34.2225	8	4	5	485.457
		6	8	808.41	3.8599	225.675	0.0163	34.2208	9	2	7	212.149
		6	8	805.21	3.8603	226.183	0.017	34.2193	9	2	4	121.597
		6	8	800.36	3.849	227.217	0.0123	34.2159	9	2	4	133.84
		7	1	295	9.5	225	0.01	34.7	4	3	3	301.861
		7	1	295	10.5	225	0.01	35.7	4	2	2	103.082
		7	1	295	11.5	225	0.01	36.7	4	2	3	88.914
		7	1	295	12.5	225	0.01	37.7	5	3	3	358.34
		7	1	295	13.5	225	0.01	38.7	4	3	4	356.94
		7	1	295	14.5	225	0.01	39.7	5	3	3	326.63
		7	1	295	15.5	225	0.01	40.7	4	2	2	114.086
		7	1	295	16.5	225	0.01	41.7	4	3	2	66.094
		7	1	295	17.5	225	0.01	42.7	4	3	3	314.825
		7	1	295	18.5	225	0.01	43.7	4	2	2	174.608
		7	1	287.73	9.5687	223.403	0.0203	34.7349	2	2	4	181.874
		7	1	287.67	9.5705	223.581	0.0199	34.7354	2	2	2	51.59
		7	1	288.86	9.5664	223.492	0.023	34.735	2	2	4	153.216
		7	1	287.23	9.5714	223.806	0.019	34.7365	2	3	5	200.844
		7	1	285.06	9.5624	224.03	0.0171	34.7356	2	2	6	366.52
		7	1	287	9.5685	223.776	0.0178	34.7375	2	3	7	396.522
		7	1	290.1	9.5588	224.084	0.0196	34.7347	5	4	7	511.479
		7	1	287.49	9.5682	223.626	0.0193	34.7362	5	4	6	491.935
		7	1	287.37	9.5697	223.656	0.0192	34.7356	2	2	5	125.069
		7	1	286.6	9.5659	223.787	0.0166	34.7355	2	2	5	124.74
		7	1	288.45	9.567	223.174	0.0242	34.7357	2	3	7	386.372
		7	1	287.67	9.5705	223.581	0.0199	34.7354	6	5	7	502.344
		7	1	289.96	9.5569	224.092	0.0203	34.7344	2	3	4	155.323
		7	1	289.38	9.5662	223.885	0.0204	34.735	2	3	5	370.3
		7	1	289.1	9.5672	223.68	0.0208	34.7355	2	2	1	12.523
		7	1	288.07	9.5677	223.25	0.0238	34.7354	2	2	7	183.841
		7	1	284.69	9.5629	224.209	0.0163	34.7359	2	2	5	198.863
		7	1	286.25	9.5669	223.913	0.0162	34.7351	2	2	4	96.383
		7	1	287.99	9.5649	223.362	0.0227	34.7348	2	2	3	37.863
		7	1	283.88	9.5629	224.085	0.0159	34.7359	6	4	6	524.786
		7	2	312.16	9.2926	223.638	0.0211	34.7028	2	2	5	211.624
		7	2	313.52	9.2808	223.385	0.0188	34.7017	2	2	6	484.932
		7	2	313.05	9.2984	223.28	0.0195	34.7028	2	2	5	204.428
		7	2	312.65	9.2909	223.689	0.0199	34.7021	5	3	8	579.236
		7	2	312.87	9.2974	223.519	0.0195	34.7037	2	2	7	352.345
		7	2	314.13	9.2842	223.449	0.0211	34.7017	5	3	8	544.551
		7	2	312.95	9.296	223.534	0.0195	34.7039	2	2	6	340.711
		7	2	311.83	9.2949	223.697	0.0203	34.7025	4	2	7	216.027
		7	2	312.46	9.2927	223.672	0.0199	34.7027	5	4	7	535.979
		7	2	314.22	9.2845	223.621	0.0213	34.7018	4	3	7	377.79
		7	2	311.33	9.3141	223.967	0.0227	34.703	4	2	7	366.45
		7	2	315.09	9.2782	223.102	0.019	34.7003	4	2	4	202.202
		7	2	315.21	9.2802	223.053	0.0189	34.7005	5	4	7	660.845
		7	2	314.65	9.2785	223.29	0.021	34.7005	5	3	4	471.362
		7	2	315.23	9.2794	223.083	0.0186	34.7002	5	3	4	455.353
		7	2	312.52	9.2927	223.495	0.0198	34.7016	5	2	6	290.521
		7	2	314.21	9.285	223.455	0.0219	34.6999	5	3	5	473.875
		7	2	312.77	9.2917	223.554	0.0198	34.7035	5	3	7	579.113
		7	2	314.21	9.285	223.455	0.0219	34.6999	5	3	7	531.163
		7	2	316.78	9.2551	223.464	0.0141	34.6945	5	3	6	410.21
		7	3	287.17	9.571	223.812	0.0188	34.7369	2	3	9	651.066
		7	3	287.65	9.5705	223.581	0.0199	34.7354	2	2	6	199.619
		7	3	286.63	9.5661	223.783	0.0167	34.7358	2	2	7	226.289
		7	3	287.25	9.5714	223.806	0.019	34.7365	2	2	8	382.606
		7	3	286.55	9.5661	223.783	0.0167	34.7358	2	2	5	144.466
		7	3	286.9	9.5661	223.783	0.0167	34.7358	2	2	5	314.58
		7	3	288.88	9.5664	223.492	0.023	34.735	2	2	5	232.113
		7	3	286.26	9.5669	223.913	0.0162	34.7351	2	1	3	56.203
		7	3	289.13	9.5674	223.858	0.0208	34.7352	2	2	4	139.909
		7	3	289.11	9.5672	223.68	0.0208	34.7355	2	2	5	108.08
		7	3	288.21	9.5665	223.091	0.0244	34.7356	2	2	5	150.325
		7	3	289.96	9.5569	224.092	0.0203	34.7344	2	2	4	87.073
		7	3	288.16	9.5666	223.098	0.0243	34.7356	2	3	5	274.519
		7	3	290.56	9.5662	224.023	0.0188	34.7363	6	4	6	507.283
		7	3	289.58	9.5656	223.988	0.0208	34.735	2	2	6	177.702
		7	3	289.88	9.5583	224.08	0.0208	34.7338	2	2	3	71.162
		7	3	290.57	9.5662	224.023	0.0188	34.7363	2	2	4	209.391
		7	3	289.29	9.5662	223.722	0.0205	34.7348	2	2	5	133.063
		7	3	292.32	9.5581	223.991	0.0193	34.7341	2	3	3	148.386
		7	3	293.92	9.5526	223.311	0.0169	34.7328	2	2	5	161.896
		7	3	293.92	9.5526	223.311	0.0169	34.7328	6	4	8	593.586
		7	4	299.4	9.5415	223.911	0.0208	34.7304	2	2	2	32.564
		7	4	299.4	9.5415	223.911	0.0208	34.7304	3	2	5	214.081
		7	4	299.54	9.541	223.71	0.0204	34.7321	2	2	6	149.233
		7	4	301.07	9.547	223.753	0.0204	34.7294	2	2	4	104.685
		7	4	300.28	9.545	223.741	0.0204	34.7314	2	2	2	30.856
		7	4	300.36	9.5445	223.586	0.0204	34.7316	2	2	4	260.113
		7	4	301.15	9.5435	223.619	0.0206	34.7291	2	2	5	103.789
		7	4	302.31	9.4949	223.857	0.0192	34.72	2	2	3	81.879
		7	4	299.93	9.5443	223.615	0.0201	34.7318	2	2	6	148.645
		7	4	301.48	9.5096	223.718	0.0209	34.7278	2	2	2	48.433
		7	4	300.04	9.5452	223.588	0.0203	34.7322	2	2	3	100.352
		7	4	299.91	9.5443	223.603	0.0201	34.7319	2	2	4	114.275
		7	4	300.55	9.5512	223.533	0.0204	34.7336	2	2	1	11.683
		7	4	300.04	9.5452	223.588	0.0203	34.7322	2	2	2	66.766
		7	4	299.87	9.5443	223.603	0.0201	34.7319	2	2	4	102.347
		7	4	303.69	9.4313	224.378	0.0189	34.7153	2	2	3	92.302
		7	4	300.63	9.5533	223.364	0.0204	34.7333	2	2	2	83.412
		7	4	301.04	9.5498	223.556	0.0199	34.7314	2	3	7	202.314
		7	4	302.62	9.4643	223.772	0.0204	34.723	5	4	9	479.22
		7	4	303.05	9.4671	223.889	0.019	34.723	5	3	7	509.68
		7	5	375.6	7.057	224.02	0.0203	34.4771	9	2	6	161.735
		7	5	379.94	6.8627	224.16	0.0169	34.443	4	2	6	126.091
		7	5	379.6	6.8627	224.16	0.0169	34.443	4	2	3	29.638
		7	5	380.87	6.8627	224.16	0.0169	34.443	4	2	4	131.033
		7	5	379.2	6.8627	224.16	0.0169	34.443	4	2	3	47.201
		7	5	379.18	6.8627	224.16	0.0169	34.443	4	2	7	136.052
		7	5	380.17	6.8627	224.16	0.0169	34.443	9	2	6	104.167
		7	5	379.67	6.8627	224.16	0.0169	34.443	9	2	4	154.112
		8	1	241.01	10.7588	238.553	0.0371	34.8052	5	2	3	307.524
		8	1	239.72	10.7631	239.05	0.0115	34.806	5	2	3	107.268
		8	1	238.54	10.7761	238.914	0.0086	34.8077	5	2	3	115.465
		8	1	232.28	10.8446	238.473	0.0227	34.8123	5	2	4	144.69
		8	1	228.33	10.8739	239.209	0.021	34.8136	5	2	4	94.878
		8	1	228.73	10.8835	238.842	0.0229	34.8151	5	2	3	68.978
		8	1	225.34	10.9178	238.733	0.0207	34.815	5	2	6	126.735
		8	1	225.57	10.9163	238.544	0.026	34.8145	5	2	6	154.336
		8	1	225.18	10.918	238.912	0.0269	34.8155	5	2	5	117.047
		8	1	230.3	10.8642	239.196	0.0042	34.8142	5	2	5	117.957
		8	1	226.32	10.9128	238.612	0.001	34.8148	5	2	3	68.439
		8	1	224.49	10.9197	239	0.0197	34.8153	5	2	4	76.398
		8	1	225.77	10.9157	238.676	0.0249	34.8157	5	2	4	147.917
		8	1	230.02	10.8666	239.018	0.0138	34.8141	5	3	3	108.92
		8	1	224.23	10.9231	239.199	0.0115	34.8146	5	2	5	101.514
		8	1	223.05	10.9243	239.231	0.0069	34.8154	5	2	4	68.166
		8	1	226.26	10.914	238.611	0.001	34.815	5	2	5	143.108
		8	1	225.14	10.9181	238.919	0.0277	34.8153	5	3	6	191.429
		8	1	219.95	10.9369	239.07	0.0222	34.8141	5	2	6	146.643
		8	1	223.98	10.9229	239.316	0.0184	34.8152	5	2	4	133.532
		8	2	180.57	11.1402	238.609	0.0236	34.813	5	2	3	223.524
		8	2	179.74	11.1484	238.572	0.0227	34.811	5	2	6	218.967
		8	2	181.8	11.14	238.548	0.0638	34.8132	5	2	6	332.906
		8	2	179.02	11.1577	238.661	0.0265	34.8104	5	2	6	346.15
		8	2	181.24	11.1403	238.592	0.0367	34.8127	5	2	4	186.249
		8	2	178.97	11.1578	238.51	0.028	34.81	5	2	4	248.486
		8	2	180.59	11.1403	238.616	0.0244	34.8128	5	2	4	243.439
		8	2	180.38	11.14	238.625	0.0222	34.8136	5	2	7	392.028
		8	2	179.59	11.1503	238.577	0.0262	34.8107	5	2	6	223.188
		8	2	179.84	11.147	238.578	0.0204	34.8117	5	2	4	218.372
		8	2	179.41	11.1525	238.592	0.0308	34.8102	5	2	6	213.311
		8	2	180.31	11.1446	238.563	0.0199	34.812	5	2	7	376.894
		8	2	178.81	11.1602	238.486	0.027	34.8099	5	2	4	340.536
		8	2	179.09	11.1579	238.64	0.0282	34.8102	5	2	4	167.853
		8	2	179.16	11.1585	238.626	0.0308	34.8091	5	2	7	260.407
		8	2	178.79	11.1609	238.454	0.0269	34.8102	5	2	5	196.532
		8	2	180.76	11.1402	238.614	0.0275	34.8131	5	2	4	166.075
		8	2	178.63	11.1614	238.443	0.0299	34.8075	5	2	2	70.119
		8	2	180.12	11.1405	238.657	0.026	34.8131	5	2	5	273.07
		8	2	181.03	11.1402	238.614	0.0275	34.8131	5	2	6	343.7
		8	3	175.36	11.1554	238.477	0.0265	34.8102	6	3	6	639.39
		8	3	185.79	11.116	239.049	0.0145	34.8143	5	2	5	578.011
		8	3	187.78	11.0691	238.94	0.0209	34.8157	5	3	5	708.158
		8	3	185.76	11.116	239.049	0.0145	34.8143	5	2	5	596.533
		8	3	187.69	11.0686	238.77	0.0194	34.8161	5	2	4	550.385
		8	3	185.12	11.1307	238.811	0.0249	34.8144	5	2	6	768.078
		8	3	185.01	11.1316	238.802	0.027	34.8141	5	2	5	622.51
		8	3	186.32	11.105	239.109	0.0089	34.8156	5	2	5	542.297
		8	3	184.3	11.1343	238.751	0.0292	34.8138	5	2	5	431.592
		8	3	185.52	11.1244	238.971	0.013	34.8136	5	2	5	616.315
		8	3	185.34	11.1301	238.958	0.0204	34.8136	5	2	6	285.243
		8	3	184.22	11.1353	238.581	0.0282	34.8143	5	3	6	659.438
		8	3	183.57	11.138	238.496	0.024	34.8135	5	2	6	349.293
		8	3	184.45	11.1336	238.608	0.0277	34.8144	5	2	4	455.959
		8	3	184.3	11.1343	238.751	0.0292	34.8138	5	2	4	614.033
		8	3	184.04	11.1369	238.702	0.0249	34.8139	6	3	4	651.171
		8	3	183.32	11.1381	238.617	0.0142	34.8142	5	3	6	288.463
		8	3	184.9	11.133	238.803	0.0282	34.8144	5	3	6	405.237
		8	3	181.92	11.1417	238.523	0.0571	34.8136	5	2	6	695.744
		8	3	184.49	11.1338	238.761	0.0265	34.8144	6	3	6	824.75
		8	4	253.65	10.6715	238.104	0.0099	34.7954	5	2	5	336.315
		8	4	251.5	10.7334	237.764	0.001	34.7988	5	2	4	424.396
		8	4	253.32	10.6715	238.302	0.0145	34.7958	5	2	7	354.326
		8	4	254.42	10.671	238.217	0.001	34.7956	5	2	5	361.893
		8	4	253.66	10.6715	238.104	0.0099	34.7954	5	2	6	622.727
		8	4	253.45	10.6713	238.126	0.0128	34.7958	5	2	5	379.421
		8	4	252.15	10.6771	238.177	0.0158	34.7956	5	2	4	319.739
		8	4	247.11	10.7399	238.424	0.0176	34.8036	5	2	5	479.556
		8	4	254.33	10.6715	238.302	0.0145	34.7958	5	2	5	272.048
		8	4	251.9	10.7196	237.898	0.0096	34.8004	5	2	4	457.975
		8	4	249.44	10.7363	238.687	0.0089	34.8025	5	2	4	366.338
		8	4	246.57	10.7424	238.369	0.0173	34.8037	5	3	5	425.838
		8	4	249.86	10.7358	238.466	0.0067	34.8022	5	2	4	406.364
		8	4	246.16	10.7474	238.309	0.0177	34.8034	5	2	5	550.851
		8	4	249.02	10.7354	238.477	0.0083	34.8025	5	2	4	391.048
		8	4	250.22	10.7317	238.452	0.0163	34.8004	5	2	6	425.747
		8	4	248.47	10.7392	238.463	0.0147	34.8026	5	2	6	263.956
		8	4	245.48	10.7486	238.513	0.004	34.805	6	3	5	536.63
		8	4	244.49	10.7452	239.104	0.0226	34.8036	5	2	5	345.94
		8	4	246.64	10.7399	238.382	0.0176	34.8019	5	2	5	439.299
		9	1	366.58	8.457	218.07	0.0166	34.5901	4	2	3	29.351
		9	1	365.82	8.4766	218.041	0.0085	34.5922	4	2	3	36.841
		9	1	366.79	8.4575	217.928	0.021	34.5898	4	2	3	100.037
		9	1	365.76	8.4764	218.194	0.0101	34.5922	4	2	3	126.063
		9	1	365.69	8.4763	218.069	0.0134	34.5914	8	2	5	190.099
		9	1	363.89	8.489	218.407	0.0132	34.5925	5	2	4	67.865
		9	1	364.97	8.4832	218.06	0.0219	34.5919	2	2	2	28.805
		9	1	363.87	8.4896	218.266	0.0132	34.5927	5	2	5	119.049
		9	1	362.51	8.5058	217.933	0.0196	34.595	2	2	3	32.823
		9	1	362.21	8.5066	217.849	0.02	34.5948	3	2	2	49.644
		9	1	363.26	8.5003	218.318	0.0146	34.5934	8	2	4	92.393
		9	1	362.79	8.507	218.033	0.0095	34.5951	8	2	5	141.554
		9	1	363.99	8.4885	218.372	0.0145	34.5926	8	3	3	173.642
		9	1	364.28	8.4885	218.331	0.0174	34.5921	8	2	2	120.085
		9	1	366.51	8.4571	218.082	0.0147	34.5895	8	2	2	101.717
		9	1	367.05	8.4546	217.988	0.0163	34.5897	8	2	4	186.984
		9	1	366.63	8.4572	218.063	0.0173	34.5905	8	2	2	110.901
		9	1	361.93	8.5075	217.689	0.0194	34.5944	8	2	3	234.605
		9	1	364.43	8.4868	218.314	0.0181	34.5927	6	2	4	57.981
		9	1	365.96	8.4752	218.008	0.0037	34.5916	8	2	3	165.732
		10	2	409.99	7.8585	216.231	0.0246	34.5247	8	4	6	181.279
		10	2	406.08	7.935	216.42	0.02	34.5332	9	2	4	56.448
		10	2	405.99	7.9355	216.539	0.0186	34.533	8	2	4	72.87
		10	2	405.72	7.9396	216.47	0.018	34.5327	8	1	4	254.576
		10	2	404.67	8.0628	215.991	0.0248	34.5479	8	3	4	223.895
		10	2	407.34	7.8904	216.412	0.0056	34.5281	8	4	6	491.291
		10	2	405.02	8.0304	216.012	0.0129	34.5423	8	5	3	287.427
		10	2	408.19	7.8769	216.488	0.0074	34.5263	8	2	3	171.745
		10	2	406.31	7.9213	216.483	0.0193	34.5269	8	1	4	149.338
		10	2	407.49	7.8882	216.234	0.0093	34.5268	8	2	4	121.233
		10	2	406.77	7.8954	216.643	0.0083	34.5296	6	2	4	64.974
		10	2	407.05	7.8924	216.409	0.0057	34.5283	5	2	4	67.214
		10	2	406.09	7.935	216.42	0.02	34.5332	2	1	3	95.403
		10	2	404.7	8.0621	216.006	0.0238	34.5473	3	3	3	17.675
		10	2	405.79	7.9379	216.323	0.0178	34.5334	2	1	2	40.18
		10	2	405.37	7.9907	216.167	0.0135	34.535	6	2	3	118.783
		10	2	408.48	7.876	216.398	0.0029	34.5266	4	1	5	75.817
		10	2	406.51	7.9042	216.588	0.0118	34.5295	8	1	6	108.444
		10	2	405.29	8.0005	216.126	0.011	34.5361	8	4	4	224.875
		10	2	407.1	7.8925	216.415	0.0059	34.5286	8	1	5	117.397
		10	3	512.25	6.4918	217.536	0.009	34.3785	1	1	5	101.843
		10	3	510.41	6.4523	217.735	0.015	34.3747	1	1	2	68.614
		10	3	511.13	6.4522	217.597	0.0156	34.374	1	1	5	102.284
		10	3	514.36	6.4029	218.186	0.0197	34.3702	1	1	4	84.14
		10	3	509.46	6.5083	217.576	0.0077	34.3752	1	1	3	35.504
		10	3	511.81	6.452	217.525	0.0138	34.3739	1	1	6	147.301
		10	3	510.93	6.452	217.594	0.0169	34.3742	1	1	6	81.088
		10	3	512.4	6.5405	217.532	0.0059	34.3794	1	1	5	119.35
		10	3	514.58	6.4014	217.996	0.0199	34.3689	1	1	6	162.337
		10	3	514.04	6.406	218.208	0.0148	34.3687	1	1	3	129.15
		10	3	515.21	6.3982	218.252	0.0252	34.369	1	1	4	51.233
		10	3	512.8	6.4858	217.898	0.0048	34.3782	1	1	3	62.65
		10	3	512.36	6.5427	217.534	0.0026	34.3813	1	1	4	98.581
		10	3	511.88	6.4521	217.528	0.0141	34.3739	1	1	6	96.096
		10	3	511.45	6.452	217.478	0.0169	34.3741	1	1	7	225.435
		10	3	510.94	6.4521	217.593	0.0162	34.3741	1	1	9	278.747
		10	3	510.61	6.4527	217.564	0.0166	34.3745	1	1	4	125.461
		10	3	511.31	6.4522	217.616	0.0169	34.3742	1	1	6	141.449
		10	3	510.27	6.4528	217.581	0.0133	34.3748	1	1	4	58.653
		10	3	510.6	6.4527	217.564	0.0166	34.3745	1	1	5	65.513
		10	4	703.718	4.7502	224.725	0.0174	34.2465	8	1	5	248.542
		10	4	703.718	4.7502	224.725	0.0174	34.2465	8	1	2	40.012
		10	4	704.126	4.7554	224.718	0.0138	34.2448	8	1	5	109.83
		10	4	704.036	4.7558	224.499	0.0159	34.2466	9	1	3	49.889
		10	4	704.126	4.7554	224.718	0.0138	34.2448	9	1	3	42.105
		10	4	704.126	4.7554	224.718	0.0138	34.2448	9	2	4	46.004
		10	4	704.126	4.7554	224.718	0.0138	34.2448	9	2	3	40.194
		10	4	704.126	4.7554	224.718	0.0138	34.2448	8	1	4	180.285
		10	4	704.126	4.7554	224.718	0.0138	34.2448	2	0	1	0
		10	4	704.126	4.7554	224.718	0.0138	34.2448	2	0	2	19.46
		10	4	703.017	4.7441	224.553	0.0219	34.2455	8	2	2	40.026
		10	4	703.26	4.7463	224.657	0.023	34.2456	2	1	5	96.194
		10	4	703.26	4.7463	224.657	0.023	34.2456	2	1	6	177.807
		10	4	703.26	4.7463	224.657	0.023	34.2456	2	0	5	169.904
		10	4	703.26	4.7463	224.657	0.023	34.2456	2	0	3	78.54
		10	4	703.26	4.7463	224.657	0.023	34.2456	2	0	6	194.754
		10	4	703.143	4.745	224.41	0.0235	34.246	2	0	5	119.854
		10	4	703.26	4.7463	224.657	0.023	34.2456	2	0	5	115.633
		10	4	702.91	4.755	224.706	0.0226	34.246	2	0	2	19.46
		10	4	703.733	4.7573	224.75	0.0059	34.247	2	1	5	149.849
		10	5	532.181	6.2327	219.144	0.0158	34.3557	2	2	5	408.282
		10	5	532.181	6.2327	219.144	0.0158	34.3557	2	2	7	365.61
		10	5	532.181	6.2327	219.144	0.0158	34.3557	2	0	5	744.121
		10	5	529.23	6.2342	219.349	0.0142	34.3556	2	1	6	705.292
		10	5	529.23	6.2342	219.349	0.0142	34.3556	3	1	4	314.629
		10	5	529.23	6.2342	219.349	0.0142	34.3556	3	1	5	125.825
		10	5	529.23	6.2342	219.349	0.0142	34.3556	3	1	4	160.839
		10	5	529.23	6.2342	219.349	0.0142	34.3556	3	1	4	222.957
		10	5	529.23	6.2342	219.349	0.0142	34.3556	3	1	4	138.026
		10	5	529.23	6.2342	219.349	0.0142	34.3556	2	1	2	62.825
		10	5	530.11	6.2302	219.165	0.008	34.3553	8	1	5	374.038
		10	5	530.11	6.2302	219.165	0.008	34.3553	8	1	5	396.067
		10	5	530.11	6.2302	219.165	0.008	34.3553	2	1	5	309.071
		10	5	532.565	6.2304	219.101	0.006	34.3557	2	1	4	207.298
		10	5	532.565	6.2304	219.101	0.006	34.3557	8	2	4	181.013
		10	5	532.565	6.2304	219.101	0.006	34.3557	2	0	4	53.067
		10	5	532.565	6.2304	219.101	0.006	34.3557	2	0	4	68.446
		10	5	532.565	6.2304	219.101	0.006	34.3557	2	0	2	66.003
		10	5	532.859	6.2307	219.144	0.0048	34.3556	2	0	7	533.834
		10	5	532.859	6.2307	219.144	0.0048	34.3556	2	1	6	253.834

## Sheet: 5 Composition
Key
	site	Pioneer sessile suspension	Climax sessile suspension	sedentary suspension	deposit crawlers	deposit soft burrowers	deposit hard burrowers	Grazers	sessile soft scavenger predators	sessile hard scavenger predators (coral)	moile soft scavenger predators	Moile hard scavenger predators	Arthropod scavenger predators	flexible generalists			TdC	site	Pioneer sessile suspension	Climax sessile suspension	sedentary suspension	deposit crawlers	deposit soft burrowers	deposit hard burrowers	Grazers	sessile soft scavenger predators	sessile hard scavenger predators (coral)	moile soft scavenger predators	Moile hard scavenger predators	Arthropod scavenger predators	flexible generalists		Ascension		Pioneer sessile suspension	Climax sessile suspension	sedentary suspension	deposit crawlers	deposit soft burrowers	deposit hard burrowers	Grazers	sessile soft scavenger predators	sessile hard scavenger predators (coral)	moile soft scavenger predators	Moile hard scavenger predators	Arthropod scavenger predators	flexible generalists	SG
columns B-O from Tab 3 (AH:AT)	1	6.02	0	0	0	0	0	21.84	0	0	0	0	0	0			Gough	1	4.644	6.6495	0	0	0	0.183	1.248	0.858	38.556	0.039	3.303	0.072	0.04		Ascension Is		0	0.045	0.275	0	0.002125	0.17325	0	0.085	0	0	0	0.1875	0	SG
	1	12.04	0	0	0	0	0	0	0	0	0	51.38	0	0				2	1.72	2.86	0	0	0	0	0	0	15.3	0	0	0	0				0	0	0	0	0	0	0.29	0.625	0	0	0.3	0.175	0.0375
columns R-AF are means by site per locality (divided by 7 to give per image rather than per m)	1	12.04	0	0	0	0	0	0	0	0	5.46	0	0	0				3	1.505	3.7895	0	0	0	1.5555	0.156	1.2155	47.124	0	5.138	0.216	0				0	0	0	0	0	0	0.0131818	0.0944444	0	0.0888889	6.65556	0.0166667	0.001875
	1	18.06	0	0	0	0	0	0	0	0	0	0	0	0			Tristan dC	4	3.71158	1.95684	0	0	0	0	0.656842	1.50526	46.2221	0	0	0.0757895	0				1	3.77	0	0.0475	0	0.165	0.16	2.1125	24.08	0	0.225	0	0
columns AH-AV equivalent values for Ascension Island from Barnes et al 2019	1	30.1	20.02	0	0	0	0	0	0	578.34	0	25.69	0	0				5	1.505	5.005	0	0	0	0	0.195	4.29	28.8788	0	0.688125	0	0				0.16	0.5075	0	0	0	0	0	0.2475	0	0	0.225	0.1925	0
	1	30.1	30.03	0	0	0	0	43.68	0	192.78	0	51.38	10.08	0				6	2.58	2.5025	0	0	0	0	0	0.834167	7.395	0	0.305833	0	0				0.525	0	0	0	0.06	0	2.03	2.4125	1.15	0.08	5.625	0.3625	0.0375
	1	24.08	50.05	0	0	0	0	0	10.01	299.88	0	77.07	0	0				7	3.11238	8.37571	0	0	0	0	0.297143	2.9281	13.26	0	0.699048	0	0				0.035	0.3625	0	0	0	0	0.61	1.4525	4.455	0	0.815	0.225	0
	1	108.36	100.1	0	0	0	0	21.84	0	128.52	0	25.69	0	0				8	0.114667	1.62067	0.654	0	0	0	1.04	4.76667	109.956	0	0	0.864	1.86667				0	0.2175	0	0	0	0.165	0	0.0875	0	0	0	0.075	0
	1	36.12	50.05	0	0	0	0	0	0	599.76	0	25.69	0	0			Nightingale	9	0.043	0.572	0	0	0.17	0	0.624	0.429	0.153	0	0.1835	1.368	0				0.395	0.0575	0.165	0	0	0	0	0.2125	0	0	0.14	0.335	0
	1	48.16	40.04	0	0	0	0	21.84	10.01	107.1	0	25.69	0	0				10	0.917333	1.04867	0	0	0	0	2.08	0.762667	36.108	0	0.734	0.096	0				0.12	2.03	0	0	0	0	0.32	0.4225	14.85	0.0125	0.225	0	0
	1	12.04	20.02	0	0	0	0	0	0	706.86	0	0	0	0				11	0.774	1.5015	0	0	0	0	0	3.7895	11.628	0.078	0.1835	0.072	0				5.0825	2.03	0	0	0	0.165	0.32	0	3.135	0	0.815	0.3125	0.0375
	1	66.22	30.03	0	0	0	0	0	40.04	21.42	0	25.69	0	0			Inaccessible	12	1.032	8.5085	0	0	0	0.2745	4.524	19.8055	5.049	0	0.734	0.576	0				0.0875	0.2075	0	0	0	0.165	2.20952	0	3.96	0	0	0.357143	11.1
	1	78.26	350.35	0	0	0	0	0	10.01	321.3	0	25.69	0	5.6				13	0	0.143	0	0	0	0	0.624	1.144	22.95	0	0.367	0	0				8.27619	0	1.15238	0	0	0	0.27619	0	0.628571	0	0.365	0.175	0.3375
	1	24.08	20.02	0	0	0	0	0	0	942.48	0	0	0	0				14	0	0.119167	0	0	0	0	1.04	0.417083	12.1125	0	1.37625	0.12	0				0.263636	0.0409091	0.1	0	0	0	0.290909	0	0.3	0	0.143864	0.272727	0.136364
	1	30.1	30.03	0	0	0	0	43.68	0	1049.58	0	0	0	0			Yakont	15	0.0452632	3.83842	0	0	0	0	0.164211	6.62316	1.77158	0	0.386316	0	1.26316				0.0438017	0.0690476	0	0.0475	0	0	7.45714	0.971429	16.4714	0	1.5	0.666667	0
	1	36.12	80.08	0	0	0	12.81	21.84	10.01	64.26	0	25.69	0	0				16	0.086	1.43	0	0	0	2.1045	0.936	14.5145	17.289	0	0.734	0.432	1.32				0.051991	0.00313853	0.055	0	0	0.33	0.338961	0	0	0	0.0681818	0.3875	0
	1	30.1	40.04	0	0	0	0	0	0	21.42	0	51.38	0	0				17	1.075	3.0745	0	0.0475	0	1.464	1.404	9.152	13.158	0	0.367	0	2.44				0.05	0	0.143478	0	0	0	1.4	0.085	7.26	0	0	0.534091	17.8875
	1	24.08	30.03	0	0	0	0	0	20.02	214.2	0	25.69	0	0				18	0.215	4.147	0	0	0	1.647	0.78	16.731	6.273	0	0.367	0.144	2.24				0.45	0.370455	0.935	0	0	0	0	0.085	5.445	0	0.127273	0.488636	0.2625
	1	18.06	30.03	0	0	0	0	0	20.02	128.52	0	25.69	0	0				19	0.344	9.3665	0	0	0	3.111	1.092	52.4095	2.142	0	0.367	0.576	4.92				0.35	1.45	0.11	0	0	0	0	0.85	13.365	0	0.818182	0.386364	0.825
	1	6.02	10.01	0	0	0	12.81	0	0	21.42	0	0	0	0				20	1.505	8.294	0	0.0475	0	1.9215	2.964	13.7995	31.977	0.546	0.367	0.288	2.96			Stewart Harris	4.79	1.755	0.055	0	0	0.165	0.38	0.68	0.34	0	0	0.4125	0	SR
	2	12.04	20.02	0	0	0	0	0	0	107.1	0	0	0	0				21	0.368571	6.53714	0.311429	0	0	0.697143	4.16	14.9129	8.88857	0.0742857	0	0.617143	3.08571				0.85	0.245455	0.15	0	0	0.0181818	0.7	0.295455	0.190909	0	0	0.931818	0
	2	6.02	10.01	0	0	0	12.81	43.68	0	385.56	0	51.38	30.24	0				22	0.516	13.013	0.0545	0.0475	0	0.366	1.56	28.3855	1.377	0	0.1835	0.144	2.28			Grattan	0.522727	0.263636	0	0	0	0	0.568182	1.95	0.636364	0.318182	2.56818	0.0909091	0
	2	6.02	0	0	0	0	0	0	0	192.78	0	0	10.08	0				23	1.032	25.5255	0	0	0	1.281	3.432	28.2425	1.224	0.078	1.6515	0	1.76				3.41818	0.527273	0	0.0431818	0	0.15	1.45455	4.06136	2.03636	0.0545455	1.43182	0.852273	0
	2	6.02	20.02	0	0	0	0	65.52	20.02	214.2	0	25.69	0	0				24	0.817	19.591	0	0	0	1.281	4.368	8.9375	5.661	0.195	0.367	0.36	1				0.08	0	0	0	0	0	0	0.475	0.63	0	0.475	1.0425	1.32
	2	6.02	0	0	0	0	25.62	0	10.01	856.8	0	0	10.08	0				25	0.982857	17.2962	0	0	0	0.697143	3.56571	26.6933	4.80857	0.0742857	1.04857	0.0685714	4.38095				0.095	0.27	0	0	0	0.165	0.755	0.17	1.39	0.16	0	1.7375	0
	2	12.04	10.01	0	0	0	0	21.84	10.01	728.28	0	0	30.24	0				26	0.473	7.5075	0.0545	0	0	2.013	2.496	26.6695	8.109	0.039	0.367	0.072	1.76				0	0.0725	0	0.0475	0	0.02	0	0.085	12	0	0	0.3875	0
	2	18.06	30.03	0	0	0	0	0	0	1092.42	0	25.69	0	0				27	0.774	15.3725	0	0	0	1.1895	5.616	6.721	31.671	0.039	1.835	0.072	0.88				0.55	0.09	0	0	0	0.02	0	0.425	0.165	0	0.225	0	0
	2	0	10.01	0	0	0	12.81	21.84	10.01	64.26	0	0	0	0				28	0.245714	2.51952	0	0	0	0.784286	24.2171	2.9281	0	0	0	0.342857	1.06667				1.9575	0.8025	0	0.0475	0	0	0	0.9725	0.565	0.03	0.225	0.0375	0
	2	6.02	10.01	0	0	0	0	43.68	0	107.1	0	0	0	0				29	0.258	0.715	0	0	0	0.0915	32.76	0.2145	0.153	0	0.1835	0.216	1.48			Un-named	4.07	0.0725	0	0.0475	0	0.165	0.16	0.8025	0	0	1.2	0.4975	0
	2	6.02	10.01	0	0	0	0	21.84	0	171.36	0	0	10.08	0			Crawford	30	0.559	13.585	0	0	0	4.6665	3.12	4.29	5.661	0.039	0.5505	1.008	0.48				0.0975	0.5075	0	0	0	0	0.725	0.85	0	0	0	0.745	0
	3	12.04	20.02	0	0	0	12.81	0	0	364.14	0	51.38	0	0				31	0.344	9.867	0	0	0	2.562	12.636	2.288	11.016	0	0	0.504	3.44				9.95455	2.10909	0	0	0	0	6.4	0.775	0	0	1.68182	0.602273	0
	3	24.08	30.03	0	0	0	0	21.84	0	342.72	0	0	0	0				32	6.063	9.6525	0	0	0	0.366	4.212	9.9385	2.601	0	0.5505	2.376	0.52
	3	0	0	0	0	0	0	0	10.01	406.98	0	25.69	0	0				33	4.98083	8.69917	0.0454167	0	0	0.1525	2.86	14.5383	0.8925	0.0975	0.611667	0.18	0.1
	3	0	30.03	0	0	0	12.81	0	10.01	214.2	0	0	0	0				34	3.096	5.72	0.0545	0	0	0	2.028	8.723	5.661	0.078	1.2845	2.304	1.24
	3	6.02	40.04	0	0	0	0	0	10.01	299.88	0	25.69	0	0				35	0.516	1.6445	0	0	0	0.366	1.092	87.373	3.978	0	1.468	2.664	0.8
	3	12.04	20.02	0	0	0	12.81	0	10.01	171.36	0	51.38	0	0				36	0.181053	19.1921	0	0	0	0.963158	2.29895	2.03211	30.9221	0	1.35211	1.21263	0.968421
	3	6.02	30.03	0	0	0	0	0	0	599.76	0	0	0	0				37	3.139	4.862	0.0545	0	0	0	1.56	7.2215	4.59	0	1.101	0.288	2.12
	3	12.04	30.03	0	0	0	0	0	20.02	299.88	0	77.07	10.08	0			Esk	38	0.774	0.143	0	0	0	0.183	0	6.149	52.938	0	0.367	0	0.08
	3	0	10.01	0	0	0	12.81	0	0	149.94	0	77.07	10.08	0				39	1.591	6.149	0	0	0	1.0065	4.056	6.2205	54.009	0.156	0.1835	0.36	0.88
	3	0	10.01	0	0	0	12.81	0	0	42.84	0	51.38	10.08	0				40	3.354	13.7995	0	0	0	1.9215	4.68	5.577	54.315	0	0.367	0.72	0.76
	3	0	0	0	0	0	12.81	0	20.02	235.62	0	0	0	0				41	0.450476	5.17524	0.155714	0	0	2.44	6.98286	8.30762	8.45143	0.408571	0.349524	1.98857	0.457143
	3	6.02	20.02	0	0	0	25.62	0	0	64.26	0	0	0	0				42	0.172	5.0765	0	0	0	1.1895	3.744	4.29	7.344	0.468	0.367	0.288	0.48
	3	6.02	50.05	0	0	0	12.81	0	10.01	278.46	0	0	0	0				43	0.7525	4.6475	0	0	0	0.4575	2.34	1.25125	3.4425	0	0	0.54	0.4
	3	12.04	20.02	0	0	0	12.81	0	0	471.24	0	77.07	0	0			McNish	44	1.935	5.5055	0	0	0	1.5555	0.312	1.7875	4.896	0	1.835	0.288	0.12
	3	42.14	60.06	0	0	0	0	0	50.05	278.46	0	25.69	0	0				45	0.559	7.3645	0	0	0	5.7645	1.248	4.9335	14.994	0	1.101	0.72	0
	3	24.08	30.03	0	0	0	0	0	10.01	556.92	0	77.07	0	0				46	1.075	11.3685	0	0	0	19.581	0.78	11.6545	36.108	0	4.5875	0.216	0
	3	24.08	20.02	0	0	0	51.24	0	0	299.88	0	77.07	0	0				47	1.548	6.6495	0	0	0	22.143	0.156	1.716	25.551	0	1.6515	0.072	0
	3	12.04	50.05	0	0	0	25.62	0	20.02	685.44	0	25.69	0	0			RSA	48	1.032	6.5065	0	0	0	0.4575	0	5.9345	1.071	0	0.367	0	0.4
	3	12.04	30.03	0	0	0	12.81	0	0	514.08	0	51.38	0	0				49	1.032	5.148	0.0545	0	0	0.549	0.468	1.716	11.781	0.039	1.101	0.072	0.36
	3	0	30.03	0	0	0	0	0	0	321.3	0	25.69	0	0				50	0.387	1.6445	0.436	0	0.0425	3.9345	3.276	4.004	1.683	0	0.367	0.072	3.92
	4	42.14	50.05	0	0	0	0	0	20.02	471.24	0	0	0	0				51	0.387	3.7895	0.2725	0.0475	0	0.0915	1.872	4.7905	2.601	0	0	0.072	3.64
	4	150.5	30.03	0	0	0	0	0	10.01	1220.94	0	0	0	0				52	0.774	22.3795	0	0	0	6.3135	7.488	1.716	2.601	0	0	0.36	0.44
	4	18.06	0	0	0	0	0	0	20.02	0	0	0	10.08	0
	4	18.06	20.02	0	0	0	0	0	10.01	471.24	0	0	0	0
	4	66.22	0	0	0	0	0	21.84	50.05	813.96	0	0	0	0
	4	6.02	0	0	0	0	0	0	10.01	0	0	0	0	0
	4	12.04	0	0	0	0	0	0	20.02	0	0	0	0	0
	4	12.04	0	0	0	0	0	0	10.01	0	0	0	0	0
	4	0	0	0	0	0	0	0	0	0	0	0	0	0
	4	0	0	0	0	0	0	0	0	0	0	0	0	0
	4	6.02	0	0	0	0	0	21.84	0	0	0	0	0	0
	4	0	0	0	0	0	0	21.84	10.01	0	0	0	0	0
	4	12.04	0	0	0	0	0	0	20.02	64.26	0	0	0	0
	4	6.02	20.02	0	0	0	0	0	0	342.72	0	0	0	0
	4	24.08	50.05	0	0	0	0	21.84	0	963.9	0	0	0	0
	4	42.14	20.02	0	0	0	0	0	0	578.34	0	0	0	0
	4	24.08	20.02	0	0	0	0	0	10.01	428.4	0	0	0	0
	4	48.16	50.05	0	0	0	0	0	10.01	792.54	0	0	0	0
	4	6.02	0	0	0	0	0	0	0	0	0	0	0	0
	5	6.02	30.03	0	0	0	0	0	20.02	235.62	0	0	0	0
	5	12.04	0	0	0	0	0	0	30.03	0	0	0	0	0
	5	36.12	120.12	0	0	0	0	0	100.1	278.46	0	0	0	0
	5	6.02	0	0	0	0	0	0	0	85.68	0	0	0	0
	5	12.04	10.01	0	0	0	0	0	20.02	42.84	0	0	0	0
	5	0	40.04	0	0	0	0	0	0	64.26	0	51.38	0	0
	5	12.04	40.04	0	0	0	0	0	10.01	107.1	0	0	0	0
	5	0	30.03	0	0	0	0	0	20.02	64.26	0	0	0	0
	5	6.02	20.02	0	0	0	0	21.84	40.04	257.04	0	0	0	0
	5	6.02	40.04	0	0	0	0	0	70.07	364.14	0	0	0	0
	5	12.04	20.02	0	0	0	0	0	60.06	257.04	0	25.69	0	0
	5	0	20.02	0	0	0	0	0	20.02	235.62	0	0	0	0
	5	36.12	90.09	0	0	0	0	0	40.04	449.82	0	0	0	0
	5	18.06	70.07	0	0	0	0	0	0	578.34	0	0	0	0
	5	0	10.01	0	0	0	0	0	30.03	107.1	0	0	0	0
	5	6.02	20.02	0	0	0	0	0	20.02	107.1	0	0	0	0
	6	0	20.02	0	0	0	0	0	10.01	0	0	25.69	0	0
	6	0	10.01	0	0	0	0	0	10.01	0	0	0	0	0
	6	54.18	30.03	0	0	0	0	0	10.01	42.84	0	0	0	0
	6	48.16	40.04	0	0	0	0	0	10.01	214.2	0	0	0	0
	6	24.08	40.04	0	0	0	0	0	0	257.04	0	0	0	0
	6	36.12	50.05	0	0	0	0	0	20.02	0	0	0	0	0
	6	18.06	0	0	0	0	0	0	10.01	85.68	0	0	0	0
	6	0	0	0	0	0	0	0	0	0	0	0	0	0
	6	6.02	0	0	0	0	0	0	0	0	0	0	0	0
	6	18.06	20.02	0	0	0	0	0	0	21.42	0	0	0	0
	6	12.04	0	0	0	0	0	0	0	0	0	0	0	0
	6	0	0	0	0	0	0	0	0	0	0	0	0	0
	7	24.08	20.02	0	0	0	0	0	20.02	171.36	0	0	0	0
	7	0	0	0	0	0	0	0	0	0	0	0	0	0
	7	6.02	40.04	0	0	0	0	0	40.04	85.68	0	0	0	0
	7	24.08	30.03	0	0	0	0	0	10.01	85.68	0	0	0	0
	7	6.02	0	0	0	0	0	0	0	0	0	0	0	0
	7	18.06	10.01	0	0	0	0	0	30.03	0	0	0	0	0
	7	18.06	30.03	0	0	0	0	0	40.04	192.78	0	51.38	0	0
	7	0	0	0	0	0	0	0	0	0	0	0	0	0
	7	0	0	0	0	0	0	0	0	0	0	0	0	0
	7	12.04	0	0	0	0	0	0	20.02	21.42	0	0	0	0
	7	18.06	10.01	0	0	0	0	0	0	64.26	0	0	0	0
	7	42.14	60.06	0	0	0	0	43.68	20.02	192.78	0	0	0	0
	7	12.04	40.04	0	0	0	0	0	10.01	21.42	0	25.69	0	0
	7	30.1	100.1	0	0	0	0	0	50.05	257.04	0	0	0	0
	7	48.16	90.09	0	0	0	0	0	0	42.84	0	0	0	0
	7	54.18	60.06	0	0	0	0	0	30.03	171.36	0	0	0	0
	7	24.08	210.21	0	0	0	0	0	20.02	64.26	0	0	0	0
	7	30.1	160.16	0	0	0	0	0	30.03	85.68	0	0	0	0
	7	30.1	60.06	0	0	0	0	0	0	214.2	0	0	0	0
	7	36.12	100.1	0	0	0	0	0	40.04	64.26	0	25.69	0	0
	7	24.08	210.21	0	0	0	0	0	70.07	214.2	0	0	0	0
	8	0	10.01	22.89	0	0	0	0	100.1	3448.62	0	0	10.08	84
	8	0	0	0	0	0	0	0	120.12	2484.72	0	0	0	22.4
	8	0	40.04	15.26	0	0	0	21.84	10.01	1735.02	0	0	0	28
	8	0	0	0	0	0	0	0	40.04	21.42	0	0	0	56
	8	0	10.01	30.52	0	0	0	0	10.01	2184.84	0	0	10.08	5.6
	8	0	0	0	0	0	0	0	20.02	64.26	0	0	0	0
	8	0	0	0	0	0	0	21.84	10.01	0	0	0	10.08	0
	8	0	0	0	0	0	0	0	10.01	192.78	0	0	10.08	0
	8	0	40.04	0	0	0	0	0	10.01	107.1	0	0	10.08	0
	8	0	10.01	0	0	0	0	0	10.01	128.52	0	0	20.16	0
	8	0	30.03	0	0	0	0	0	20.02	321.3	0	0	0	0
	8	0	0	0	0	0	0	21.84	0	556.92	0	0	0	0
	8	6.02	0	0	0	0	0	0	50.05	0	0	0	10.08	0
	8	0	10.01	0	0	0	0	21.84	0	107.1	0	0	0	0
	8	6.02	20.02	0	0	0	0	21.84	90.09	192.78	0	0	10.08	0
	9	0	0	0	0	0	0	21.84	30.03	0	0	0	70.56	0
	9	0	0	0	0	5.95	0	0	0	0	0	0	0	0
	9	0	0	0	0	0	0	0	0	0	0	0	10.08	0
	9	0	0	0	0	0	0	0	0	0	0	0	10.08	0
	9	0	0	0	0	0	0	0	10.01	21.42	0	0	0	0
	9	0	0	0	0	0	0	21.84	0	0	0	0	0	0
	9	0	0	0	0	5.95	0	0	0	0	0	0	10.08	0
	9	0	0	0	0	5.95	0	0	0	0	0	0	0	0
	9	0	0	0	0	0	0	0	10.01	0	0	0	0	0
	9	0	10.01	0	0	0	0	21.84	0	0	0	0	0	0
	9	0	10.01	0	0	0	0	0	0	0	0	0	0	0
	9	6.02	20.02	0	0	0	0	0	0	0	0	0	0	0
	9	0	0	0	0	5.95	0	0	0	0	0	0	0	0
	9	0	0	0	0	0	0	0	0	0	0	25.69	10.08	0
	9	0	10.01	0	0	0	0	0	0	0	0	0	0	0
	9	0	10.01	0	0	0	0	21.84	0	0	0	0	0	0
	9	0	10.01	0	0	0	0	0	10.01	0	0	0	0	0
	9	0	0	0	0	0	0	0	0	0	0	0	10.08	0
	9	0	0	0	0	0	0	0	0	0	0	0	70.56	0
	9	0	10.01	0	0	0	0	0	0	0	0	0	0	0
	10	0	0	0	0	0	0	21.84	0	64.26	0	0	0	0
	10	12.04	0	0	0	0	0	21.84	0	599.76	0	0	10.08	0
	10	6.02	0	0	0	0	0	43.68	0	107.1	0	0	0	0
	10	0	0	0	0	0	0	0	0	21.42	0	0	0	0
	10	12.04	0	0	0	0	0	0	10.01	535.5	0	0	0	0
	10	12.04	10.01	0	0	0	0	0	0	364.14	0	0	0	0
	10	18.06	20.02	0	0	0	0	65.52	0	406.98	0	0	0	0
	10	18.06	0	0	0	0	0	0	0	492.66	0	25.69	0	0
	10	0	0	0	0	0	0	0	10.01	257.04	0	25.69	0	0
	10	12.04	20.02	0	0	0	0	0	10.01	599.76	0	0	0	0
	10	6.02	10.01	0	0	0	0	0	10.01	128.52	0	25.69	0	0
	10	0	0	0	0	0	0	43.68	10.01	214.2	0	0	0	0
	10	0	0	0	0	0	0	21.84	20.02	0	0	0	0	0
	10	0	50.05	0	0	0	0	0	0	0	0	0	0	0
	10	0	0	0	0	0	0	0	10.01	0	0	0	0	0
	11	0	0	0	0	0	0	0	10.01	0	0	0	0	0
	11	0	0	0	0	0	0	0	10.01	0	0	0	0	0
	11	0	0	0	0	0	0	0	0	0	0	0	0	0
	11	0	0	0	0	0	0	0	10.01	0	0	0	0	0
	11	0	0	0	0	0	0	0	0	0	0	0	0	0
	11	0	0	0	0	0	0	0	10.01	0	0	0	0	0
	11	18.06	0	0	0	0	0	0	100.1	235.62	0	0	0	0
	11	6.02	20.02	0	0	0	0	0	0	21.42	0	25.69	0	0
	11	6.02	0	0	0	0	0	0	10.01	257.04	0	0	0	0
	11	0	20.02	0	0	0	0	0	0	21.42	0	0	10.08	0
	11	12.04	40.04	0	0	0	0	0	20.02	214.2	0	0	0	0
	11	0	0	0	0	0	0	0	10.01	64.26	0	0	0	0
	11	36.12	10.01	0	0	0	0	0	140.14	235.62	0	0	0	0
	11	12.04	20.02	0	0	0	0	0	50.05	128.52	0	0	0	0
	11	6.02	0	0	0	0	0	0	0	0	5.46	0	0	0
	11	0	10.01	0	0	0	0	0	90.09	107.1	0	0	0	0
	11	0	20.02	0	0	0	0	0	20.02	107.1	0	0	0	0
	11	12.04	70.07	0	0	0	0	0	50.05	235.62	0	0	0	0
	11	0	0	0	0	0	0	0	0	0	5.46	0	0	0
	11	0	0	0	0	0	0	0	0	0	0	0	0	0
	12	0	20.02	0	0	0	0	0	140.14	0	0	25.69	0	0
	12	6.02	10.01	0	0	0	0	21.84	70.07	42.84	0	0	30.24	0
	12	6.02	40.04	0	0	0	0	87.36	120.12	0	0	0	10.08	0
	12	24.08	10.01	0	0	0	0	0	210.21	235.62	0	0	0	0
	12	36.12	60.06	0	0	0	0	87.36	190.19	21.42	0	0	0	0
	12	30.1	20.02	0	0	0	0	109.2	270.27	0	0	0	0	0
	12	18.06	30.03	0	0	0	0	43.68	130.13	0	0	0	10.08	0
	12	6.02	60.06	0	0	0	0	43.68	350.35	0	0	0	20.16	0
	12	18.06	150.15	0	0	0	12.81	109.2	60.06	0	0	0	0	0
	12	0	120.12	0	0	0	0	0	180.18	0	0	0	0	0
	12	0	150.15	0	0	0	25.62	0	70.07	21.42	0	0	0	0
	12	0	50.05	0	0	0	0	109.2	100.1	0	0	0	10.08	0
	12	0	30.03	0	0	0	0	0	170.17	0	0	25.69	0	0
	12	0	130.13	0	0	0	0	0	70.07	21.42	0	0	0	0
	12	0	30.03	0	0	0	0	0	100.1	42.84	0	0	0	0
	12	0	140.14	0	0	0	0	21.84	120.12	21.42	0	25.69	0	0
	12	0	80.08	0	0	0	0	0	120.12	0	0	0	0	0
	12	0	30.03	0	0	0	0	0	180.18	21.42	0	25.69	0	0
	12	0	30.03	0	0	0	0	0	90.09	0	0	0	0	0
	13	0	0	0	0	0	0	0	30.03	278.46	0	0	0	0
	13	0	0	0	0	0	0	0	0	128.52	0	0	0	0
	13	0	10.01	0	0	0	0	0	10.01	257.04	0	0	0	0
	13	0	0	0	0	0	0	21.84	0	149.94	0	0	0	0
	13	0	0	0	0	0	0	0	10.01	149.94	0	0	0	0
	13	0	0	0	0	0	0	21.84	20.02	149.94	0	25.69	0	0
	13	0	0	0	0	0	0	0	20.02	149.94	0	0	0	0
	13	0	0	0	0	0	0	0	10.01	342.72	0	0	0	0
	13	0	0	0	0	0	0	0	0	42.84	0	0	0	0
	13	0	0	0	0	0	0	0	10.01	85.68	0	0	0	0
	13	0	0	0	0	0	0	0	0	149.94	0	0	0	0
	14	0	0	0	0	0	0	0	0	278.46	0	0	0	0
	14	0	0	0	0	0	0	0	0	0	0	0	10.08	0
	14	0	0	0	0	0	0	0	0	214.2	0	0	0	0
	14	0	0	0	0	0	0	0	0	64.26	0	0	0	0
	14	0	0	0	0	0	0	0	0	171.36	0	77.07	0	0
	14	0	10.01	0	0	0	0	0	0	64.26	0	0	0	0
	14	0	0	0	0	0	0	0	0	0	0	25.69	0	0
	14	0	0	0	0	0	0	0	0	21.42	0	0	0	0
	14	0	0	0	0	0	0	0	0	21.42	0	0	0	0
	14	0	0	0	0	0	0	0	0	21.42	0	51.38	0	0
	14	0	0	0	0	0	0	0	0	21.42	0	25.69	0	0
	14	0	0	0	0	0	0	0	50.05	107.1	0	0	0	0
	14	0	0	0	0	0	0	0	0	0	0	0	0	0
	14	0	0	0	0	0	0	0	0	0	0	0	0	0
	14	0	0	0	0	0	0	0	0	149.94	0	0	0	0
	14	0	0	0	0	0	0	0	20.02	21.42	0	0	0	0
	14	0	0	0	0	0	0	0	0	0	0	0	0	0
	14	0	0	0	0	0	0	0	0	0	0	0	0	0
	14	0	10.01	0	0	0	0	0	0	107.1	0	0	0	0
	14	0	0	0	0	0	0	0	0	192.78	0	51.38	0	0
	14	0	0	0	0	0	0	0	0	492.66	0	0	0	0
	14	0	0	0	0	0	0	0	0	21.42	0	0	0	0
	14	0	0	0	0	0	0	0	0	0	0	0	0	0
	14	0	0	0	0	0	0	174.72	0	64.26	0	0	10.08	0
	15	0	50.05	0	0	0	0	21.84	80.08	0	0	0	0	5.6
	15	0	10.01	0	0	0	0	0	30.03	42.84	0	0	0	16.8
	15	0	0	0	0	0	0	0	10.01	0	0	0	0	0
	15	0	0	0	0	0	0	0	0	0	0	0	0	0
	15	0	110.11	0	0	0	0	0	10.01	21.42	0	0	0	5.6
	15	0	20.02	0	0	0	0	0	10.01	0	0	0	0	5.6
	15	0	0	0	0	0	0	0	20.02	0	0	0	0	0
	15	0	0	0	0	0	0	0	20.02	21.42	0	25.69	0	5.6
	15	0	0	0	0	0	0	0	20.02	21.42	0	25.69	0	5.6
	15	0	20.02	0	0	0	0	0	80.08	85.68	0	0	0	16.8
	15	0	10.01	0	0	0	0	0	20.02	0	0	0	0	0
	15	0	80.08	0	0	0	0	0	30.03	21.42	0	0	0	16.8
	15	6.02	10.01	0	0	0	0	0	50.05	0	0	0	0	0
	15	0	30.03	0	0	0	0	0	40.04	21.42	0	0	0	11.2
	15	0	40.04	0	0	0	0	0	50.05	0	0	0	0	11.2
	15	0	40.04	0	0	0	0	0	60.06	0	0	0	0	5.6
	15	0	0	0	0	0	0	0	20.02	0	0	0	0	5.6
	15	0	20.02	0	0	0	0	0	150.15	0	0	0	0	33.6
	15	0	70.07	0	0	0	0	0	180.18	0	0	0	0	22.4
	16	0	30.03	0	0	0	38.43	0	140.14	42.84	0	25.69	0	5.6
	16	0	10.01	0	0	0	0	0	50.05	21.42	0	0	0	11.2
	16	0	30.03	0	0	0	12.81	0	230.23	149.94	0	25.69	0	0
	16	0	10.01	0	0	0	0	0	120.12	0	0	0	10.08	0
	16	0	0	0	0	0	12.81	21.84	90.09	0	0	0	0	5.6
	16	0	0	0	0	0	12.81	0	90.09	0	0	0	0	0
	16	6.02	10.01	0	0	0	12.81	0	190.19	21.42	0	0	0	16.8
	16	0	50.05	0	0	0	38.43	87.36	170.17	0	0	0	0	22.4
	16	0	0	0	0	0	25.62	0	80.08	0	0	0	0	11.2
	16	0	0	0	0	0	0	0	50.05	0	0	0	0	11.2
	16	0	0	0	0	0	0	0	60.06	0	0	0	10.08	11.2
	16	0	10.01	0	0	0	12.81	21.84	140.14	42.84	0	0	0	11.2
	16	0	0	0	0	0	25.62	0	0	0	0	0	0	5.6
	16	6.02	10.01	0	0	0	38.43	0	170.17	0	0	0	0	5.6
	16	0	0	0	0	0	0	0	150.15	0	0	0	0	16.8
	16	0	0	0	0	0	0	0	80.08	0	0	0	0	5.6
	16	0	0	0	0	0	0	0	60.06	0	0	0	0	22.4
	16	0	30.03	0	0	0	38.43	0	120.12	0	0	0	10.08	0
	16	0	10.01	0	0	0	25.62	0	10.01	0	0	25.69	0	0
	16	0	0	0	0	0	0	0	30.03	2142	0	25.69	30.24	22.4
	17	0	70.07	0	0	0	25.62	21.84	10.01	0	0	0	0	22.4
	17	6.02	50.05	0	0	0	64.05	43.68	10.01	0	0	0	0	33.6
	17	0	50.05	0	0	0	25.62	0	50.05	149.94	0	0	0	11.2
	17	0	20.02	0	0	0	0	0	0	0	0	0	0	5.6
	17	36.12	50.05	0	0	0	0	0	70.07	792.54	0	0	0	16.8
	17	0	0	0	0	0	12.81	0	0	0	0	0	0	11.2
	17	0	0	0	0	0	12.81	21.84	0	0	0	0	0	0
	17	0	20.02	0	0	0	12.81	0	130.13	21.42	0	0	0	16.8
	17	0	0	0	0	0	0	0	0	0	0	0	0	16.8
	17	0	10.01	0	0	0	0	0	20.02	0	0	0	0	16.8
	17	6.02	10.01	0	0	0	0	0	110.11	21.42	0	0	0	33.6
	17	12.04	0	0	0	0	0	0	30.03	0	0	0	0	22.4
	17	6.02	10.01	0	0	0	12.81	43.68	50.05	0	0	25.69	0	39.2
	17	0	0	0	0	0	0	0	10.01	0	0	0	0	11.2
	17	42.14	40.04	0	0	0	0	43.68	260.26	492.66	0	0	0	5.6
	17	0	0	0	0	0	0	0	30.03	0	0	0	0	22.4
	17	6.02	40.04	0	0	0	0	21.84	300.3	107.1	0	25.69	0	33.6
	17	36.12	50.05	0	6.65	0	0	0	110.11	257.04	0	0	0	0
	17	0	0	0	0	0	12.81	0	10.01	0	0	0	0	11.2
	17	0	10.01	0	0	0	25.62	0	80.08	0	0	0	0	11.2
	18	0	10.01	0	0	0	0	21.84	140.14	0	0	0	0	5.6
	18	0	0	0	0	0	0	0	190.19	42.84	0	0	0	16.8
	18	0	30.03	0	0	0	0	0	110.11	0	0	0	0	16.8
	18	0	20.02	0	0	0	0	0	240.24	0	0	0	0	33.6
	18	0	40.04	0	0	0	12.81	0	140.14	0	0	0	0	28
	18	12.04	20.02	0	0	0	0	0	130.13	0	0	0	0	11.2
	18	0	50.05	0	0	0	12.81	0	260.26	0	0	0	0	11.2
	18	0	20.02	0	0	0	0	21.84	140.14	42.84	0	0	0	28
	18	0	40.04	0	0	0	12.81	0	120.12	0	0	0	0	39.2
	18	0	40.04	0	0	0	12.81	21.84	110.11	42.84	0	0	0	22.4
	18	6.02	40.04	0	0	0	25.62	0	160.16	321.3	0	0	0	11.2
	18	0	30.03	0	0	0	38.43	0	70.07	0	0	0	0	16.8
	18	0	30.03	0	0	0	12.81	0	60.06	0	0	0	0	22.4
	18	12.04	30.03	0	0	0	38.43	0	50.05	0	0	0	0	0
	18	0	40.04	0	0	0	12.81	21.84	80.08	299.88	0	0	0	5.6
	18	0	30.03	0	0	0	25.62	0	60.06	64.26	0	0	0	5.6
	18	0	30.03	0	0	0	0	21.84	110.11	21.42	0	25.69	10.08	5.6
	18	0	20.02	0	0	0	12.81	0	90.09	0	0	25.69	0	22.4
	18	0	30.03	0	0	0	12.81	0	40.04	21.42	0	0	0	5.6
	18	0	30.03	0	0	0	0	0	40.04	21.42	0	0	10.08	5.6
	19	0	0	0	0	0	0	0	230.23	0	0	0	0	16.8
	19	0	90.09	0	0	0	12.81	0	280.28	85.68	0	0	0	22.4
	19	0	40.04	0	0	0	0	0	170.17	21.42	0	0	0	28
	19	0	30.03	0	0	0	12.81	0	350.35	0	0	0	0	16.8
	19	0	20.02	0	0	0	25.62	0	190.19	64.26	0	0	0	28
	19	0	30.03	0	0	0	12.81	21.84	240.24	21.42	0	0	0	28
	19	0	50.05	0	0	0	12.81	21.84	270.27	0	0	0	10.08	22.4
	19	0	50.05	0	0	0	0	0	250.25	0	0	0	0	39.2
	19	0	60.06	0	0	0	12.81	43.68	330.33	21.42	0	0	10.08	56
	19	0	40.04	0	0	0	38.43	0	450.45	0	0	0	10.08	44.8
	19	0	50.05	0	0	0	38.43	0	480.48	0	0	0	0	61.6
	19	6.02	70.07	0	0	0	38.43	0	480.48	0	0	0	0	44.8
	19	6.02	170.17	0	0	0	38.43	0	590.59	21.42	0	0	20.16	39.2
	19	0	40.04	0	0	0	12.81	0	670.67	0	0	0	0	33.6
	19	12.04	150.15	0	0	0	51.24	0	350.35	0	0	0	10.08	44.8
	19	0	100.1	0	0	0	25.62	21.84	330.33	21.42	0	25.69	10.08	33.6
	19	0	130.13	0	0	0	25.62	0	440.44	0	0	0	10.08	39.2
	19	6.02	0	0	0	0	25.62	0	170.17	21.42	0	0	0	22.4
	19	0	100.1	0	0	0	25.62	21.84	610.61	0	0	25.69	0	44.8
	19	18.06	90.09	0	0	0	25.62	21.84	450.45	21.42	0	0	0	22.4
	20	90.3	190.19	0	0	0	12.81	0	120.12	128.52	10.92	0	30.24	5.6
	20	18.06	40.04	0	0	0	12.81	21.84	70.07	321.3	0	0	10.08	22.4
	20	12.04	50.05	0	0	0	12.81	0	20.02	985.32	0	25.69	0	5.6
	20	30.1	130.13	0	0	0	0	21.84	70.07	385.56	54.6	0	0	5.6
	20	0	40.04	0	0	0	25.62	0	30.03	471.24	0	0	0	16.8
	20	0	40.04	0	6.65	0	0	0	0	406.98	0	0	0	5.6
	20	0	30.03	0	0	0	0	43.68	190.19	21.42	0	0	0	5.6
	20	24.08	70.07	0	0	0	38.43	43.68	160.16	406.98	0	0	0	0
	20	0	80.08	0	0	0	12.81	43.68	70.07	406.98	5.46	0	0	5.6
	20	0	50.05	0	0	0	0	21.84	260.26	235.62	0	0	0	11.2
	20	6.02	90.09	0	0	0	38.43	131.04	250.25	107.1	0	0	0	0
	20	0	40.04	0	0	0	12.81	21.84	90.09	321.3	0	0	0	39.2
	20	6.02	30.03	0	0	0	0	0	100.1	0	5.46	0	0	5.6
	20	12.04	30.03	0	0	0	12.81	21.84	120.12	64.26	0	0	0	16.8
	20	0	50.05	0	0	0	12.81	0	140.14	21.42	0	0	0	16.8
	20	0	20.02	0	0	0	12.81	0	30.03	21.42	0	0	0	33.6
	20	0	60.06	0	0	0	0	0	50.05	85.68	0	0	0	95.2
	20	0	40.04	0	0	0	12.81	0	40.04	0	0	0	0	22.4
	20	0	40.04	0	0	0	25.62	0	70.07	0	0	0	0	50.4
	20	12.04	40.04	0	0	0	25.62	43.68	50.05	85.68	0	25.69	0	50.4
	21	0	30.03	0	0	0	0	0	180.18	64.26	0	0	0	22.4
	21	12.04	50.05	0	0	0	12.81	21.84	30.03	21.42	0	0	10.08	22.4
	21	0	20.02	0	0	0	0	0	20.02	64.26	0	0	20.16	22.4
	21	0	60.06	0	0	0	0	21.84	60.06	192.78	0	0	30.24	39.2
	21	0	40.04	0	0	0	0	87.36	250.25	42.84	0	0	20.16	28
	21	0	40.04	15.26	0	0	0	87.36	220.22	21.42	0	0	0	39.2
	21	6.02	60.06	22.89	0	0	0	21.84	220.22	0	0	0	0	33.6
	21	6.02	20.02	0	0	0	0	43.68	60.06	0	0	0	10.08	16.8
	21	0	20.02	0	0	0	25.62	0	10.01	0	0	0	0	33.6
	21	6.02	20.02	0	0	0	0	21.84	70.07	0	0	0	0	5.6
	21	0	30.03	0	0	0	12.81	0	70.07	0	0	0	0	16.8
	21	6.02	20.02	0	0	0	0	0	130.13	0	0	0	0	11.2
	21	0	40.04	0	0	0	12.81	0	130.13	21.42	0	0	0	22.4
	21	6.02	40.04	0	0	0	12.81	21.84	180.18	0	0	0	0	16.8
	21	0	60.06	0	0	0	0	87.36	90.09	21.42	0	0	0	16.8
	21	0	40.04	0	0	0	25.62	0	140.14	664.02	0	0	0	11.2
	21	0	90.09	7.63	0	0	0	65.52	100.1	171.36	0	0	0	11.2
	21	0	70.07	0	0	0	0	0	100.1	21.42	0	0	0	33.6
	21	0	40.04	0	0	0	0	21.84	70.07	0	10.92	0	0	5.6
	21	12.04	120.12	0	0	0	0	87.36	50.05	0	0	0	0	22.4
	21	0	50.05	0	0	0	0	21.84	10.01	0	0	0	0	22.4
	22	6.02	30.03	0	0	0	0	0	130.13	0	0	0	0	22.4
	22	0	120.12	0	0	0	12.81	43.68	140.14	0	0	0	0	39.2
	22	0	90.09	0	0	0	0	43.68	250.25	42.84	0	0	0	0
	22	12.04	100.1	0	0	0	0	21.84	250.25	64.26	0	0	10.08	11.2
	22	6.02	70.07	0	0	0	0	21.84	250.25	42.84	0	0	0	28
	22	30.1	120.12	7.63	6.65	0	0	0	230.23	0	0	0	0	11.2
	22	0	70.07	0	0	0	12.81	21.84	80.08	0	0	0	0	11.2
	22	0	90.09	0	0	0	0	0	170.17	0	0	0	0	5.6
	22	6.02	50.05	0	0	0	0	21.84	160.16	0	0	0	10.08	5.6
	22	0	70.07	0	0	0	0	0	120.12	21.42	0	0	0	0
	22	0	80.08	0	0	0	0	0	160.16	0	0	0	0	22.4
	22	0	100.1	0	0	0	0	0	250.25	0	0	0	0	16.8
	22	0	90.09	0	0	0	0	0	120.12	0	0	0	0	0
	22	0	30.03	0	0	0	0	0	90.09	0	0	0	0	11.2
	22	0	90.09	0	0	0	0	0	250.25	0	0	0	0	11.2
	22	0	100.1	0	0	0	0	0	150.15	0	0	0	0	39.2
	22	0	160.16	0	0	0	12.81	0	370.37	0	0	0	0	16.8
	22	6.02	180.18	0	0	0	12.81	0	170.17	0	0	0	0	16.8
	22	6.02	100.1	0	0	0	0	43.68	170.17	0	0	0	0	11.2
	22	0	80.08	0	0	0	0	0	460.46	21.42	0	25.69	0	39.2
	23	6.02	110.11	0	0	0	0	0	110.11	0	0	0	0	22.4
	23	0	140.14	0	0	0	0	43.68	130.13	0	0	25.69	0	11.2
	23	0	140.14	0	0	0	0	0	220.22	0	5.46	0	0	11.2
	23	12.04	260.26	0	0	0	0	21.84	300.3	0	0	0	0	16.8
	23	12.04	280.28	0	0	0	51.24	0	260.26	0	0	25.69	0	11.2
	23	18.06	380.38	0	0	0	0	0	200.2	128.52	0	51.38	0	0
	23	18.06	150.15	0	0	0	0	0	190.19	0	0	0	0	33.6
	23	18.06	250.25	0	0	0	12.81	21.84	190.19	0	0	0	0	5.6
	23	6.02	160.16	0	0	0	25.62	21.84	190.19	0	0	25.69	0	0
	23	12.04	70.07	0	0	0	0	21.84	220.22	0	0	25.69	0	11.2
	23	12.04	110.11	0	0	0	0	21.84	170.17	21.42	0	0	0	22.4
	23	0	130.13	0	0	0	0	21.84	100.1	0	5.46	0	0	0
	23	6.02	90.09	0	0	0	12.81	43.68	140.14	0	0	0	0	11.2
	23	12.04	110.11	0	0	0	25.62	87.36	260.26	21.42	0	0	0	0
	23	0	160.16	0	0	0	0	21.84	370.37	0	0	25.69	0	22.4
	23	0	130.13	0	0	0	12.81	65.52	130.13	0	0	0	0	16.8
	23	0	250.25	0	0	0	12.81	21.84	240.24	0	0	0	0	16.8
	23	6.02	130.13	0	0	0	12.81	21.84	180.18	0	0	25.69	0	11.2
	23	6.02	200.2	0	0	0	0	0	120.12	0	0	25.69	0	11.2
	23	0	320.32	0	0	0	12.81	43.68	230.23	0	0	0	0	11.2
	24	6.02	130.13	0	0	0	12.81	65.52	60.06	0	0	0	0	0
	24	0	130.13	0	0	0	0	0	70.07	21.42	5.46	0	10.08	11.2
	24	0	110.11	0	0	0	0	21.84	110.11	42.84	0	0	10.08	11.2
	24	6.02	100.1	0	0	0	25.62	0	30.03	42.84	0	0	0	16.8
	24	6.02	80.08	0	0	0	12.81	21.84	40.04	0	0	0	0	5.6
	24	12.04	250.25	0	0	0	12.81	43.68	30.03	21.42	5.46	25.69	0	5.6
	24	18.06	170.17	0	0	0	38.43	0	40.04	21.42	0	25.69	0	0
	24	0	50.05	0	0	0	12.81	43.68	90.09	21.42	0	0	0	5.6
	24	6.02	120.12	0	0	0	12.81	43.68	70.07	0	5.46	0	10.08	5.6
	24	0	130.13	0	0	0	25.62	65.52	70.07	0	0	0	0	5.6
	24	0	230.23	0	0	0	0	43.68	70.07	64.26	0	0	0	11.2
	24	0	160.16	0	0	0	0	43.68	90.09	21.42	0	0	0	0
	24	0	100.1	0	0	0	0	21.84	70.07	21.42	5.46	0	0	5.6
	24	0	100.1	0	0	0	0	43.68	40.04	0	0	0	0	0
	24	0	110.11	0	0	0	0	21.84	40.04	21.42	0	0	10.08	11.2
	24	0	140.14	0	0	0	0	43.68	70.07	0	0	0	0	5.6
	24	18.06	170.17	0	0	0	12.81	21.84	110.11	64.26	0	0	0	16.8
	24	42.14	210.21	0	0	0	0	0	60.06	321.3	5.46	0	10.08	5.6
	24	0	150.15	0	0	0	0	21.84	50.05	21.42	0	0	0	0
	24	0	100.1	0	0	0	12.81	43.68	40.04	85.68	0	0	0	16.8
	25	6.02	100.1	0	0	0	0	0	80.08	0	0	0	0	5.6
	25	12.04	130.13	0	0	0	0	21.84	200.2	257.04	0	0	0	39.2
	25	6.02	90.09	0	0	0	0	0	60.06	42.84	0	0	0	5.6
	25	6.02	70.07	0	0	0	0	0	60.06	21.42	0	0	0	22.4
	25	6.02	50.05	0	0	0	12.81	0	120.12	0	5.46	0	0	16.8
	25	0	20.02	0	0	0	0	0	60.06	0	0	25.69	0	28
	25	0	120.12	0	0	0	0	0	60.06	64.26	0	0	0	22.4
	25	12.04	100.1	0	0	0	0	0	170.17	107.1	0	0	0	22.4
	25	0	210.21	0	0	0	12.81	0	310.31	42.84	0	0	0	16.8
	25	30.1	150.15	0	0	0	25.62	43.68	290.29	42.84	0	25.69	10.08	33.6
	25	0	160.16	0	0	0	12.81	21.84	150.15	0	5.46	25.69	0	22.4
	25	0	90.09	0	0	0	12.81	0	200.2	21.42	0	0	0	56
	25	0	100.1	0	0	0	0	327.6	170.17	0	0	51.38	0	39.2
	25	18.06	150.15	0	0	0	12.81	43.68	270.27	0	0	0	0	39.2
	25	6.02	120.12	0	0	0	0	0	150.15	0	0	0	0	50.4
	25	0	80.08	0	0	0	12.81	0	230.23	0	0	0	0	39.2
	25	6.02	80.08	0	0	0	0	0	220.22	0	0	0	0	28
	25	12.04	160.16	0	0	0	0	65.52	350.35	21.42	0	0	0	50.4
	25	18.06	200.2	0	0	0	0	0	310.31	21.42	0	0	0	16.8
	25	6.02	220.22	0	0	0	0	0	170.17	42.84	0	0	0	22.4
	25	0	140.14	0	0	0	0	0	290.29	21.42	0	25.69	0	67.2
	26	24.08	190.19	0	0	0	0	43.68	100.1	535.5	0	0	0	11.2
	26	0	80.08	0	0	0	51.24	21.84	40.04	171.36	0	0	0	39.2
	26	6.02	30.03	0	0	0	0	0	70.07	42.84	5.46	0	0	28
	26	0	20.02	0	0	0	12.81	21.84	80.08	21.42	0	0	0	5.6
	26	12.04	50.05	0	0	0	12.81	21.84	80.08	21.42	0	25.69	0	5.6
	26	6.02	40.04	0	0	0	0	0	60.06	0	0	25.69	0	5.6
	26	0	20.02	0	0	0	12.81	0	50.05	21.42	0	0	0	0
	26	0	30.03	0	0	0	12.81	43.68	20.02	0	0	0	0	16.8
	26	6.02	40.04	0	0	0	0	21.84	60.06	21.42	0	0	0	5.6
	26	0	40.04	0	0	0	12.81	0	50.05	0	0	0	0	5.6
	26	0	50.05	7.63	0	0	25.62	0	90.09	21.42	0	0	0	11.2
	26	0	70.07	0	0	0	0	21.84	250.25	21.42	0	0	10.08	5.6
	26	0	60.06	0	0	0	25.62	0	40.04	21.42	0	0	0	16.8
	26	0	20.02	0	0	0	12.81	0	310.31	42.84	0	0	0	28
	26	0	50.05	0	0	0	0	21.84	260.26	42.84	0	0	0	22.4
	26	0	30.03	0	0	0	38.43	0	1021.02	107.1	0	0	0	11.2
	26	0	40.04	0	0	0	25.62	43.68	550.55	21.42	0	0	0	0
	26	6.02	80.08	0	0	0	25.62	0	100.1	0	0	0	0	11.2
	26	0	60.06	0	0	0	12.81	43.68	250.25	0	0	0	0	16.8
	26	6.02	50.05	0	0	0	0	43.68	250.25	21.42	0	0	0	0
	27	0	80.08	0	0	0	0	21.84	40.04	42.84	0	0	0	5.6
	27	18.06	190.19	0	0	0	12.81	21.84	70.07	257.04	0	0	0	0
	27	0	50.05	0	0	0	0	0	20.02	85.68	0	25.69	0	5.6
	27	0	120.12	0	0	0	12.81	43.68	80.08	107.1	0	0	0	5.6
	27	0	90.09	0	0	0	12.81	43.68	30.03	64.26	0	0	0	0
	27	0	70.07	0	0	0	25.62	65.52	80.08	42.84	0	0	0	0
	27	0	150.15	0	0	0	12.81	65.52	60.06	64.26	0	0	0	0
	27	6.02	50.05	0	0	0	0	21.84	20.02	0	0	25.69	0	0
	27	6.02	60.06	0	0	0	0	43.68	30.03	64.26	0	0	10.08	0
	27	0	40.04	0	0	0	12.81	43.68	20.02	0	0	25.69	0	11.2
	27	6.02	130.13	0	0	0	12.81	65.52	50.05	0	0	25.69	0	5.6
	27	0	80.08	0	0	0	0	21.84	50.05	0	0	0	0	16.8
	27	6.02	70.07	0	0	0	25.62	43.68	10.01	64.26	0	0	0	16.8
	27	48.16	380.38	0	0	0	0	21.84	90.09	1242.36	0	77.07	0	5.6
	27	0	140.14	0	0	0	12.81	65.52	20.02	406.98	0	0	0	0
	27	0	130.13	0	0	0	12.81	21.84	80.08	921.06	0	25.69	0	0
	27	18.06	100.1	0	0	0	12.81	43.68	70.07	878.22	5.46	0	0	28
	27	0	40.04	0	0	0	0	21.84	30.03	64.26	0	0	0	5.6
	27	0	20.02	0	0	0	0	65.52	30.03	42.84	0	25.69	0	5.6
	27	0	160.16	0	0	0	0	43.68	60.06	85.68	0	25.69	0	11.2
	28	0	30.03	0	0	0	12.81	152.88	0	0	0	0	10.08	22.4
	28	0	40.04	0	0	0	0	21.84	0	0	0	0	0	5.6
	28	0	0	0	0	0	12.81	21.84	20.02	0	0	0	0	5.6
	28	6.02	40.04	0	0	0	12.81	174.72	0	0	0	0	10.08	28
	28	0	0	0	0	0	0	21.84	0	0	0	0	0	11.2
	28	0	0	0	0	0	0	0	0	0	0	0	0	5.6
	28	0	20.02	0	0	0	0	43.68	140.14	0	0	0	0	11.2
	28	6.02	0	0	0	0	12.81	21.84	60.06	0	0	0	10.08	0
	28	12.04	10.01	0	0	0	12.81	0	170.17	0	0	0	0	0
	28	6.02	0	0	0	0	0	43.68	0	0	0	0	0	0
	28	0	0	0	0	0	12.81	43.68	20.02	0	0	0	0	0
	28	6.02	10.01	0	0	0	0	87.36	0	0	0	0	10.08	0
	28	0	30.03	0	0	0	0	218.4	0	0	0	0	0	0
	28	0	30.03	0	0	0	12.81	262.08	0	0	0	0	10.08	0
	28	0	10.01	0	0	0	12.81	262.08	10.01	0	0	0	0	0
	28	0	10.01	0	0	0	0	174.72	0	0	0	0	0	0
	28	0	0	0	0	0	12.81	109.2	0	0	0	0	0	0
	28	0	30.03	0	0	0	0	742.56	10.01	0	0	0	0	5.6
	28	0	30.03	0	0	0	0	742.56	0	0	0	0	0	16.8
	28	0	60.06	0	0	0	0	393.12	0	0	0	0	0	33.6
	28	0	20.02	0	0	0	0	21.84	0	0	0	0	0	11.2
	29	0	10.01	0	0	0	0	21.84	0	0	0	0	0	11.2
	29	0	0	0	0	0	0	21.84	0	0	0	0	0	5.6
	29	0	0	0	0	0	0	109.2	0	0	0	0	10.08	5.6
	29	0	10.01	0	0	0	0	152.88	0	0	0	0	0	5.6
	29	0	0	0	0	0	0	43.68	0	0	0	0	0	11.2
	29	0	10.01	0	0	0	0	262.08	0	0	0	0	0	0
	29	0	10.01	0	0	0	0	43.68	0	0	0	25.69	0	5.6
	29	0	10.01	0	0	0	0	109.2	0	0	0	0	0	11.2
	29	0	10.01	0	0	0	0	43.68	0	0	0	0	0	16.8
	29	0	0	0	0	0	0	0	0	0	0	0	0	5.6
	29	0	0	0	0	0	0	0	0	0	0	0	10.08	0
	29	0	0	0	0	0	0	21.84	0	0	0	0	0	11.2
	29	0	0	0	0	0	0	720.72	0	0	0	0	0	5.6
	29	0	0	0	0	0	0	21.84	10.01	0	0	0	0	0
	29	0	0	0	0	0	0	152.88	0	0	0	0	10.08	11.2
	29	0	0	0	0	0	0	43.68	0	0	0	0	0	22.4
	29	12.04	0	0	0	0	0	611.52	0	0	0	0	0	22.4
	29	0	10.01	0	0	0	0	1943.76	10.01	21.42	0	0	0	16.8
	29	0	10.01	0	0	0	12.81	87.36	0	0	0	0	0	28
	29	24.08	20.02	0	0	0	0	174.72	10.01	0	0	0	0	11.2
	30	0	100.1	0	0	0	25.62	21.84	10.01	64.26	0	0	0	0
	30	0	90.09	0	0	0	51.24	21.84	0	42.84	0	0	10.08	5.6
	30	36.12	10.01	0	0	0	12.81	43.68	240.24	64.26	0	0	30.24	0
	30	12.04	90.09	0	0	0	38.43	0	40.04	85.68	0	0	0	0
	30	0	30.03	0	0	0	115.29	0	60.06	0	0	0	10.08	0
	30	0	30.03	0	0	0	0	43.68	20.02	42.84	0	0	0	0
	30	12.04	80.08	0	0	0	0	0	0	85.68	0	0	10.08	0
	30	0	120.12	0	0	0	38.43	0	20.02	21.42	0	25.69	10.08	0
	30	0	20.02	0	0	0	25.62	0	20.02	42.84	0	0	0	0
	30	0	50.05	0	0	0	38.43	21.84	10.01	21.42	0	0	10.08	0
	30	0	70.07	0	0	0	51.24	65.52	0	85.68	0	0	0	16.8
	30	0	60.06	0	0	0	0	21.84	0	0	0	0	0	22.4
	30	0	40.04	0	0	0	76.86	21.84	0	21.42	0	0	0	0
	30	0	180.18	0	0	0	51.24	21.84	20.02	64.26	0	0	20.16	0
	30	0	390.39	0	0	0	0	65.52	20.02	42.84	0	0	10.08	0
	30	0	290.29	0	0	0	38.43	0	40.04	0	0	0	10.08	0
	30	18.06	20.02	0	0	0	0	43.68	10.01	21.42	5.46	0	10.08	16.8
	30	0	90.09	0	0	0	38.43	21.84	20.02	21.42	0	0	10.08	5.6
	30	0	80.08	0	0	0	0	21.84	20.02	42.84	0	51.38	0	0
	30	0	60.06	0	0	0	51.24	0	50.05	21.42	0	0	0	0
	31	0	40.04	0	0	0	25.62	21.84	0	0	0	0	0	39.2
	31	6.02	120.12	0	0	0	0	109.2	0	128.52	0	0	10.08	16.8
	31	0	120.12	0	0	0	25.62	65.52	40.04	149.94	0	0	0	39.2
	31	0	0	0	0	0	12.81	21.84	10.01	21.42	0	0	0	22.4
	31	0	50.05	0	0	0	38.43	0	0	0	0	0	0	16.8
	31	0	0	0	0	0	38.43	21.84	0	0	0	0	0	11.2
	31	0	10.01	0	0	0	0	87.36	0	0	0	0	0	44.8
	31	0	20.02	0	0	0	0	65.52	0	42.84	0	0	0	28
	31	6.02	70.07	0	0	0	12.81	109.2	20.02	42.84	0	0	0	28
	31	0	50.05	0	0	0	38.43	196.56	0	42.84	0	0	10.08	33.6
	31	0	170.17	0	0	0	25.62	305.76	20.02	107.1	0	0	20.16	16.8
	31	0	70.07	0	0	0	12.81	436.8	0	42.84	0	0	0	16.8
	31	6.02	180.18	0	0	0	0	43.68	40.04	85.68	0	0	10.08	16.8
	31	6.02	110.11	0	0	0	12.81	43.68	0	192.78	0	0	0	5.6
	31	0	150.15	0	0	0	0	43.68	50.05	171.36	0	0	0	5.6
	31	12.04	50.05	0	0	0	25.62	0	110.11	406.98	0	0	10.08	28
	31	12.04	90.09	0	0	0	12.81	87.36	30.03	85.68	0	0	10.08	22.4
	31	0	10.01	0	0	0	12.81	0	0	21.42	0	0	0	33.6
	31	0	40.04	0	0	0	25.62	43.68	0	0	0	0	0	28
	31	0	30.03	0	0	0	38.43	65.52	0	0	0	0	0	28
	32	12.04	80.08	0	0	0	0	43.68	130.13	0	0	0	0	0
	32	18.06	110.11	0	0	0	0	0	120.12	0	0	25.69	10.08	0
	32	78.26	40.04	0	0	0	0	0	70.07	0	0	0	20.16	39.2
	32	60.2	70.07	0	0	0	0	21.84	150.15	0	0	0	50.4	11.2
	32	12.04	40.04	0	0	0	0	21.84	40.04	21.42	0	0	0	0
	32	0	50.05	0	0	0	0	43.68	140.14	21.42	0	0	10.08	0
	32	0	40.04	0	0	0	12.81	109.2	30.03	0	0	0	0	0
	32	0	130.13	0	0	0	12.81	43.68	30.03	21.42	0	0	10.08	0
	32	18.06	50.05	0	0	0	0	0	10.01	21.42	0	0	10.08	5.6
	32	24.08	50.05	0	0	0	12.81	0	80.08	42.84	0	0	20.16	0
	32	0	50.05	0	0	0	0	21.84	50.05	42.84	0	0	10.08	0
	32	0	40.04	0	0	0	0	0	130.13	21.42	0	0	30.24	5.6
	32	36.12	50.05	0	0	0	0	0	30.03	64.26	0	0	10.08	5.6
	32	361.2	150.15	0	0	0	0	21.84	50.05	85.68	0	0	40.32	0
	32	120.4	110.11	0	0	0	0	87.36	130.13	0	0	25.69	20.16	0
	32	0	30.03	0	0	0	0	0	20.02	0	0	0	0	0
	32	60.2	30.03	0	0	0	0	43.68	130.13	0	0	0	70.56	0
	32	18.06	60.06	0	0	0	0	21.84	20.02	21.42	0	25.69	10.08	0
	32	0	20.02	0	0	0	0	43.68	20.02	0	0	0	0	0
	32	30.1	150.15	0	0	0	12.81	65.52	10.01	0	0	0	10.08	5.6
	33	30.1	80.08	0	0	0	0	0	130.13	0	0	0	0	0
	33	12.04	10.01	0	0	0	0	43.68	170.17	0	0	0	0	0
	33	0	10.01	0	0	0	0	21.84	50.05	0	0	0	0	11.2
	33	6.02	30.03	0	0	0	0	0	60.06	0	0	0	0	0
	33	12.04	30.03	0	0	0	0	0	100.1	0	0	0	0	0
	33	18.06	140.14	0	0	0	0	0	60.06	0	0	0	0	0
	33	12.04	10.01	0	0	0	0	174.72	40.04	0	0	0	0	0
	33	6.02	40.04	0	0	0	0	65.52	380.38	0	0	0	0	0
	33	42.14	30.03	0	0	0	0	0	60.06	0	0	0	0	0
	33	36.12	180.18	0	0	0	0	0	10.01	21.42	0	0	0	5.6
	33	30.1	50.05	0	0	0	0	0	50.05	0	0	0	0	0
	33	48.16	30.03	0	0	0	0	0	80.08	0	0	0	0	0
	33	84.28	50.05	0	0	0	0	0	210.21	21.42	5.46	0	0	0
	33	24.08	0	0	0	0	0	0	120.12	21.42	0	0	0	0
	33	6.02	40.04	0	0	0	25.62	0	30.03	0	0	0	0	0
	33	30.1	20.02	0	0	0	0	21.84	100.1	21.42	0	0	0	0
	33	54.18	90.09	0	0	0	0	0	60.06	21.42	5.46	0	0	0
	33	66.22	40.04	0	0	0	0	0	110.11	21.42	0	0	10.08	0
	33	42.14	170.17	0	0	0	0	21.84	30.03	21.42	0	0	0	0
	33	66.22	220.22	0	0	0	0	43.68	50.05	0	0	25.69	0	0
	33	60.2	50.05	0	0	0	0	21.84	10.01	0	5.46	25.69	10.08	0
	33	54.18	60.06	0	0	0	0	0	240.24	0	0	25.69	0	0
	33	78.26	40.04	7.63	0	0	0	65.52	130.13	0	0	25.69	10.08	0
	33	18.06	40.04	0	0	0	0	0	160.16	0	0	0	0	0
	34	24.08	80.08	0	0	0	0	21.84	180.18	0	0	0	30.24	0
	34	42.14	20.02	0	0	0	0	0	180.18	21.42	10.92	25.69	20.16	16.8
	34	18.06	20.02	0	0	0	0	0	20.02	21.42	0	0	10.08	5.6
	34	0	10.01	0	0	0	0	0	0	64.26	0	0	0	0
	34	60.2	70.07	0	0	0	0	0	40.04	0	0	0	10.08	5.6
	34	36.12	100.1	0	0	0	0	65.52	80.08	42.84	0	25.69	50.4	5.6
	34	0	0	0	0	0	0	21.84	10.01	64.26	0	0	10.08	0
	34	6.02	30.03	0	0	0	0	0	140.14	85.68	0	25.69	60.48	5.6
	34	0	40.04	0	0	0	0	21.84	30.03	107.1	0	77.07	10.08	5.6
	34	12.04	90.09	0	0	0	0	21.84	130.13	0	0	25.69	20.16	28
	34	30.1	30.03	7.63	0	0	0	0	50.05	42.84	0	0	10.08	33.6
	34	60.2	80.08	0	0	0	0	43.68	30.03	21.42	0	0	10.08	16.8
	34	48.16	40.04	0	0	0	0	0	0	21.42	0	0	20.16	22.4
	34	18.06	30.03	0	0	0	0	0	70.07	0	0	0	20.16	5.6
	34	36.12	30.03	0	0	0	0	0	100.1	85.68	0	0	0	0
	34	24.08	20.02	0	0	0	0	21.84	40.04	0	0	0	10.08	0
	34	0	10.01	0	0	0	0	21.84	0	85.68	0	0	0	0
	34	12.04	20.02	0	0	0	0	0	30.03	21.42	0	0	10.08	0
	34	0	20.02	0	0	0	0	21.84	90.09	0	0	0	0	0
	34	6.02	60.06	0	0	0	0	21.84	0	107.1	0	0	20.16	22.4
	35	0	30.03	0	0	0	0	0	10.01	64.26	0	25.69	0	11.2
	35	24.08	50.05	0	0	0	0	43.68	0	85.68	0	0	0	0
	35	6.02	10.01	0	0	0	0	21.84	930.93	0	0	0	20.16	0
	35	12.04	0	0	0	0	0	21.84	40.04	0	0	0	20.16	0
	35	0	20.02	0	0	0	0	21.84	480.48	42.84	0	25.69	0	0
	35	6.02	10.01	0	0	0	0	0	20.02	42.84	0	0	0	5.6
	35	0	0	0	0	0	0	0	1001	0	0	25.69	0	5.6
	35	0	10.01	0	0	0	0	0	1031.03	0	0	0	0	0
	35	0	0	0	0	0	0	0	1001	0	0	0	0	0
	35	0	0	0	0	0	12.81	0	1141.14	0	0	25.69	30.24	5.6
	35	0	0	0	0	0	12.81	0	1011.01	0	0	0	30.24	0
	35	0	10.01	0	0	0	12.81	21.84	1051.05	0	0	0	40.32	0
	35	0	0	0	0	0	12.81	0	1051.05	0	0	51.38	50.4	0
	35	0	0	0	0	0	0	0	1011.01	0	0	0	10.08	0
	35	0	0	0	0	0	0	0	1001	0	0	25.69	0	0
	35	0	10.01	0	0	0	0	21.84	1101.1	0	0	0	30.24	0
	35	0	20.02	0	0	0	0	0	140.14	149.94	0	25.69	50.4	16.8
	35	18.06	0	0	0	0	0	0	40.04	107.1	0	0	20.16	22.4
	35	0	40.04	0	0	0	0	0	110.11	42.84	0	0	20.16	22.4
	35	6.02	20.02	0	0	0	0	0	60.06	21.42	0	0	50.4	22.4
	36	0	150.15	0	0	0	0	0	30.03	299.88	0	25.69	10.08	16.8
	36	0	110.11	0	0	0	0	0	0	321.3	0	25.69	10.08	16.8
	36	0	70.07	0	0	0	0	21.84	10.01	21.42	0	0	20.16	5.6
	36	0	210.21	0	0	0	0	0	0	149.94	0	0	20.16	16.8
	36	18.06	170.17	0	0	0	0	0	10.01	171.36	0	0	10.08	5.6
	36	0	100.1	0	0	0	0	21.84	20.02	1713.6	0	51.38	20.16	0
	36	6.02	190.19	0	0	0	0	0	10.01	128.52	0	25.69	20.16	16.8
	36	0	180.18	0	0	0	0	0	10.01	107.1	0	0	0	0
	36	0	60.06	0	0	0	0	21.84	0	107.1	0	25.69	0	0
	36	0	100.1	0	0	0	25.62	21.84	10.01	107.1	0	0	0	0
	36	0	80.08	0	0	0	0	21.84	0	107.1	0	0	0	11.2
	36	0	70.07	0	0	0	38.43	0	20.02	42.84	0	0	10.08	0
	36	0	150.15	0	0	0	0	65.52	20.02	85.68	0	0	10.08	0
	36	0	170.17	0	0	0	38.43	0	10.01	107.1	0	0	10.08	0
	36	0	140.14	0	0	0	0	43.68	30.03	171.36	0	0	10.08	0
	36	0	230.23	0	0	0	0	21.84	40.04	85.68	0	25.69	0	5.6
	36	0	70.07	0	0	0	0	43.68	10.01	107.1	0	0	0	5.6
	36	0	90.09	0	0	0	25.62	21.84	0	128.52	0	0	10.08	16.8
	36	0	210.21	0	0	0	0	0	40.04	149.94	0	0	0	11.2
	36	6.02	220.22	0	0	0	25.62	0	10.01	214.2	0	0	0	11.2
	37	24.08	10.01	0	0	0	0	0	40.04	0	0	0	0	11.2
	37	30.1	50.05	7.63	0	0	0	0	60.06	64.26	0	0	0	11.2
	37	18.06	10.01	0	0	0	0	0	40.04	0	0	0	0	11.2
	37	0	30.03	0	0	0	0	0	20.02	42.84	0	0	0	22.4
	37	6.02	20.02	0	0	0	0	0	20.02	0	0	25.69	0	22.4
	37	24.08	10.01	0	0	0	0	43.68	50.05	64.26	0	0	0	0
	37	24.08	10.01	0	0	0	0	21.84	40.04	0	0	0	0	16.8
	37	24.08	110.11	0	0	0	0	21.84	20.02	0	0	0	20.16	0
	37	84.28	0	0	0	0	0	21.84	160.16	42.84	0	0	0	33.6
	37	12.04	20.02	0	0	0	0	0	30.03	0	0	0	0	22.4
	37	6.02	20.02	0	0	0	0	21.84	10.01	0	0	0	0	5.6
	37	36.12	30.03	0	0	0	0	65.52	50.05	149.94	0	0	10.08	0
	37	0	60.06	0	0	0	0	0	20.02	21.42	0	25.69	0	16.8
	37	12.04	110.11	0	0	0	0	0	40.04	0	0	0	0	33.6
	37	12.04	40.04	0	0	0	0	0	40.04	0	0	0	0	16.8
	37	48.16	50.05	0	0	0	0	21.84	10.01	0	0	51.38	0	5.6
	37	42.14	20.02	0	0	0	0	0	230.23	192.78	0	0	0	11.2
	37	18.06	20.02	0	0	0	0	0	40.04	42.84	0	51.38	10.08	33.6
	37	18.06	40.04	0	0	0	0	0	30.03	0	0	0	0	16.8
	37	0	20.02	0	0	0	0	0	60.06	21.42	0	0	0	5.6
	38	6.02	0	0	0	0	0	0	110.11	192.78	0	0	0	0
	38	0	0	0	0	0	0	0	40.04	64.26	0	0	0	0
	38	0	0	0	0	0	12.81	0	50.05	21.42	0	0	0	0
	38	36.12	0	0	0	0	0	0	30.03	664.02	0	0	0	0
	38	12.04	0	0	0	0	0	0	50.05	1199.52	0	0	0	5.6
	38	0	0	0	0	0	0	0	10.01	1028.16	0	25.69	0	0
	38	0	0	0	0	0	0	0	30.03	85.68	0	0	0	0
	38	0	0	0	0	0	0	0	40.04	21.42	0	0	0	0
	38	0	10.01	0	0	0	0	0	40.04	278.46	0	0	0	0
	38	0	0	0	0	0	0	0	30.03	149.94	0	0	0	0
	39	0	80.08	0	0	0	0	65.52	30.03	0	0	0	10.08	0
	39	0	0	0	0	0	25.62	0	10.01	0	0	0	0	0
	39	0	20.02	0	0	0	12.81	87.36	40.04	0	0	0	0	0
	39	0	20.02	0	0	0	0	87.36	50.05	42.84	0	0	10.08	0
	39	6.02	50.05	0	0	0	0	21.84	60.06	214.2	0	25.69	0	0
	39	18.06	90.09	0	0	0	12.81	43.68	80.08	149.94	5.46	0	0	0
	39	30.1	80.08	0	0	0	0	43.68	50.05	1092.42	0	0	10.08	28
	39	24.08	50.05	0	0	0	0	21.84	80.08	985.32	0	0	20.16	0
	39	6.02	20.02	0	0	0	0	21.84	30.03	42.84	0	0	0	0
	39	6.02	50.05	0	0	0	0	21.84	40.04	0	0	0	0	5.6
	39	30.1	10.01	0	0	0	0	21.84	50.05	278.46	5.46	0	0	22.4
	39	54.18	90.09	0	0	0	0	43.68	20.02	2163.42	5.46	0	0	39.2
	39	6.02	80.08	0	0	0	0	0	0	64.26	5.46	0	0	0
	39	12.04	40.04	0	0	0	12.81	0	60.06	257.04	0	0	0	0
	39	0	10.01	0	0	0	0	0	0	0	0	0	0	0
	39	6.02	40.04	0	0	0	12.81	43.68	60.06	21.42	0	0	0	5.6
	39	6.02	20.02	0	0	0	0	43.68	70.07	64.26	0	0	0	0
	39	0	30.03	0	0	0	12.81	0	30.03	21.42	0	0	0	0
	39	0	10.01	0	0	0	12.81	0	10.01	0	0	0	0	0
	39	18.06	70.07	0	0	0	38.43	0	100.1	2163.42	0	0	0	22.4
	40	6.02	90.09	0	0	0	0	0	50.05	64.26	0	0	0	11.2
	40	18.06	190.19	0	0	0	0	0	60.06	214.2	0	0	10.08	11.2
	40	6.02	70.07	0	0	0	12.81	0	50.05	64.26	0	0	0	0
	40	48.16	220.22	0	0	0	38.43	0	20.02	214.2	0	25.69	10.08	5.6
	40	12.04	70.07	0	0	0	51.24	87.36	100.1	21.42	0	0	10.08	0
	40	24.08	110.11	0	0	0	25.62	65.52	50.05	257.04	0	0	20.16	11.2
	40	12.04	90.09	0	0	0	0	65.52	50.05	128.52	0	0	0	5.6
	40	30.1	80.08	0	0	0	12.81	21.84	20.02	42.84	0	0	0	5.6
	40	42.14	80.08	0	0	0	25.62	0	60.06	385.56	0	25.69	0	5.6
	40	18.06	50.05	0	0	0	12.81	0	70.07	214.2	0	0	10.08	5.6
	40	18.06	70.07	0	0	0	12.81	21.84	10.01	235.62	0	0	0	5.6
	40	12.04	40.04	0	0	0	38.43	0	0	107.1	0	0	0	0
	40	48.16	150.15	0	0	0	12.81	131.04	30.03	749.7	0	0	0	5.6
	40	18.06	90.09	0	0	0	0	0	60.06	621.18	0	0	0	0
	40	12.04	110.11	0	0	0	0	0	30.03	1413.72	0	0	0	0
	40	18.06	100.1	0	0	0	0	65.52	20.02	85.68	0	0	0	22.4
	40	42.14	100.1	0	0	0	0	21.84	10.01	428.4	0	0	0	0
	40	24.08	110.11	0	0	0	12.81	21.84	70.07	514.08	0	0	40.32	0
	40	30.1	60.06	0	0	0	12.81	131.04	10.01	1220.94	0	0	0	5.6
	40	30.1	50.05	0	0	0	0	21.84	10.01	621.18	0	0	0	5.6
	41	6.02	70.07	0	0	0	12.81	65.52	130.13	428.4	0	25.69	40.32	5.6
	41	0	30.03	0	0	0	51.24	43.68	50.05	0	0	0	10.08	5.6
	41	12.04	70.07	0	0	0	25.62	43.68	10.01	42.84	0	0	10.08	0
	41	0	60.06	0	0	0	12.81	65.52	20.02	192.78	5.46	25.69	0	16.8
	41	0	20.02	0	0	0	25.62	21.84	60.06	0	0	0	10.08	0
	41	0	20.02	0	0	0	0	87.36	120.12	21.42	0	0	70.56	0
	41	0	10.01	0	0	0	38.43	131.04	40.04	0	0	0	20.16	0
	41	0	10.01	0	0	0	12.81	0	30.03	0	0	0	0	0
	41	0	30.03	0	0	0	38.43	43.68	30.03	0	0	0	0	0
	41	12.04	20.02	0	0	0	12.81	43.68	0	21.42	0	0	0	0
	41	0	70.07	0	0	0	25.62	21.84	10.01	21.42	0	0	0	0
	41	0	10.01	0	0	0	25.62	43.68	10.01	0	0	0	0	0
	41	0	30.03	0	0	0	38.43	0	90.09	107.1	0	0	10.08	0
	41	0	30.03	0	0	0	0	87.36	300.3	21.42	0	0	60.48	16.8
	41	0	40.04	15.26	0	0	12.81	21.84	80.08	0	0	0	10.08	0
	41	0	40.04	0	0	0	0	21.84	10.01	0	0	0	0	0
	41	0	70.07	0	0	0	0	65.52	70.07	0	0	0	10.08	0
	41	0	30.03	0	0	0	12.81	65.52	10.01	21.42	0	0	0	0
	41	0	0	0	0	0	0	0	10.01	85.68	54.6	0	0	0
	41	0	20.02	0	0	0	12.81	109.2	20.02	0	0	0	10.08	0
	41	36.12	80.08	7.63	0	0	0	43.68	120.12	278.46	0	0	30.24	22.4
	42	0	0	0	0	0	0	0	20.02	0	10.92	0	0	0
	42	0	30.03	0	0	0	0	65.52	50.05	64.26	0	0	10.08	0
	42	0	30.03	0	0	0	12.81	21.84	40.04	21.42	0	25.69	0	0
	42	0	50.05	0	0	0	12.81	0	20.02	0	0	0	20.16	0
	42	0	20.02	0	0	0	0	0	10.01	0	0	0	0	0
	42	0	30.03	0	0	0	0	43.68	170.17	21.42	0	0	0	0
	42	0	30.03	0	0	0	12.81	0	50.05	0	0	0	10.08	5.6
	42	0	50.05	0	0	0	0	0	10.01	21.42	0	0	0	0
	42	0	70.07	0	0	0	25.62	21.84	10.01	21.42	0	0	0	16.8
	42	0	10.01	0	0	0	38.43	0	0	0	0	0	0	0
	42	0	40.04	0	0	0	0	21.84	40.04	0	0	0	0	0
	42	0	50.05	0	0	0	12.81	43.68	10.01	0	0	0	0	0
	42	0	10.01	0	0	0	0	0	0	0	0	0	0	0
	42	0	20.02	0	0	0	0	0	40.04	0	0	0	0	0
	42	0	30.03	0	0	0	0	21.84	10.01	42.84	0	0	0	0
	42	0	40.04	0	0	0	0	43.68	10.01	0	0	0	0	0
	42	0	40.04	0	0	0	0	0	40.04	0	0	0	0	0
	42	6.02	70.07	0	0	0	12.81	43.68	30.03	42.84	0	0	0	11.2
	42	12.04	40.04	0	0	0	25.62	65.52	10.01	257.04	54.6	25.69	0	22.4
	42	6.02	50.05	0	0	0	12.81	131.04	30.03	535.5	0	0	0	11.2
	43	6.02	60.06	0	0	0	0	0	10.01	64.26	0	0	10.08	5.6
	43	18.06	40.04	0	0	0	0	21.84	10.01	21.42	0	0	0	5.6
	43	6.02	10.01	0	0	0	12.81	0	0	0	0	0	0	0
	43	0	30.03	0	0	0	0	43.68	10.01	21.42	0	0	0	0
	43	6.02	20.02	0	0	0	12.81	0	0	0	0	0	0	0
	43	6.02	30.03	0	0	0	0	21.84	10.01	42.84	0	0	10.08	5.6
	43	0	10.01	0	0	0	0	21.84	10.01	21.42	0	0	10.08	5.6
	43	0	60.06	0	0	0	0	21.84	20.02	21.42	0	0	0	0
	44	0	60.06	0	0	0	0	0	60.06	192.78	0	0	0	0
	44	0	20.02	0	0	0	0	0	20.02	64.26	0	0	0	0
	44	0	50.05	0	0	0	51.24	0	10.01	0	0	0	0	0
	44	36.12	40.04	0	0	0	0	0	0	42.84	0	25.69	0	0
	44	18.06	30.03	0	0	0	0	0	0	21.42	0	25.69	0	0
	44	18.06	30.03	0	0	0	0	0	0	21.42	0	0	0	0
	44	6.02	40.04	0	0	0	0	21.84	10.01	42.84	0	0	10.08	0
	44	24.08	40.04	0	0	0	0	0	10.01	21.42	0	51.38	10.08	0
	44	6.02	40.04	0	0	0	0	0	10.01	0	0	51.38	10.08	0
	44	36.12	30.03	0	0	0	0	0	10.01	42.84	0	0	0	0
	44	24.08	30.03	0	0	0	12.81	0	0	0	0	0	0	0
	44	18.06	10.01	0	0	0	0	0	20.02	0	0	25.69	0	0
	44	6.02	40.04	0	0	0	76.86	0	20.02	0	0	0	0	0
	44	30.1	50.05	0	0	0	25.62	0	0	0	0	0	0	0
	44	6.02	50.05	0	0	0	12.81	0	10.01	21.42	0	0	0	0
	44	12.04	20.02	0	0	0	12.81	0	20.02	0	0	0	0	0
	44	6.02	50.05	0	0	0	0	0	20.02	42.84	0	25.69	0	0
	44	18.06	40.04	0	0	0	0	21.84	0	64.26	0	51.38	0	5.6
	44	0	50.05	0	0	0	12.81	0	30.03	42.84	0	0	10.08	11.2
	44	6.02	50.05	0	0	0	12.81	0	0	64.26	0	0	0	0
	45	0	80.08	0	0	0	38.43	0	0	107.1	0	0	0	0
	45	6.02	40.04	0	0	0	38.43	21.84	10.01	107.1	0	0	0	0
	45	12.04	60.06	0	0	0	51.24	0	40.04	149.94	0	25.69	0	0
	45	12.04	60.06	0	0	0	38.43	0	60.06	171.36	0	0	10.08	0
	45	0	30.03	0	0	0	12.81	0	40.04	107.1	0	0	0	0
	45	0	40.04	0	0	0	64.05	0	20.02	128.52	0	0	0	0
	45	0	50.05	0	0	0	51.24	21.84	0	128.52	0	0	0	0
	45	24.08	60.06	0	0	0	25.62	21.84	120.12	107.1	0	0	40.32	0
	45	0	40.04	0	0	0	25.62	0	40.04	85.68	0	25.69	10.08	0
	45	0	60.06	0	0	0	25.62	0	10.01	128.52	0	0	0	0
	45	6.02	40.04	0	0	0	12.81	0	20.02	128.52	0	0	10.08	0
	45	0	60.06	0	0	0	12.81	43.68	20.02	192.78	0	51.38	10.08	0
	45	0	40.04	0	0	0	76.86	0	100.1	128.52	0	0	0	0
	45	0	70.07	0	0	0	25.62	0	10.01	64.26	0	0	0	0
	45	12.04	50.05	0	0	0	38.43	0	50.05	64.26	0	25.69	20.16	0
	45	0	60.06	0	0	0	76.86	21.84	20.02	21.42	0	0	0	0
	45	0	50.05	0	0	0	38.43	0	50.05	0	0	25.69	0	0
	45	0	30.03	0	0	0	38.43	0	0	0	0	0	0	0
	45	0	60.06	0	0	0	89.67	21.84	40.04	64.26	0	0	0	0
	45	6.02	50.05	0	0	0	25.62	21.84	40.04	214.2	0	0	0	0
	46	6.02	150.15	0	0	0	102.48	0	80.08	364.14	0	0	10.08	0
	46	18.06	140.14	0	0	0	51.24	0	140.14	235.62	0	0	0	0
	46	0	60.06	0	0	0	192.15	0	150.15	342.72	0	0	10.08	0
	46	0	70.07	0	0	0	166.53	0	40.04	278.46	0	51.38	0	0
	46	0	50.05	0	0	0	153.72	0	50.05	364.14	0	0	0	0
	46	6.02	110.11	0	0	0	217.77	0	90.09	428.4	0	51.38	0	0
	46	0	80.08	0	0	0	153.72	21.84	180.18	192.78	0	0	0	0
	46	6.02	60.06	0	0	0	140.91	0	110.11	235.62	0	0	0	0
	46	12.04	60.06	0	0	0	140.91	0	90.09	128.52	0	0	0	0
	46	6.02	80.08	0	0	0	217.77	0	0	299.88	0	25.69	0	0
	46	36.12	50.05	0	0	0	51.24	0	70.07	42.84	0	25.69	0	0
	46	0	60.06	0	0	0	179.34	65.52	40.04	364.14	0	25.69	0	0
	46	0	50.05	0	0	0	38.43	21.84	70.07	149.94	0	25.69	0	0
	46	0	50.05	0	0	0	128.1	0	50.05	235.62	0	0	0	0
	46	0	130.13	0	0	0	217.77	0	140.14	128.52	0	0	0	0
	46	0	70.07	0	0	0	256.2	0	30.03	471.24	0	0	0	0
	46	6.02	40.04	0	0	0	64.05	0	60.06	85.68	0	25.69	0	0
	46	42.14	40.04	0	0	0	89.67	0	110.11	107.1	0	0	10.08	0
	46	6.02	190.19	0	0	0	128.1	0	80.08	278.46	0	25.69	0	0
	46	6.02	50.05	0	0	0	51.24	0	50.05	321.3	0	385.35	0	0
	47	12.04	30.03	0	0	0	76.86	0	30.03	192.78	0	0	0	0
	47	0	80.08	0	0	0	153.72	0	0	171.36	0	25.69	0	0
	47	0	40.04	0	0	0	115.29	21.84	20.02	128.52	0	25.69	10.08	0
	47	12.04	50.05	0	0	0	115.29	0	40.04	149.94	0	0	0	0
	47	36.12	50.05	0	0	0	217.77	0	30.03	278.46	0	25.69	0	0
	47	12.04	50.05	0	0	0	204.96	0	0	85.68	0	25.69	0	0
	47	0	50.05	0	0	0	115.29	0	30.03	128.52	0	0	0	0
	47	6.02	50.05	0	0	0	217.77	0	20.02	192.78	0	0	0	0
	47	6.02	30.03	0	0	0	102.48	0	10.01	128.52	0	0	0	0
	47	6.02	40.04	0	0	0	166.53	0	0	257.04	0	0	0	0
	47	6.02	50.05	0	0	0	64.05	0	0	257.04	0	0	0	0
	47	18.06	50.05	0	0	0	204.96	0	10.01	149.94	0	0	0	0
	47	24.08	40.04	0	0	0	179.34	0	0	171.36	0	0	0	0
	47	6.02	60.06	0	0	0	320.25	0	20.02	149.94	0	0	0	0
	47	6.02	50.05	0	0	0	192.15	0	0	149.94	0	0	0	0
	47	12.04	30.03	0	0	0	204.96	0	10.01	149.94	0	25.69	0	0
	47	6.02	50.05	0	0	0	89.67	0	10.01	85.68	0	25.69	0	0
	47	42.14	50.05	0	0	0	128.1	0	0	321.3	0	25.69	0	0
	47	6.02	30.03	0	0	0	102.48	0	0	192.78	0	25.69	0	0
	47	0	50.05	0	0	0	128.1	0	10.01	235.62	0	25.69	0	0
	48	6.02	20.02	0	0	0	0	0	0	0	0	0	0	5.6
	48	6.02	20.02	0	0	0	0	0	10.01	0	0	0	0	0
	48	0	90.09	0	0	0	0	0	10.01	0	0	0	0	16.8
	48	6.02	60.06	0	0	0	0	0	60.06	0	0	0	0	0
	48	24.08	50.05	0	0	0	0	0	70.07	21.42	0	25.69	0	0
	48	6.02	20.02	0	0	0	0	0	20.02	21.42	0	0	0	0
	48	6.02	0	0	0	0	12.81	0	10.01	0	0	0	0	0
	48	6.02	40.04	0	0	0	0	0	10.01	64.26	0	0	0	5.6
	48	0	10.01	0	0	0	12.81	0	10.01	0	0	0	0	0
	48	18.06	30.03	0	0	0	0	0	0	0	0	0	0	0
	48	0	10.01	0	0	0	25.62	0	30.03	0	0	25.69	0	0
	48	6.02	50.05	0	0	0	12.81	0	50.05	21.42	0	0	0	0
	48	0	60.06	0	0	0	0	0	90.09	21.42	0	0	0	0
	48	0	50.05	0	0	0	0	0	70.07	0	0	0	0	0
	48	0	90.09	0	0	0	0	0	10.01	0	0	0	0	0
	48	6.02	30.03	0	0	0	0	0	150.15	0	0	0	0	16.8
	48	0	70.07	0	0	0	0	0	40.04	0	0	0	0	0
	48	12.04	150.15	0	0	0	0	0	70.07	0	0	0	0	0
	48	18.06	20.02	0	0	0	0	0	20.02	0	0	0	0	11.2
	48	24.08	40.04	0	0	0	0	0	100.1	0	0	0	0	0
	49	0	30.03	0	0	0	12.81	0	10.01	107.1	0	25.69	0	16.8
	49	18.06	10.01	0	0	0	0	0	10.01	0	0	0	10.08	0
	49	0	20.02	7.63	0	0	0	0	0	21.42	0	25.69	0	0
	49	0	20.02	0	0	0	12.81	0	20.02	214.2	0	0	0	0
	49	12.04	70.07	0	0	0	0	0	20.02	128.52	0	0	0	0
	49	12.04	70.07	0	0	0	38.43	0	30.03	385.56	0	51.38	0	0
	49	12.04	30.03	0	0	0	0	0	0	257.04	0	0	0	0
	49	0	50.05	0	0	0	0	0	20.02	107.1	0	0	0	0
	49	18.06	70.07	0	0	0	0	0	0	64.26	0	0	0	5.6
	49	0	50.05	0	0	0	0	0	30.03	42.84	0	0	0	5.6
	49	12.04	0	0	0	0	0	21.84	10.01	21.42	0	0	0	0
	49	6.02	30.03	0	0	0	0	21.84	0	0	0	0	0	5.6
	49	0	50.05	0	0	0	0	0	0	42.84	0	0	0	5.6
	49	6.02	0	0	0	0	0	0	10.01	0	0	0	0	5.6
	49	0	20.02	0	0	0	0	0	0	21.42	0	0	0	0
	49	0	50.05	0	0	0	0	0	0	42.84	0	25.69	0	0
	49	12.04	10.01	0	0	0	0	21.84	10.01	21.42	0	0	0	0
	49	0	60.06	0	0	0	12.81	0	10.01	21.42	5.46	0	0	5.6
	49	24.08	50.05	0	0	0	0	0	50.05	107.1	0	0	0	0
	49	12.04	30.03	0	0	0	0	0	10.01	42.84	0	25.69	0	0
	50	12.04	10.01	0	0	0	38.43	43.68	0	0	0	0	0	28
	50	0	0	0	0	0	0	0	40.04	21.42	0	0	0	0
	50	0	0	0	0	0	38.43	21.84	20.02	21.42	0	0	0	39.2
	50	0	20.02	0	0	0	0	43.68	0	21.42	0	0	0	67.2
	50	0	0	0	0	0	12.81	0	0	21.42	0	0	0	5.6
	50	6.02	20.02	0	0	0	38.43	21.84	60.06	0	0	0	0	44.8
	50	6.02	10.01	0	0	0	25.62	21.84	20.02	0	0	0	0	22.4
	50	0	0	15.26	0	0	51.24	21.84	30.03	0	0	0	0	22.4
	50	0	10.01	0	0	0	51.24	65.52	20.02	21.42	0	0	0	5.6
	50	0	0	0	0	0	64.05	0	60.06	0	0	0	0	11.2
	50	0	10.01	0	0	0	12.81	0	0	0	0	25.69	0	28
	50	0	0	0	0	0	38.43	0	20.02	0	0	0	0	33.6
	50	0	0	0	0	5.95	0	65.52	30.03	0	0	0	0	72.8
	50	0	20.02	7.63	0	0	25.62	21.84	20.02	0	0	0	0	22.4
	50	12.04	70.07	0	0	0	38.43	43.68	40.04	21.42	0	0	0	28
	50	18.06	0	7.63	0	0	64.05	65.52	30.03	64.26	0	25.69	10.08	28
	50	0	10.01	0	0	0	0	0	70.07	42.84	0	0	0	11.2
	50	0	30.03	7.63	0	0	38.43	21.84	40.04	0	0	0	0	28
	50	0	10.01	15.26	0	0	0	0	30.03	0	0	0	0	22.4
	50	0	10.01	7.63	0	0	12.81	0	30.03	0	0	0	0	28
	51	18.06	150.15	0	0	0	0	0	20.02	64.26	0	0	0	5.6
	51	0	40.04	0	0	0	0	0	0	0	0	0	0	11.2
	51	0	40.04	0	0	0	0	21.84	10.01	42.84	0	0	0	22.4
	51	6.02	0	0	0	0	12.81	0	0	21.42	0	0	0	0
	51	6.02	0	0	0	0	0	0	0	0	0	0	10.08	5.6
	51	6.02	30.03	0	0	0	0	0	10.01	0	0	0	0	84
	51	0	0	0	0	0	0	0	20.02	21.42	0	0	0	78.4
	51	0	70.07	0	0	0	0	0	90.09	21.42	0	0	0	39.2
	51	0	0	0	0	0	0	0	0	0	0	0	0	5.6
	51	0	0	0	0	0	0	21.84	0	0	0	0	0	5.6
	51	0	20.02	0	0	0	0	0	20.02	0	0	0	0	0
	51	6.02	50.05	0	0	0	0	0	20.02	21.42	0	0	0	50.4
	51	0	30.03	7.63	0	0	0	43.68	60.06	42.84	0	0	0	16.8
	51	0	20.02	0	0	0	0	21.84	90.09	42.84	0	0	0	44.8
	51	0	0	7.63	0	0	0	0	70.07	0	0	0	0	50.4
	51	0	20.02	7.63	6.65	0	0	0	120.12	42.84	0	0	0	22.4
	51	0	20.02	0	0	0	0	21.84	40.04	42.84	0	0	0	22.4
	51	0	10.01	15.26	0	0	0	21.84	70.07	0	0	0	0	22.4
	51	0	0	0	0	0	0	21.84	0	0	0	0	0	11.2
	51	12.04	30.03	0	0	0	0	87.36	30.03	0	0	0	0	11.2
	52	0	140.14	0	0	0	102.48	174.72	0	0	0	0	10.08	11.2
	52	12.04	60.06	0	0	0	76.86	152.88	20.02	64.26	0	0	0	16.8
	52	0	610.61	0	0	0	64.05	21.84	0	42.84	0	0	10.08	0
	52	18.06	530.53	0	0	0	38.43	65.52	20.02	42.84	0	0	0	0
	52	0	130.13	0	0	0	115.29	65.52	0	0	0	0	10.08	0
	52	0	70.07	0	0	0	25.62	0	10.01	21.42	0	0	0	5.6
	52	0	50.05	0	0	0	12.81	87.36	0	21.42	0	0	0	0
	52	0	90.09	0	0	0	25.62	109.2	10.01	0	0	0	0	0
	52	0	40.04	0	0	0	0	87.36	0	21.42	0	0	0	5.6
	52	0	50.05	0	0	0	12.81	0	0	0	0	0	0	0
	52	12.04	180.18	0	0	0	25.62	152.88	0	21.42	0	0	0	0
	52	12.04	290.29	0	0	0	25.62	65.52	10.01	0	0	0	0	0
	52	6.02	240.24	0	0	0	12.81	0	30.03	21.42	0	0	0	0
	52	12.04	60.06	0	0	0	115.29	0	20.02	0	0	0	0	0
	52	0	10.01	0	0	0	140.91	0	20.02	0	0	0	10.08	0
	52	0	10.01	0	0	0	12.81	0	0	21.42	0	0	10.08	0
	52	0	20.02	0	0	0	38.43	0	10.01	0	0	0	0	5.6
	52	6.02	60.06	0	0	0	0	0	0	0	0	0	0	0
	52	12.04	340.34	0	0	0	12.81	65.52	50.05	64.26	0	0	0	5.6
	52	18.06	150.15	0	0	0	25.62	0	40.04	21.42	0	0	0	11.2
[truncated: 13 more columns]

## Sheet: 6 Table 5 & 7
	Total living C (per SUCS area)	Total dead C (carbonate)	Total C (g per m2) or (t per km2)				Estimate stored C t / km2		Sequestered living C (g per m2) or (t per km2)	Sequestered C (g per m2) or (t per km2)	sequestration as a % of stored C				Estimate sequestered C t / km2		Table 5							Table 7
Columns B-D are from Columns B-H in Tab 3 (AW:BC)	25.445	2.52	27.965		islands mean stored C		200.573		1.5267	4.0467	14.4706		islands mean sequestered C		28.1955		Planar area	Area /km2	ZbC t/km2	ZbC Mt	Seq t/km2	Seq Mt			Seq Mt	CO2 equiv	£ M value	oES tC yr	oES CO2	oES £ M
	62.09	5.88	67.97						3.7254	9.6054	14.1318						Islands	659.5	200.573	0.132278	28.1955	0.0185949		Islands	0.0353304	0.129662	4.01954	0.00494625	0.0181527	0.562735
Columns F-H are means of column D split by islands vs seamounts (column D)	17.402	5.88	23.282		seamounts mean stored C		274.02		0.7182	6.5982	28.3403		seamounts mean sequestered C		25.5807		seamounts	4858.7	274.02	1.33138	25.5807	0.124289		seamounts	0.186433	0.68421	21.2105	0.0261007	0.0957894	2.96947
	17.955	3.36	21.315						1.0773	4.4373	20.8177						Total	5518.2		1.46366		0.142884		Total	0.221764	0.813873	25.2301	0.0310469	0.113942	3.53221
Columns J-L are sequestered carbon from columns BE to BG in Tab 3	363.191	10.92	374.111						46.5767	57.4967	15.3689						Surface area							Ascension total	0.009	0.03303	1	<0.001	0.002	0.006
	340.62	6.72	347.34						36.0519	42.7719	12.3141						Islands	1253.05	200.573	0.251328	28.1955	0.0353304
Columns N-P are means of sequetered Carbon (in column K)	441.581	6.72	448.301						50.1838	56.9038	12.6932						seamounts	7288.05	274.02	1.99707	25.5807	0.186433
	373.324	3.36	376.684						32.8092	36.1692	9.60201						Total	8541.1		2.2484		0.221764
Columns R-W is table 3 assembled from values in columns H and P	399.185	5.04	404.225						48.7363	53.7763	13.3036
	243.292	3.36	246.652						22.6717	26.0317	10.554
	320.176	8.4	328.576						43.9958	52.3958	15.9463
	181.118	6.72	187.838						10.1996	16.9196	9.00757
	751.18	0	751.18						69.5914	69.5914	9.26428
	332.146	2.52	334.666						44.714	47.234	14.1138
	387.054	4.2	391.254						48.0084	52.2084	13.3439
	243.796	5.04	248.836						19.2321	24.2721	9.75424
	140.231	5.88	146.111						10.1488	16.0288	10.9703
	300.769	4.2	304.969						34.1946	38.3946	12.5897
	214.088	2.52	216.608						22.0539	24.5739	11.3449
	48.972	2.52	51.492						4.67328	7.19328	13.9697
	132.846	2.52	135.366						16.6456	19.1656	14.1583
	436.278	3.36	439.638						50.9619	54.3219	12.356
	197.631	3.36	200.991						27.4725	30.8325	15.3403
	331.191	2.52	333.711						36.0199	38.5399	11.5489
	339.895	2.52	342.415						44.5783	47.0983	13.7547
	369.883	3.36	373.243						46.3776	49.7376	13.3258
	361.224	9.24	370.464						46.4586	55.6986	15.0348
	112.805	1.68	114.485						11.3726	13.0526	11.4011
	155.778	7.56	163.338						18.0215	25.5815	15.6617
	206.92	2.52	209.44						26.2949	28.8149	13.7581
	383.106	2.52	385.626						47.7716	50.2916	13.0415
	361.609	4.2	365.809						46.4817	50.6817	13.8547
	323.27	0	323.27						43.5808	43.5808	13.4812
	254.569	2.52	257.089						32.0232	34.5432	13.4363
	363.503	1.68	365.183						45.4991	47.1791	12.9193
	266.308	1.68	267.988						29.2576	30.9376	11.5444
	600.866	3.36	604.226						84.631	87.991	14.5626
	429.695	11.76	441.455						48.87	60.63	13.7341
	249.291	4.2	253.491						27.1022	31.3022	12.3484
	123.361	4.2	127.561						10.8716	15.0716	11.8152
	254.744	2.52	257.264						33.168	35.688	13.8721
	112.133	4.2	116.333						11.9329	16.1329	13.8678
	341.082	10.92	352.002						42.4189	53.3389	15.153
	408.166	13.44	421.606						49.2752	62.7152	14.8753
	439.285	11.76	451.045						45.9086	57.6686	12.7856
	427.339	9.24	436.579						49.8249	59.0649	13.529
	452.802	8.4	461.202						51.4576	59.8576	12.9786
	420.885	4.2	425.085						48.8371	53.0371	12.4768
	393.109	5.04	398.149						48.3717	53.4117	13.415
	343.269	2.52	345.789						45.3813	47.9013	13.8528
	400.13	11.76	411.89						47.5918	59.3518	14.4096
	477.844	44.52	522.364						52.8552	97.3752	18.6413
	48.055	4.2	52.255						1.6821	5.8821	11.2565
	336.171	3.36	339.531						44.3549	47.7149	14.0532
	423.545	3.36	426.905						47.1949	50.5549	11.8422
	15.995	22.68	38.675						0.3591	23.0391	59.571
	31.99	11.76	43.75						0.7182	12.4782	28.5216
	21.98	3.36	25.34						0.7182	4.0782	16.0939
	0	3.36	3.36						0	3.36	100
	0	2.52	2.52						0	2.52	100
	25.445	18.48	43.925						1.5267	20.0067	45.5474
	29.47	7.56	37.03						1.1676	8.7276	23.569
	92.512	15.96	108.472						9.55441	25.5144	23.5217
	314.191	4.2	318.391						43.6367	47.8367	15.0245
	381.615	5.88	387.495						47.6821	53.5621	13.8227
	350.101	5.04	355.141						45.7913	50.8313	14.313
	342.156	4.2	346.356						44.714	48.914	14.1225
	396.105	0	396.105						47.9509	47.9509	12.1056
	5.985	7.56	13.545						0.3591	7.9191	58.4651
	277.928	0.84	278.768						34.5591	35.3991	12.6984
	42	2.52	44.52						0.7182	3.2382	7.27358
	518.308	0	518.308						47.647	47.647	9.1928
	86.681	3.36	90.041						12.1407	15.5007	17.2152
	82.341	1.68	84.021						7.20919	8.88919	10.5797
	150.654	6.72	157.374						14.2441	20.9641	13.3212
	162.862	2.52	165.382						17.8459	20.3659	12.3145
	110.551	5.04	115.591						10.6368	15.6768	13.5623
	327.579	7.56	335.139						38.0719	45.6319	13.6158
	404.267	0.84	405.107						44.837	45.677	11.2753
	359.184	3.36	362.544						38.767	42.127	11.6198
	261.94	5.04	266.98						33.5998	38.6398	14.4729
	454.177	0	454.177						49.6334	49.6334	10.9282
	376.176	0.84	377.016						47.3558	48.1958	12.7835
	140.903	4.2	145.103						15.3272	19.5272	13.4575
	146.881	5.04	151.921						16.2865	21.3265	14.0379
	55.076	42	97.076						2.70396	44.704	46.0505
	20.013	42	62.013						0.60018	42.6002	68.6956
	134.232	16.8	151.032						10.9232	27.7232	18.3559
	299.642	25.2	324.842						34.7276	59.9276	18.4482
	306.04	8.4	314.44						39.182	47.582	15.1323
	105.945	9.24	115.185						5.1555	14.3955	12.4977
	108.661	16.8	125.461						12.8589	29.6589	23.6399
	0	42	42						0	42	100
	5.985	44.52	50.505						0.3591	44.8791	88.8607
	58.135	35.28	93.415						5.22306	40.5031	43.3582
	11.97	36.96	48.93						0.7182	37.6782	77.0043
	0	34.44	34.44						0	34.44	100
	225.358	1.68	227.038						26.2	27.88	12.2799
	0	2.52	2.52						0	2.52	100
	166.733	7.56	174.293						14.5414	22.1014	12.6806
	144.655	3.36	148.015						15.0186	18.3786	12.4167
	5.985	5.88	11.865						0.3591	6.2391	52.5841
	57.988	4.2	62.188						1.67748	5.87748	9.45115
	319.69	21.84	341.53						32.3937	54.2337	15.8796
	0	1.68	1.68						0	1.68	100
	0	0.84	0.84						0	0.84	100
	52.164	2.52	54.684						3.6636	6.1836	11.3079
	88.48	3.36	91.84						10.5137	13.8737	15.1064
	342.419	6.72	349.139						34.9586	41.6786	11.9375
	107.226	3.36	110.586						7.56792	10.9279	9.88183
	422.093	4.2	426.293						43.1421	47.3421	11.1055
	178.255	5.88	184.135						14.1652	20.0452	10.8862
	305.305	4.2	309.505						30.3962	34.5962	11.1779
	314.545	5.88	320.425						22.8764	28.7564	8.97445
	300.699	3.36	304.059						23.18	26.54	8.72857
	291.683	0	291.683						34.8506	34.8506	11.9481
	261.562	7.56	269.122						18.4962	26.0562	9.68193
	505.813	2.52	508.333						43.4942	46.0142	9.05198
	431.273	33.6	464.873						49.6956	83.2956	17.9179
	408.32	34.44	442.76						43.4212	77.8612	17.5854
	372.942	33.6	406.542						48.2411	81.8411	20.131
	60.214	36.96	97.174						6.3054	43.2654	44.5236
	348.813	33.6	382.413						45.4494	79.0494	20.6712
	80.542	34.44	114.982						8.83621	43.2762	37.6374
	39.55	36.96	76.51						1.7724	38.7324	50.624
	201.656	26.88	228.536						27.1134	53.9934	23.6258
	160.972	33.6	194.572						17.7325	51.3325	26.3823
	161.217	33.6	194.817						19.4822	53.0822	27.2472
	338.229	26.88	365.109						43.8777	70.7577	19.3799
	307.66	27.72	335.38						43.2448	70.9648	21.1595
	66.115	29.4	95.515						0.9639	30.3639	31.7897
	130.333	26.04	156.373						16.4948	42.5348	27.2009
	327.187	26.04	353.227						29.8405	55.8805	15.82
	120.05	0.84	120.89						5.4012	6.2412	5.16271
	5.971	1.68	7.651						0	1.68	21.9579
	10.08	11.76	21.84						0.6048	12.3648	56.6154
	10.08	1.68	11.76						0.6048	2.2848	19.4286
	30.184	1.68	31.864						2.9454	4.6254	14.5161
	19.46	2.52	21.98						1.1676	3.6876	16.7771
	16.051	3.36	19.411						0.6048	3.9648	20.4255
	5.971	3.36	9.331						0	3.36	36.009
	10.01	2.52	12.53						0	2.52	20.1117
	29.463	1.68	31.143						1.76778	3.44778	11.0708
	10.003	4.2	14.203						0.60018	4.80018	33.7969
	25.991	5.04	31.031						1.55946	6.59946	21.2673
	5.971	5.04	11.011						0	5.04	45.7724
	35.14	3.36	38.5						2.1084	5.4684	14.2036
	10.003	5.04	15.043						0.60018	5.64018	37.4937
	29.463	22.68	52.143						1.76778	24.4478	46.886
	20.013	7.56	27.573						0.60018	8.16018	29.5948
	10.08	1.68	11.76						0.6048	2.2848	19.4286
	70.56	1.68	72.24						4.2336	5.9136	8.18605
	10.003	1.68	11.683						0.60018	2.28018	19.5171
	79.982	1.68	81.662						10.0038	11.6838	14.3075
	329.71	3.36	333.07						44.5678	47.9278	14.3897
	145.775	7.56	153.335						17.4213	24.9813	16.292
	20.174	2.52	22.694						2.9454	5.4654	24.083
	310.18	10.08	320.26						42.7954	52.8754	16.5101
	310.173	5.04	315.213						43.3956	48.4356	15.366
	384.541	7.56	392.101						47.8577	55.4177	14.1335
	331.215	7.56	338.775						44.6581	52.2181	15.4138
	277.158	3.36	280.518						36.8484	40.2084	14.3336
	330.186	9.24	339.426						43.9958	53.2358	15.6841
	172.102	1.68	173.782						20.1353	21.8153	12.5533
	250.67	5.88	256.55						31.7892	37.6692	14.683
	39.48	52.08	91.56						1.1676	53.2476	58.156
	50.015	52.92	102.935						3.0009	55.9209	54.3264
	10.01	50.4	60.41						0	50.4	83.4299
	10.01	21.84	31.85						0	21.84	68.5714
	10.01	18.48	28.49						0	18.48	64.8649
	0	17.64	17.64						0	17.64	100
	10.01	18.48	28.49						0	18.48	64.8649
	0	17.64	17.64						0	17.64	100
	10.01	21	31.01						0	21	67.7201
	339.969	4.2	344.169						33.4767	37.6767	10.9472
	71.225	12.6	83.825						6.00846	18.6085	22.1992
	258.083	11.76	269.843						35.7039	47.4639	17.5895
	50.26	16.8	67.06						4.75056	21.5506	32.1362
	273.742	6.72	280.462						32.573	39.293	14.0101
	70.532	5.88	76.412						8.83621	14.7162	19.259
	407.967	4.2	412.167						35.1542	39.3542	9.54813
	203.07	5.04	208.11						19.591	24.631	11.8356
	11.417	8.4	19.817						0.3591	8.7591	44.1999
	200.963	3.36	204.323						15.3272	18.6872	9.14591
	140.896	11.76	152.656						15.9274	27.6874	18.1371
	353.955	4.2	358.155						37.3189	41.5189	11.5924
	5.432	1.68	7.112						0	1.68	23.622
	0	1.68	1.68						0	1.68	100
	185.206	0	185.206						2.70396	2.70396	1.45997
	176.106	0	176.106						9.83209	9.83209	5.58305
	254.037	0	254.037						8.03502	8.03502	3.16293
	466.067	0	466.067						34.436	34.436	7.38864
	384.132	0	384.132						13.3715	13.3715	3.48096
	417.501	0	417.501						8.83386	8.83386	2.11589
	227.094	0	227.094						5.81784	5.81784	2.56186
	475.433	0	475.433						7.50498	7.50498	1.57856
	338.17	0	338.17						16.6866	16.6866	4.93438
	300.216	0	300.216						7.20216	7.20216	2.39899
	265.909	0	265.909						13.4853	13.4853	5.0714
	257.495	0	257.495						9.4437	9.4437	3.66753
	225.239	0	225.239						3.30414	3.30414	1.46695
	220.283	0	220.283						10.7477	10.7477	4.87906
	170.457	0	170.457						7.69135	7.69135	4.51219
	324.856	0	324.856						14.0191	14.0191	4.31549
	200.144	0	200.144						4.80144	4.80144	2.39899
	255.423	0	255.423						6.24954	6.24954	2.44674
	120.099	0	120.099						1.80054	1.80054	1.49921
	292.292	0	292.292						38.2903	38.2903	13.1
	121.044	0	121.044						17.6724	17.6724	14.6
	262.101	0	262.101						35.945	35.945	13.7142
	160.678	0	160.678						21.7854	21.7854	13.5584
	151.228	0	151.228						20.6178	20.6178	13.6336
	205.758	0	205.758						23.289	23.289	11.3187
	161.238	0	161.238						20.6178	20.6178	12.7872
	332.794	0	332.794						47.1265	47.1265	14.1609
	40.348	0	40.348						5.89081	5.89081	14.6
	90.706	0	90.706						11.7816	11.7816	12.9888
	141.218	0	141.218						20.6178	20.6178	14.6
	262.262	0	262.262						38.2903	38.2903	14.6
	10.08	0	10.08						0.6048	0.6048	6
	201.74	0	201.74						29.454	29.454	14.6
	60.522	0	60.522						8.83621	8.83621	14.6
	236.572	0	236.572						28.074	28.074	11.867
	70.525	0	70.525						9.43639	9.43639	13.3802
	25.06	0	25.06						1.5036	1.5036	6
	20.174	0	20.174						2.9454	2.9454	14.6
	20.174	0	20.174						2.9454	2.9454	14.6
	70.294	0	70.294						5.9526	5.9526	8.46815
	45.234	0	45.234						4.449	4.449	9.83553
	150.92	0	150.92						14.727	14.727	9.75816
	0	0	0						0	0	#DIV/0!
	0	0	0						0	0	#DIV/0!
	141.218	0	141.218						20.6178	20.6178	14.6
	40.194	0.84	41.034						2.9454	3.7854	9.22504
	0	3.36	3.36						0	3.36	100
	0	4.2	4.2						0	4.2	100
	110.873	0	110.873						15.3272	15.3272	13.8241
	231.686	0	231.686						29.5158	29.5158	12.7396
	464.002	0	464.002						67.7443	67.7443	14.6
	20.174	0	20.174						2.9454	2.9454	14.6
	0	0	0						0	0	#DIV/0!
	226.282	0	226.282						18.7818	18.7818	8.30018
	149.555	0	149.555						4.5045	4.5045	3.01194
	80.381	0	80.381						7.49899	7.49899	9.3293
	10.01	0.84	10.85						0	0.84	7.74194
	0	0.84	0.84						0	0.84	100
	140.217	0	140.217						9.88338	9.88338	7.04863
	30.016	0	30.016						1.53636	1.53636	5.11847
	20.02	0	20.02						0	0	0
	65.254	0	65.254						4.785	4.785	7.33289
	65.254	0	65.254						4.785	4.785	7.33289
	180.782	0	180.782						13.99	13.99	7.73859
	30.023	0	30.023						0.60018	0.60018	1.99907
	130.228	0	130.228						8.75484	8.75484	6.7227
	66.038	0	66.038						0.95928	0.95928	1.45262
	90.223	0	90.223						5.41794	5.41794	6.00506
	90.062	0	90.062						3.07272	3.07272	3.41178
	100.072	0	100.072						2.73672	2.73672	2.73475
	20.02	0	20.02						0.336	0.336	1.67832
	170.156	0	170.156						3.21636	3.21636	1.89024
	250.201	0	250.201						5.54526	5.54526	2.21632
	273.987	4.2	278.187						11.8367	16.0367	5.76474
	80.227	3.36	83.587						4.21758	7.57758	9.06551
	439.327	0	439.327						24.6906	24.6906	5.62009
	140.203	16.8	157.003						1.20498	18.005	11.4679
	122.36	0	122.36						2.2722	2.2722	1.85698
	102.9	0.84	103.74						0.7686	1.6086	1.55061
	239.162	2.52	241.682						5.68128	8.20128	3.39342
	336.455	2.52	338.975						11.3211	13.8411	4.08322
	105.7	1.68	107.38						2.2092	3.8892	3.6219
	50.05	0	50.05						0.672	0.672	1.34266
	70.14	0.84	70.98						1.2768	2.1168	2.98225
	222.761	18.48	241.241						9.09919	27.5792	11.4322
	25.62	0	25.62						1.8732	1.8732	7.31148
	224.588	19.32	243.908						3.60108	22.9211	9.39743
	150.15	19.32	169.47						1.008	20.328	11.995
	80.08	1.68	81.76						0.336	2.016	2.46575
	60.06	0.84	60.9						1.344	2.184	3.58621
	198.639	0	198.639						4.71114	4.71114	2.37171
	70.693	20.16	90.853						3.64098	23.801	26.1972
	373.53	2.52	376.05						46.7392	49.2592	13.0991
	125.111	0.84	125.951						8.25006	9.09006	7.21714
	168.98	0	168.98						11.5542	11.5542	6.83761
	266.903	1.68	268.583						25.8279	27.5079	10.2419
	20.006	0	20.006						1.53636	1.53636	7.6795
	444.195	1.68	445.875						48.2407	49.9207	11.1961
	12.81	1.68	14.49						1.4406	3.1206	21.5362
	32.27	1.68	33.95						1.9362	3.6162	10.6515
	183.12	1.68	184.8						5.92236	7.60236	4.11383
	0	0.84	0.84						1.008	1.848	220
	30.023	1.68	31.703						1.60818	3.28818	10.3718
	146.272	0.84	147.112						5.92068	6.76068	4.5956
	42	0.84	42.84						2.0622	2.9022	6.77451
	142.828	2.52	145.348						7.91868	10.4387	7.18185
	10.01	0.84	10.85						0.672	1.512	13.9355
	669.287	1.68	670.967						49.6628	51.3428	7.65206
	30.03	1.68	31.71						1.344	3.024	9.53642
	491.687	1.68	493.367						22.174	23.854	4.83495
	444.773	2.52	447.293						40.5003	43.0203	9.61793
	22.82	2.52	25.34						1.4406	3.9606	15.6298
	115.703	0.84	116.543						2.80938	3.64938	3.13136
	169.603	2.52	172.123						2.10378	4.62378	2.68632
	230.538	1.68	232.218						6.89881	8.57881	3.69429
	140.119	0.84	140.959						2.80854	3.64854	2.58837
	260.246	1.68	261.926						3.21636	4.89636	1.86937
	192.962	2.52	195.482						4.84932	7.36932	3.76982
	162.106	1.68	163.786						2.59056	4.27056	2.6074
	323.085	1.68	324.765						4.4415	6.1215	1.8849
	219.954	1.68	221.634						9.93877	11.6188	5.24232
	172.942	1.68	174.622						5.52132	7.20132	4.12395
	222.74	1.68	224.42						11.5717	13.2517	5.90488
	519.977	1.68	521.657						47.0462	48.7262	9.34066
	138.509	3.36	141.869						5.11434	8.47434	5.97336
	102.879	0.84	103.719						3.91314	4.75314	4.58271
	130.459	0.84	131.299						4.82454	5.66454	4.31423
	434.798	1.68	436.478						45.9086	47.5886	10.9029
	176.211	1.68	177.891						12.51	14.19	7.97677
	214.893	0.84	215.733						8.35794	9.19794	4.26358
	147.966	1.68	149.646						4.81656	6.49656	4.34129
	103.033	0	103.033						5.85054	5.85054	5.67832
	100.303	0.84	101.143						5.68674	6.52674	6.45299
	230.23	0.84	231.07						1.008	1.848	0.799758
	463.813	0.84	464.653						19.2958	20.1358	4.33352
	230.356	1.68	232.036						7.02612	8.70612	3.75206
	393.169	0.84	394.009						3.57714	4.41714	1.12108
	296.338	0.84	297.178						13.2538	14.0938	4.74254
	322.693	0.84	323.533						8.36214	9.20214	2.84427
	362.635	0	362.635						6.8859	6.8859	1.89885
	300.265	1.68	301.945						5.3529	7.0329	2.3292
	472.332	0.84	473.172						13.6151	14.4551	3.05493
	538.972	1.68	540.652						7.99932	9.67932	1.79031
	568.925	1.68	570.605						9.0027	10.6827	1.87217
	594.916	1.68	596.596						9.55416	11.2342	1.88304
	845.39	0.84	846.23						19.375	20.215	2.38883
	723.492	1.68	725.172						5.18532	6.86532	0.946716
	573.685	1.68	575.365						16.0881	17.7681	3.08814
	530.754	5.04	535.794						15.7764	20.8164	3.88515
	606.179	2.52	608.699						12.2963	14.8163	2.4341
	221.949	2.52	224.469						6.1857	8.7057	3.87835
	780.78	1.68	782.46						12.8982	14.5782	1.86312
	623.686	1.68	625.366						13.4731	15.1531	2.42308
	574.91	8.4	583.31						37.3813	45.7813	7.84854
	458.587	3.36	461.947						49.4402	52.8002	11.4299
	408.075	4.2	412.275						48.4045	52.6045	12.7596
	592.014	2.52	594.534						53.1786	55.6986	9.36845
	383.862	5.04	388.902						47.0231	52.0631	13.3872
	334.862	7.56	342.422						44.8139	52.3739	15.2951
	279.293	1.68	280.973						7.41714	9.09714	3.23773
	619.671	6.72	626.391						52.3559	59.0759	9.43115
	495.456	9.24	504.696						50.3184	59.5584	11.8009
	551.649	4.2	555.849						37.2399	41.4399	7.45525
	602.322	2.52	604.842						29.7991	32.3191	5.3434
	450.572	1.68	452.252						48.7661	50.4461	11.1544
	141.526	1.68	143.206						2.49564	4.17564	2.91583
	254.891	2.52	257.411						14.2992	16.8192	6.53397
	223.139	0.84	223.979						7.7229	8.5629	3.82308
	83.02	1.68	84.7						6.93036	8.61036	10.1657
	190.764	0.84	191.604						21.0947	21.9347	11.4479
	92.862	1.68	94.542						4.51332	6.19332	6.55087
	135.702	1.68	137.382						6.96192	8.64192	6.29043
	272.328	1.68	274.008						23.3005	24.9805	9.11672
	270.711	0	270.711						11.9808	11.9808	4.42566
	154.539	2.52	157.059						10.5495	13.0695	8.3214
	120.708	0	120.708						12.5902	12.5902	10.4303
	351.344	4.2	355.544						35.4437	39.6437	11.1502
	428.61	3.36	431.97						15.8515	19.2115	4.44742
	373.506	2.52	376.026						13.2841	15.8041	4.20293
	328.573	0.84	329.413						8.51718	9.35718	2.84056
	135.051	0.84	135.891						5.50746	6.34746	4.67099
	55.636	1.68	57.316						4.75356	6.43356	11.2247
	115.521	0	115.521						3.06306	3.06306	2.65152
	112.889	0.84	113.729						3.57714	4.41714	3.88392
	156.121	0.84	156.961						2.23146	3.07146	1.95683
	203.126	0	203.126						7.45872	7.45872	3.67197
	258.447	0.84	259.287						5.70402	6.54402	2.52385
	248.122	1.68	249.802						12.2249	13.9049	5.56636
	493.972	5.88	499.852						46.6871	52.5671	10.5165
	417.529	2.52	420.049						33.5975	36.1175	8.59839
	190.295	0.84	191.135						9.16266	10.0027	5.2333
	140.406	1.68	142.086						3.90432	5.58432	3.93024
	259.896	0	259.896						13.9348	13.9348	5.36167
	79.485	1.68	81.165						5.5125	7.1925	8.86158
	166.124	2.52	168.644						3.50364	6.02364	3.57181
	311.906	1.68	313.586						12.658	14.338	4.57226
	419.545	0.84	420.385						13.6276	14.4676	3.44152
	452.312	2.52	454.832						18.0006	20.5206	4.51169
	386.064	0	386.064						13.2988	13.2988	3.44471
	394.471	0.84	395.311						10.1275	10.9675	2.77439
	182.371	0	182.371						6.80946	6.80946	3.73385
	260.197	0	260.197						5.73762	5.73762	2.20511
	245.7	0	245.7						5.4684	5.4684	2.22564
	210.315	0.84	211.155						7.14666	7.98666	3.78237
	240.184	0	240.184						6.14544	6.14544	2.55864
	350.28	0	350.28						7.0098	7.0098	2.0012
	210.147	0	210.147						5.40162	5.40162	2.5704
	120.099	0	120.099						2.47254	2.47254	2.05875
	340.277	0	340.277						6.07362	6.07362	1.7849
	250.18	0.84	251.02						8.3538	9.1938	3.66258
	543.228	0	543.228						11.3795	11.3795	2.09479
	369.019	0.84	369.859						12.9389	13.7789	3.72546
	315.105	0.84	315.945						9.3681	10.2081	3.23097
	585.718	0	585.718						11.6024	11.6024	1.98089
	226.128	1.68	227.808						8.30508	9.98508	4.38311
	334.152	0	334.152						12.9133	12.9133	3.8645
	365.694	1.68	367.374						9.07452	10.7545	2.9274
	591.808	0.84	592.648						18.4985	19.3385	3.26306
	628.614	3.36	631.974						22.7732	26.1332	4.13518
	769.433	1.68	771.113						44.5638	46.2438	5.99702
	358.19	1.68	359.87						12.096	13.776	3.82805
	490.49	0	490.49						18.354	18.354	3.74197
	426.363	0.84	427.203						14.1704	15.0104	3.51364
	346.731	2.52	349.251						8.26266	10.7827	3.08737
	331.807	0.84	332.647						12.7772	13.6172	4.09358
	255.031	1.68	256.711						8.96994	10.6499	4.14861
	287.882	0.84	288.722						9.53652	10.3765	3.59395
	505.897	0	505.897						16.4732	16.4732	3.25623
	574.938	1.68	576.618						13.6181	15.2981	2.65307
	331.359	0	331.359						13.0817	13.0817	3.94791
	522.585	1.68	524.265						17.9487	19.6287	3.74404
	373.534	1.68	375.214						12.2732	13.9532	3.71874
	351.225	0.84	352.065						14.5383	15.3783	4.36803
	602.056	0.84	602.896						22.9816	23.8216	3.95119
	267.274	0	267.274						12.4328	12.4328	4.65172
	235.795	2.52	238.315						12.0245	14.5445	6.10308
	290.031	1.68	291.711						14.9372	16.6172	5.69646
	202.013	0	202.013						14.7969	14.7969	7.32473
	158.319	0.84	159.159						7.43274	8.27274	5.19778
	394.471	0.84	395.311						23.6115	24.4515	6.18538
	311.71	3.36	315.07						18.0352	21.3952	6.79061
	212.009	0.84	212.849						9.3861	10.2261	4.80439
	263.333	0.84	264.173						11.6059	12.4459	4.71125
	284.109	0.84	284.949						13.1783	14.0183	4.9196
	399.581	0.84	400.421						25.6476	26.4876	6.61493
	309.232	0.84	310.072						14.8835	15.7235	5.07091
	215.166	0.84	216.006						10.4508	11.2908	5.22708
	178.99	0.84	179.83						8.337	9.177	5.10315
	199.787	0	199.787						11.9918	11.9918	6.00228
	249.032	0	249.032						11.0737	11.0737	4.44671
	390.908	0.84	391.748						23.0608	23.9008	6.10106
	615.73	1.68	617.41						58.1355	59.8155	9.68813
	239.729	0.84	240.569						13.1157	13.9557	5.80112
	272.496	1.68	274.176						21.8952	23.5752	8.59857
	186.095	0.84	186.935						6.6969	7.5369	4.03183
	603.757	0.84	604.597						47.385	48.225	7.97639
	196.42	0	196.42						11.9875	11.9875	6.10301
	156.24	0	156.24						8.84976	8.84976	5.66421
	194.362	1.68	196.042						5.1366	6.8166	3.47711
	105.126	0	105.126						4.38396	4.38396	4.1702
	240.618	0.84	241.458						17.3824	18.2224	7.54681
	383.04	0	383.04						22.791	22.791	5.95004
	573.531	0.84	574.371						20.2712	21.1112	3.67553
	610.288	3.36	613.648						24.6858	28.0458	4.57034
	372.96	0.84	373.8						14.3867	15.2267	4.07348
	323.211	0.84	324.051						12.4756	13.3156	4.10911
	612.22	0	612.22						28.875	28.875	4.71644
	490	0.84	490.84						15.5358	16.3758	3.33628
	276.171	0.84	277.011						10.5853	11.4253	4.12448
	323.064	0.84	323.904						7.92204	8.76204	2.70513
	306.229	0.84	307.069						6.84054	7.68054	2.50124
	600.922	0	600.922						19.7933	19.7933	3.29382
	548.499	0	548.499						17.0343	17.0343	3.10562
	436.569	1.68	438.249						20.7979	22.4779	5.12902
	475.566	0.84	476.406						16.8835	17.7235	3.72026
	641.217	4.2	645.417						57.9242	62.1242	9.62544
	352.156	5.04	357.196						34.9587	39.9987	11.198
	151.844	1.68	153.524						9.73045	11.4104	7.43235
	152.53	2.52	155.05						6.41796	8.93796	5.76457
	219.569	0.84	220.409						10.4403	11.2803	5.1179
	131.117	0.84	131.957						4.59942	5.43942	4.12212
	103.04	2.52	105.56						4.91436	7.43436	7.04279
	101.759	1.68	103.439						5.91234	7.59234	7.33992
	145.691	1.68	147.371						7.20882	8.88882	6.0316
	102.872	4.2	107.072						3.50532	7.70532	7.19639
	193.529	0.84	194.369						8.6133	9.4533	4.86359
	369.985	2.52	372.505						9.25506	11.7751	3.16105
	145.852	0.84	146.692						9.09168	9.93168	6.77043
	383.474	1.68	385.154						9.53977	11.2198	2.91306
	370.083	2.52	372.603						11.4033	13.9233	3.73677
	1190.33	0.84	1191.17						19.5054	20.3454	1.70802
	675.276	0.84	676.116						9.21852	10.0585	1.48769
	211.729	1.68	213.409						7.36974	9.04974	4.24056
	361.998	0	361.998						7.71288	7.71288	2.13064
	365.344	3.36	368.704						8.6406	12.0006	3.25481
	179.872	3.36	183.232						12.1958	15.5558	8.4897
	552.44	3.36	555.8						49.7618	53.1218	9.55771
	175.791	0.84	176.631						16.6221	17.4621	9.88621
	352.716	2.52	355.236						25.369	27.889	7.85083
	232.309	1.68	233.989						17.3416	19.0216	8.12928
	274.449	0.84	275.289						15.1321	15.9721	5.80193
	341.817	1.68	343.497						22.1103	23.7903	6.92592
	120.54	1.68	122.22						6.0312	7.7112	6.30928
	205.555	0	205.555						15.7364	15.7364	7.65556
	136.822	0	136.822						7.68012	7.68012	5.61322
	282.324	0	282.324						14.2724	14.2724	5.05534
	149.534	2.52	152.054						6.97704	9.49704	6.24583
	211.078	3.36	214.438						18.277	21.637	10.0901
	900.924	1.68	902.604						73.7712	75.4512	8.35928
	519.452	3.36	522.812						54.7511	58.1111	11.1151
	555.649	1.68	557.329						53.3193	54.9993	9.86838
	533.417	3.36	536.777						53.9401	57.3001	10.6748
	150.024	1.68	151.704						12.7405	14.4205	9.5057
	173.824	0.84	174.664						12.4336	13.2736	7.59949
	364.784	1.68	366.464						25.8953	27.5753	7.52469
	189.119	38.64	227.759						12.6911	51.3311	22.5375
	59.472	38.64	98.112						3.90432	42.5443	43.363
	52.29	38.64	90.93						2.2722	40.9122	44.9931
	224.567	38.64	263.207						15.154	53.794	20.4379
	19.46	10.92	30.38						1.8396	12.7596	42
	0	10.92	10.92						0.336	11.256	103.077
	199.066	0	199.066						4.20756	4.20756	2.11365
	108.395	10.92	119.315						2.9001	13.8201	11.5829
	204.953	10.92	215.873						2.08698	13.007	6.02529
	44.905	10.92	55.825						2.6943	13.6143	24.3875
	71.75	10.92	82.67						3.1038	14.0238	16.9636
	103.908	10.92	114.828						6.23448	17.1545	14.9393
	224.609	38.64	263.249						13.4765	52.1165	19.7974
	286.419	38.64	325.059						17.1851	55.8251	17.1738
	266.343	39.48	305.823						15.38	54.86	17.9385
	165.683	41.16	206.843						9.94098	51.101	24.7052
	110.11	39.48	149.59						6.6066	46.0866	30.8086
	701.659	63	764.659						41.8349	104.835	13.71
	691.649	58.8	750.449						42.5069	101.307	13.4995
	410.298	58.8	469.098						26.6339	85.4339	18.2124
	39.466	50.4	89.866						3.03996	53.44	59.4663
	29.463	58.8	88.263						2.43978	61.2398	69.3833
	19.46	58.8	78.26						1.5036	60.3036	77.0555
	107.38	58.8	166.18						6.7788	65.5788	39.4625
	146.223	58.8	205.023						9.10938	67.9094	33.1228
	38.92	58.8	97.72						3.0072	61.8072	63.2493
	243.523	58.8	302.323						14.6114	73.4114	24.2824
	73.983	58.8	132.783						4.77498	63.575	47.8789
	107.303	58.8	166.103						7.11018	65.9102	39.6803
	48.923	58.8	107.723						3.94338	62.7434	58.2451
	0	58.8	58.8						0.336	59.136	100.571
	10.08	58.8	68.88						0.6048	59.4048	86.2439
	19.46	58.8	78.26						1.8396	60.6396	77.4848
	642.18	58.8	700.98						38.8668	97.6668	13.9329
	29.47	25.2	54.67						1.1676	26.3676	48.2305
	146.3	33.6	179.9						9.45	43.05	23.93
	38.92	33.6	72.52						3.6792	37.2792	51.4054
	556.85	42	598.85						34.755	76.755	12.8171
	1772.13	67.2	1839.33						108.47	175.67	9.55078
	100.653	58.8	159.453						7.71918	66.5192	41.7171
	209.636	58.8	268.436						12.6496	71.4496	26.617
	215.642	2.52	218.162						17.5428	20.0628	9.19629
	211.155	6.72	217.875						16.4752	23.1952	10.6461
	428.645	28.56	457.205						16.5092	45.0692	9.85755
	261.163	5.04	266.203						20.2072	25.2472	9.4842
	215.439	5.88	221.319						9.32274	15.2027	6.86915
	129.297	8.4	137.697						10.0265	18.4265	13.382
	182.77	12.6	195.37						17.9061	30.5061	15.6145
	233.8	11.76	245.56						14.5618	26.3218	10.7191
	105.994	21	126.994						8.62837	29.6284	23.3305
	148.169	21	169.169						10.0245	31.0245	18.3394
	260.337	16.8	277.137						23.5681	40.3681	14.5661
	79.478	15.12	94.598						6.11268	21.2327	22.4452
	156.506	15.12	171.626						11.1253	26.2453	15.2922
	351.456	10.08	361.536						25.0911	35.1711	9.72823
	518.945	19.32	538.265						33.4054	52.7254	9.79544
	378.637	6.72	385.357						20.3158	27.0358	7.01579
	122.577	25.2	147.777						9.17106	34.3711	23.2587
	198.191	6.72	204.911						12.7612	19.4812	9.50716
	209.972	16.8	226.772						14.867	31.667	13.9643
	181.482	2.52	184.002						9.62088	12.1409	6.59823
	85.092	29.4	114.492						7.45752	36.8575	32.1922
	354.445	8.4	362.845						32.6845	41.0845	11.3229
	385.294	5.88	391.174						35.212	41.092	10.5048
	62.454	15.96	78.414						6.2256	22.1856	28.2929
	88.445	14.28	102.725						6.3147	20.5947	20.0484
	57.89	9.24	67.13						4.1454	13.3854	19.9395
	87.843	18.48	106.323						7.95858	26.4386	24.8663
	118.734	42	160.734						12.274	54.274	33.7663
	246.484	22.68	269.164						18.7378	41.4178	15.3876
	314.013	37.8	351.813						24.3267	62.1267	17.659
	609.161	33.6	642.761						45.0313	78.6313	12.2334
	512.379	67.2	579.579						35.2207	102.421	17.6716
	355.775	22.68	378.455						26.892	49.572	13.0985
	349.314	67.2	416.514						36.9095	104.11	24.9954
	400.407	67.2	467.607						35.2371	102.437	21.9067
	495.995	25.2	521.195						49.6183	74.8183	14.3551
	313.453	25.2	338.653						25.2892	50.4892	14.9088
	42.987	11.76	54.747						6.33018	18.0902	33.0432
	104.552	11.76	116.312						7.95312	19.7131	16.9485
	126.819	37.8	164.619						9.28914	47.0891	28.6049
	261.044	36.96	298.004						7.85484	44.8148	15.0383
	283.248	36.96	320.208						9.78768	46.7477	14.5992
	208.047	33.6	241.647						10.6306	44.2306	18.3038
	349.881	35.28	385.161						12.6559	47.9359	12.4457
	131.656	24.36	156.016						7.23192	31.5919	20.2492
	259.329	24.36	283.689						8.8863	33.2463	11.7193
	180.152	20.16	200.312						9.00732	29.1673	14.5609
	242.053	24.36	266.413						14.4563	38.8163	14.57
	108.234	35.28	143.514						7.9644	43.2444	30.1325
	227.353	35.28	262.633						12.3063	47.5863	18.1189
	169.953	50.4	220.353						10.6641	61.0641	27.7119
	220.556	31.08	251.636						7.49652	38.5765	15.3303
	186.557	35.28	221.837						14.9325	50.2125	22.6349
	699.671	31.08	730.751						45.9171	76.9971	10.5367
	482.923	54.6	537.523						21.1676	75.7676	14.0957
	50.029	15.96	65.989						1.80054	17.7605	26.9144
	329.469	33.6	363.069						11.9603	45.5603	12.5487
	172.767	33.6	206.367						10.8998	44.4998	21.5634
	78.946	20.16	99.106						3.53556	23.6956	23.9093
	271.25	28.56	299.81						16.0104	44.5704	14.8662
	240.079	2.52	242.599						6.59694	9.11694	3.75803
	231.063	6.72	237.783						3.65358	10.3736	4.36262
	79.513	5.88	85.393						2.43978	8.31978	9.74293
	96.054	7.56	103.614						2.15964	9.71964	9.38062
	142.079	4.2	146.279						2.51874	6.71874	4.5931
	218.057	5.88	223.937						9.47982	15.3598	6.85899
	217.693	2.52	220.213						10.6592	13.1792	5.98474
	484.757	2.52	487.277						6.26262	8.78262	1.80239
	131.964	3.36	135.324						4.31424	7.67424	5.67101
	246.148	3.36	249.508						16.2392	19.5992	7.85516
	129.99	6.72	136.71						4.7964	11.5164	8.42396
	157.969	3.36	161.329						4.67334	8.03334	4.97948
	369.621	7.56	377.181						10.9737	18.5337	4.91374
	164.234	10.08	174.314						4.3818	14.4618	8.29641
	101.647	5.04	106.687						4.29702	9.33702	8.75179
	189.665	11.76	201.425						7.10886	18.8689	9.36769
	229.558	10.92	240.478						11.5789	22.4989	9.35592
	246.211	5.88	252.091						9.90102	15.781	6.26005
	281.61	6.72	288.33						16.8298	23.5498	8.16764
	399.931	9.24	409.171						20.9929	30.2329	7.38881
	179.907	4.2	184.107						9.8679	14.0679	7.64115
	379.183	3.36	382.543						8.33658	11.6966	3.05759
	349.097	3.36	352.457						13.138	16.498	4.68086
	218.127	5.04	223.167						3.47802	8.51802	3.81688
	333.844	33.6	367.444						9.21984	42.8198	11.6534
	318.339	34.44	352.779						10.3807	44.8207	12.705
	88.235	8.4	96.635						6.16386	14.5639	15.071
[truncated: 356 more rows]

## Sheet: Table 6
	Table 6
[truncated: 7 more rows]
